# Supplementary material for: Identification and characterization of Gypsophila paniculata color morphs in Sleeping Bear Dunes National Lakeshore, MI, USA
Source: PeerJ. 2019 Jun 17;7:e7100. doi: 10.7717/peerj.7100 (PMC6585908; doi:10.7717/peerj.7100)
Supplement: Supplemental Information 1 [file peerj-07-7100-s001.zip]

Archive with 819 entries (778 files):
- DryadFiles_PostRevision/
- DryadFiles_PostRevision/.DS_Store
- __MACOSX/
- __MACOSX/DryadFiles_PostRevision/
- __MACOSX/DryadFiles_PostRevision/._.DS_Store
- DryadFiles_PostRevision/Aligned_Files/
- DryadFiles_PostRevision/Aligned_Files/AllGyp_RbcL_perf.meg
- __MACOSX/DryadFiles_PostRevision/Aligned_Files/
- __MACOSX/DryadFiles_PostRevision/Aligned_Files/._AllGyp_RbcL_perf.meg
- DryadFiles_PostRevision/Aligned_Files/AllGyp_merged_perf.meg
- __MACOSX/DryadFiles_PostRevision/Aligned_Files/._AllGyp_merged_perf.meg
- DryadFiles_PostRevision/Aligned_Files/All_Gyp_MatK_Bold_perf.meg
- __MACOSX/DryadFiles_PostRevision/Aligned_Files/._All_Gyp_MatK_Bold_perf.meg
- DryadFiles_PostRevision/Aligned_Files/AllGyp_ITS2_Bold_w-acta-peri.meg
- __MACOSX/DryadFiles_PostRevision/Aligned_Files/._AllGyp_ITS2_Bold_w-acta-peri.meg
- __MACOSX/DryadFiles_PostRevision/._Aligned_Files
- DryadFiles_PostRevision/Raw_sequences/
- DryadFiles_PostRevision/Raw_sequences/Run_ABI3130xl_2017-07-13_16-21_0713/
- DryadFiles_PostRevision/Raw_sequences/Run_ABI3130xl_2017-07-13_16-21_0713/SEQ_LH34G9_PMorph2_ITS2S2R_071317_2017-07-13_BCG.ab1
- __MACOSX/DryadFiles_PostRevision/Raw_sequences/
- __MACOSX/DryadFiles_PostRevision/Raw_sequences/Run_ABI3130xl_2017-07-13_16-21_0713/
- __MACOSX/DryadFiles_PostRevision/Raw_sequences/Run_ABI3130xl_2017-07-13_16-21_0713/._SEQ_LH34G9_PMorph2_ITS2S2R_071317_2017-07-13_BCG.ab1
- DryadFiles_PostRevision/Raw_sequences/Run_ABI3130xl_2017-07-13_16-21_0713/SEQ_LM35G5_PMorph6_ITS2S2R_071317_2017-07-13_BCG.ab1
- __MACOSX/DryadFiles_PostRevision/Raw_sequences/Run_ABI3130xl_2017-07-13_16-21_0713/._SEQ_LM35G5_PMorph6_ITS2S2R_071317_2017-07-13_BCG.ab1
- DryadFiles_PostRevision/Raw_sequences/Run_ABI3130xl_2017-07-13_16-21_0713/SEQ_LH34G9_PMorph2_ITS2S2F_071317_2017-07-13_BCG.ab1
- __MACOSX/DryadFiles_PostRevision/Raw_sequences/Run_ABI3130xl_2017-07-13_16-21_0713/._SEQ_LH34G9_PMorph2_ITS2S2F_071317_2017-07-13_BCG.ab1
- DryadFiles_PostRevision/Raw_sequences/Run_ABI3130xl_2017-07-13_16-21_0713/.DS_Store
- __MACOSX/DryadFiles_PostRevision/Raw_sequences/Run_ABI3130xl_2017-07-13_16-21_0713/._.DS_Store
- DryadFiles_PostRevision/Raw_sequences/Run_ABI3130xl_2017-07-13_16-21_0713/SEQ_LM35G5_PMorph6_ITS2S2F_071317_2017-07-13_BCG.ab1
- __MACOSX/DryadFiles_PostRevision/Raw_sequences/Run_ABI3130xl_2017-07-13_16-21_0713/._SEQ_LM35G5_PMorph6_ITS2S2F_071317_2017-07-13_BCG.ab1
- DryadFiles_PostRevision/Raw_sequences/Run_ABI3130xl_2017-07-13_16-21_0713/SEQ_LH34G6_PMorph14_ITS2S2F_071317_2017-07-13_BCG.ab1
- __MACOSX/DryadFiles_PostRevision/Raw_sequences/Run_ABI3130xl_2017-07-13_16-21_0713/._SEQ_LH34G6_PMorph14_ITS2S2F_071317_2017-07-13_BCG.ab1
- DryadFiles_PostRevision/Raw_sequences/Run_ABI3130xl_2017-07-13_16-21_0713/SEQ_Gelegans3_GYMorph9_ITS2S2R_071317_2017-07-13_BCG.ab1
- __MACOSX/DryadFiles_PostRevision/Raw_sequences/Run_ABI3130xl_2017-07-13_16-21_0713/._SEQ_Gelegans3_GYMorph9_ITS2S2R_071317_2017-07-13_BCG.ab1
- DryadFiles_PostRevision/Raw_sequences/Run_ABI3130xl_2017-07-13_16-21_0713/SEQ_Gelegans2_GYMorph8_ITS2S2R_071317_2017-07-13_BCG.ab1
- __MACOSX/DryadFiles_PostRevision/Raw_sequences/Run_ABI3130xl_2017-07-13_16-21_0713/._SEQ_Gelegans2_GYMorph8_ITS2S2R_071317_2017-07-13_BCG.ab1
- DryadFiles_PostRevision/Raw_sequences/Run_ABI3130xl_2017-07-13_16-21_0713/SEQ_LM35G4_PMorph5_ITS2S2F_071317_2017-07-13_BCG.ab1
- __MACOSX/DryadFiles_PostRevision/Raw_sequences/Run_ABI3130xl_2017-07-13_16-21_0713/._SEQ_LM35G4_PMorph5_ITS2S2F_071317_2017-07-13_BCG.ab1
- DryadFiles_PostRevision/Raw_sequences/Run_ABI3130xl_2017-07-13_16-21_0713/SEQ_LH34G6_PMorph14_ITS2S2R_071317_2017-07-13_BCG.ab1
- __MACOSX/DryadFiles_PostRevision/Raw_sequences/Run_ABI3130xl_2017-07-13_16-21_0713/._SEQ_LH34G6_PMorph14_ITS2S2R_071317_2017-07-13_BCG.ab1
- DryadFiles_PostRevision/Raw_sequences/Run_ABI3130xl_2017-07-13_16-21_0713/SEQ_Gelegans3_GYMorph9_ITS2S2F_071317_2017-07-13_BCG.ab1
- __MACOSX/DryadFiles_PostRevision/Raw_sequences/Run_ABI3130xl_2017-07-13_16-21_0713/._SEQ_Gelegans3_GYMorph9_ITS2S2F_071317_2017-07-13_BCG.ab1
- DryadFiles_PostRevision/Raw_sequences/Run_ABI3130xl_2017-07-13_16-21_0713/SEQ_Gelegans2_GYMorph8_ITS2S2F_071317_2017-07-13_BCG.ab1
- __MACOSX/DryadFiles_PostRevision/Raw_sequences/Run_ABI3130xl_2017-07-13_16-21_0713/._SEQ_Gelegans2_GYMorph8_ITS2S2F_071317_2017-07-13_BCG.ab1
- DryadFiles_PostRevision/Raw_sequences/Run_ABI3130xl_2017-07-13_16-21_0713/SEQ_LM35G4_PMorph5_ITS2S2R_071317_2017-07-13_BCG.ab1
- __MACOSX/DryadFiles_PostRevision/Raw_sequences/Run_ABI3130xl_2017-07-13_16-21_0713/._SEQ_LM35G4_PMorph5_ITS2S2R_071317_2017-07-13_BCG.ab1
- DryadFiles_PostRevision/Raw_sequences/Run_ABI3130xl_2017-07-13_16-21_0713/SEQ_Morph1_GYMorph1_ITS2S2F_071317_2017-07-13_BCG.ab1
- __MACOSX/DryadFiles_PostRevision/Raw_sequences/Run_ABI3130xl_2017-07-13_16-21_0713/._SEQ_Morph1_GYMorph1_ITS2S2F_071317_2017-07-13_BCG.ab1
- DryadFiles_PostRevision/Raw_sequences/Run_ABI3130xl_2017-07-13_16-21_0713/SEQ_Morph1_GYMorph1_ITS2S2R_071317_2017-07-13_BCG.ab1
- __MACOSX/DryadFiles_PostRevision/Raw_sequences/Run_ABI3130xl_2017-07-13_16-21_0713/._SEQ_Morph1_GYMorph1_ITS2S2R_071317_2017-07-13_BCG.ab1
- __MACOSX/DryadFiles_PostRevision/Raw_sequences/._Run_ABI3130xl_2017-07-13_16-21_0713
- DryadFiles_PostRevision/Raw_sequences/.DS_Store
- __MACOSX/DryadFiles_PostRevision/Raw_sequences/._.DS_Store
- DryadFiles_PostRevision/Raw_sequences/Run_ABI3130xl_2017-07-13_16-21_0713 fasta/
- DryadFiles_PostRevision/Raw_sequences/Run_ABI3130xl_2017-07-13_16-21_0713 fasta/SEQ_LM35G5_PMorph6_ITS2S2F_071317_2017-07-13_BCG.qual
- __MACOSX/DryadFiles_PostRevision/Raw_sequences/Run_ABI3130xl_2017-07-13_16-21_0713 fasta/
- __MACOSX/DryadFiles_PostRevision/Raw_sequences/Run_ABI3130xl_2017-07-13_16-21_0713 fasta/._SEQ_LM35G5_PMorph6_ITS2S2F_071317_2017-07-13_BCG.qual
- DryadFiles_PostRevision/Raw_sequences/Run_ABI3130xl_2017-07-13_16-21_0713 fasta/SEQ_LH34G9_PMorph2_ITS2S2R_071317_2017-07-13_BCG.qual
- __MACOSX/DryadFiles_PostRevision/Raw_sequences/Run_ABI3130xl_2017-07-13_16-21_0713 fasta/._SEQ_LH34G9_PMorph2_ITS2S2R_071317_2017-07-13_BCG.qual
- DryadFiles_PostRevision/Raw_sequences/Run_ABI3130xl_2017-07-13_16-21_0713 fasta/SEQ_LH34G6_PMorph14_ITS2S2R_071317_2017-07-13_BCG.qual
- __MACOSX/DryadFiles_PostRevision/Raw_sequences/Run_ABI3130xl_2017-07-13_16-21_0713 fasta/._SEQ_LH34G6_PMorph14_ITS2S2R_071317_2017-07-13_BCG.qual
- DryadFiles_PostRevision/Raw_sequences/Run_ABI3130xl_2017-07-13_16-21_0713 fasta/SEQ_Gelegans3_GYMorph9_ITS2S2F_071317_2017-07-13_BCG.qual
- __MACOSX/DryadFiles_PostRevision/Raw_sequences/Run_ABI3130xl_2017-07-13_16-21_0713 fasta/._SEQ_Gelegans3_GYMorph9_ITS2S2F_071317_2017-07-13_BCG.qual
- DryadFiles_PostRevision/Raw_sequences/Run_ABI3130xl_2017-07-13_16-21_0713 fasta/SEQ_LM35G4_PMorph5_ITS2S2R_071317_2017-07-13_BCG.qual
- __MACOSX/DryadFiles_PostRevision/Raw_sequences/Run_ABI3130xl_2017-07-13_16-21_0713 fasta/._SEQ_LM35G4_PMorph5_ITS2S2R_071317_2017-07-13_BCG.qual
- DryadFiles_PostRevision/Raw_sequences/Run_ABI3130xl_2017-07-13_16-21_0713 fasta/SEQ_Morph1_GYMorph1_ITS2S2R_071317_2017-07-13_BCG.TXT
- __MACOSX/DryadFiles_PostRevision/Raw_sequences/Run_ABI3130xl_2017-07-13_16-21_0713 fasta/._SEQ_Morph1_GYMorph1_ITS2S2R_071317_2017-07-13_BCG.TXT
- DryadFiles_PostRevision/Raw_sequences/Run_ABI3130xl_2017-07-13_16-21_0713 fasta/SEQ_Gelegans2_GYMorph8_ITS2S2R_071317_2017-07-13_BCG.qual
- __MACOSX/DryadFiles_PostRevision/Raw_sequences/Run_ABI3130xl_2017-07-13_16-21_0713 fasta/._SEQ_Gelegans2_GYMorph8_ITS2S2R_071317_2017-07-13_BCG.qual
- DryadFiles_PostRevision/Raw_sequences/Run_ABI3130xl_2017-07-13_16-21_0713 fasta/SEQ_Morph1_GYMorph1_ITS2S2F_071317_2017-07-13_BCG.qual
- __MACOSX/DryadFiles_PostRevision/Raw_sequences/Run_ABI3130xl_2017-07-13_16-21_0713 fasta/._SEQ_Morph1_GYMorph1_ITS2S2F_071317_2017-07-13_BCG.qual
- DryadFiles_PostRevision/Raw_sequences/Run_ABI3130xl_2017-07-13_16-21_0713 fasta/SEQ_Morph1_GYMorph1_ITS2S2F_071317_2017-07-13_BCG.TXT
- __MACOSX/DryadFiles_PostRevision/Raw_sequences/Run_ABI3130xl_2017-07-13_16-21_0713 fasta/._SEQ_Morph1_GYMorph1_ITS2S2F_071317_2017-07-13_BCG.TXT
- DryadFiles_PostRevision/Raw_sequences/Run_ABI3130xl_2017-07-13_16-21_0713 fasta/SEQ_LM35G4_PMorph5_ITS2S2F_071317_2017-07-13_BCG.qual
- __MACOSX/DryadFiles_PostRevision/Raw_sequences/Run_ABI3130xl_2017-07-13_16-21_0713 fasta/._SEQ_LM35G4_PMorph5_ITS2S2F_071317_2017-07-13_BCG.qual
- DryadFiles_PostRevision/Raw_sequences/Run_ABI3130xl_2017-07-13_16-21_0713 fasta/SEQ_LH34G9_PMorph2_ITS2S2F_071317_2017-07-13_BCG.TXT
- __MACOSX/DryadFiles_PostRevision/Raw_sequences/Run_ABI3130xl_2017-07-13_16-21_0713 fasta/._SEQ_LH34G9_PMorph2_ITS2S2F_071317_2017-07-13_BCG.TXT
- DryadFiles_PostRevision/Raw_sequences/Run_ABI3130xl_2017-07-13_16-21_0713 fasta/SEQ_LM35G5_PMorph6_ITS2S2F_071317_2017-07-13_BCG.TXT
- __MACOSX/DryadFiles_PostRevision/Raw_sequences/Run_ABI3130xl_2017-07-13_16-21_0713 fasta/._SEQ_LM35G5_PMorph6_ITS2S2F_071317_2017-07-13_BCG.TXT
- DryadFiles_PostRevision/Raw_sequences/Run_ABI3130xl_2017-07-13_16-21_0713 fasta/SEQ_Gelegans3_GYMorph9_ITS2S2R_071317_2017-07-13_BCG.qual
- __MACOSX/DryadFiles_PostRevision/Raw_sequences/Run_ABI3130xl_2017-07-13_16-21_0713 fasta/._SEQ_Gelegans3_GYMorph9_ITS2S2R_071317_2017-07-13_BCG.qual
- DryadFiles_PostRevision/Raw_sequences/Run_ABI3130xl_2017-07-13_16-21_0713 fasta/SEQ_LH34G6_PMorph14_ITS2S2F_071317_2017-07-13_BCG.qual
- __MACOSX/DryadFiles_PostRevision/Raw_sequences/Run_ABI3130xl_2017-07-13_16-21_0713 fasta/._SEQ_LH34G6_PMorph14_ITS2S2F_071317_2017-07-13_BCG.qual
- DryadFiles_PostRevision/Raw_sequences/Run_ABI3130xl_2017-07-13_16-21_0713 fasta/SEQ_LH34G9_PMorph2_ITS2S2F_071317_2017-07-13_BCG.qual
- __MACOSX/DryadFiles_PostRevision/Raw_sequences/Run_ABI3130xl_2017-07-13_16-21_0713 fasta/._SEQ_LH34G9_PMorph2_ITS2S2F_071317_2017-07-13_BCG.qual
- DryadFiles_PostRevision/Raw_sequences/Run_ABI3130xl_2017-07-13_16-21_0713 fasta/SEQ_LH34G9_PMorph2_ITS2S2R_071317_2017-07-13_BCG.TXT
- __MACOSX/DryadFiles_PostRevision/Raw_sequences/Run_ABI3130xl_2017-07-13_16-21_0713 fasta/._SEQ_LH34G9_PMorph2_ITS2S2R_071317_2017-07-13_BCG.TXT
- DryadFiles_PostRevision/Raw_sequences/Run_ABI3130xl_2017-07-13_16-21_0713 fasta/SEQ_LM35G5_PMorph6_ITS2S2R_071317_2017-07-13_BCG.TXT
- __MACOSX/DryadFiles_PostRevision/Raw_sequences/Run_ABI3130xl_2017-07-13_16-21_0713 fasta/._SEQ_LM35G5_PMorph6_ITS2S2R_071317_2017-07-13_BCG.TXT
- DryadFiles_PostRevision/Raw_sequences/Run_ABI3130xl_2017-07-13_16-21_0713 fasta/SEQ_LM35G5_PMorph6_ITS2S2R_071317_2017-07-13_BCG.qual
- __MACOSX/DryadFiles_PostRevision/Raw_sequences/Run_ABI3130xl_2017-07-13_16-21_0713 fasta/._SEQ_LM35G5_PMorph6_ITS2S2R_071317_2017-07-13_BCG.qual
- DryadFiles_PostRevision/Raw_sequences/Run_ABI3130xl_2017-07-13_16-21_0713 fasta/SEQ_Morph1_GYMorph1_ITS2S2R_071317_2017-07-13_BCG.qual
- __MACOSX/DryadFiles_PostRevision/Raw_sequences/Run_ABI3130xl_2017-07-13_16-21_0713 fasta/._SEQ_Morph1_GYMorph1_ITS2S2R_071317_2017-07-13_BCG.qual
- DryadFiles_PostRevision/Raw_sequences/Run_ABI3130xl_2017-07-13_16-21_0713 fasta/SEQ_LH34G6_PMorph14_ITS2S2R_071317_2017-07-13_BCG.TXT
- __MACOSX/DryadFiles_PostRevision/Raw_sequences/Run_ABI3130xl_2017-07-13_16-21_0713 fasta/._SEQ_LH34G6_PMorph14_ITS2S2R_071317_2017-07-13_BCG.TXT
- DryadFiles_PostRevision/Raw_sequences/Run_ABI3130xl_2017-07-13_16-21_0713 fasta/SEQ_LM35G4_PMorph5_ITS2S2R_071317_2017-07-13_BCG.TXT
- __MACOSX/DryadFiles_PostRevision/Raw_sequences/Run_ABI3130xl_2017-07-13_16-21_0713 fasta/._SEQ_LM35G4_PMorph5_ITS2S2R_071317_2017-07-13_BCG.TXT
- DryadFiles_PostRevision/Raw_sequences/Run_ABI3130xl_2017-07-13_16-21_0713 fasta/SEQ_Gelegans2_GYMorph8_ITS2S2F_071317_2017-07-13_BCG.TXT
- __MACOSX/DryadFiles_PostRevision/Raw_sequences/Run_ABI3130xl_2017-07-13_16-21_0713 fasta/._SEQ_Gelegans2_GYMorph8_ITS2S2F_071317_2017-07-13_BCG.TXT
- DryadFiles_PostRevision/Raw_sequences/Run_ABI3130xl_2017-07-13_16-21_0713 fasta/SEQ_Gelegans2_GYMorph8_ITS2S2F_071317_2017-07-13_BCG.qual
- __MACOSX/DryadFiles_PostRevision/Raw_sequences/Run_ABI3130xl_2017-07-13_16-21_0713 fasta/._SEQ_Gelegans2_GYMorph8_ITS2S2F_071317_2017-07-13_BCG.qual
- DryadFiles_PostRevision/Raw_sequences/Run_ABI3130xl_2017-07-13_16-21_0713 fasta/SEQ_Gelegans3_GYMorph9_ITS2S2F_071317_2017-07-13_BCG.TXT
- __MACOSX/DryadFiles_PostRevision/Raw_sequences/Run_ABI3130xl_2017-07-13_16-21_0713 fasta/._SEQ_Gelegans3_GYMorph9_ITS2S2F_071317_2017-07-13_BCG.TXT
- DryadFiles_PostRevision/Raw_sequences/Run_ABI3130xl_2017-07-13_16-21_0713 fasta/SEQ_LH34G6_PMorph14_ITS2S2F_071317_2017-07-13_BCG.TXT
- __MACOSX/DryadFiles_PostRevision/Raw_sequences/Run_ABI3130xl_2017-07-13_16-21_0713 fasta/._SEQ_LH34G6_PMorph14_ITS2S2F_071317_2017-07-13_BCG.TXT
- DryadFiles_PostRevision/Raw_sequences/Run_ABI3130xl_2017-07-13_16-21_0713 fasta/SEQ_LM35G4_PMorph5_ITS2S2F_071317_2017-07-13_BCG.TXT
- __MACOSX/DryadFiles_PostRevision/Raw_sequences/Run_ABI3130xl_2017-07-13_16-21_0713 fasta/._SEQ_LM35G4_PMorph5_ITS2S2F_071317_2017-07-13_BCG.TXT
- DryadFiles_PostRevision/Raw_sequences/Run_ABI3130xl_2017-07-13_16-21_0713 fasta/SEQ_Gelegans2_GYMorph8_ITS2S2R_071317_2017-07-13_BCG.TXT
- __MACOSX/DryadFiles_PostRevision/Raw_sequences/Run_ABI3130xl_2017-07-13_16-21_0713 fasta/._SEQ_Gelegans2_GYMorph8_ITS2S2R_071317_2017-07-13_BCG.TXT
- DryadFiles_PostRevision/Raw_sequences/Run_ABI3130xl_2017-07-13_16-21_0713 fasta/SEQ_Gelegans3_GYMorph9_ITS2S2R_071317_2017-07-13_BCG.TXT
- __MACOSX/DryadFiles_PostRevision/Raw_sequences/Run_ABI3130xl_2017-07-13_16-21_0713 fasta/._SEQ_Gelegans3_GYMorph9_ITS2S2R_071317_2017-07-13_BCG.TXT
- __MACOSX/DryadFiles_PostRevision/Raw_sequences/._Run_ABI3130xl_2017-07-13_16-21_0713 fasta
- DryadFiles_PostRevision/Raw_sequences/Run_ABI3130xl_2017-07-20 and 21/
- DryadFiles_PostRevision/Raw_sequences/Run_ABI3130xl_2017-07-20 and 21/.DS_Store
- __MACOSX/DryadFiles_PostRevision/Raw_sequences/Run_ABI3130xl_2017-07-20 and 21/
- __MACOSX/DryadFiles_PostRevision/Raw_sequences/Run_ABI3130xl_2017-07-20 and 21/._.DS_Store
- DryadFiles_PostRevision/Raw_sequences/Run_ABI3130xl_2017-07-20 and 21/Run_ABI3130xl_2017-07-20_20-29_0736/
- DryadFiles_PostRevision/Raw_sequences/Run_ABI3130xl_2017-07-20 and 21/Run_ABI3130xl_2017-07-20_20-29_0736/SEQ_gelegans4_GYMorph10_MatK390F_7-20-2017_2017-07-21_BCG.ab1
- __MACOSX/DryadFiles_PostRevision/Raw_sequences/Run_ABI3130xl_2017-07-20 and 21/Run_ABI3130xl_2017-07-20_20-29_0736/
- __MACOSX/DryadFiles_PostRevision/Raw_sequences/Run_ABI3130xl_2017-07-20 and 21/Run_ABI3130xl_2017-07-20_20-29_0736/._SEQ_gelegans4_GYMorph10_MatK390F_7-20-2017_2017-07-21_BCG.ab1
- DryadFiles_PostRevision/Raw_sequences/Run_ABI3130xl_2017-07-20 and 21/Run_ABI3130xl_2017-07-20_20-29_0736/SEQ_gelega11_GYMorph3_MatK390F_7-20-2017_2017-07-21_BCG.ab1
- __MACOSX/DryadFiles_PostRevision/Raw_sequences/Run_ABI3130xl_2017-07-20 and 21/Run_ABI3130xl_2017-07-20_20-29_0736/._SEQ_gelega11_GYMorph3_MatK390F_7-20-2017_2017-07-21_BCG.ab1
- DryadFiles_PostRevision/Raw_sequences/Run_ABI3130xl_2017-07-20 and 21/Run_ABI3130xl_2017-07-20_20-29_0736/SEQ_gelega12_GYMorph14_MatK390F_7-20-2017_2017-07-21_BCG.ab1
- __MACOSX/DryadFiles_PostRevision/Raw_sequences/Run_ABI3130xl_2017-07-20 and 21/Run_ABI3130xl_2017-07-20_20-29_0736/._SEQ_gelega12_GYMorph14_MatK390F_7-20-2017_2017-07-21_BCG.ab1
- DryadFiles_PostRevision/Raw_sequences/Run_ABI3130xl_2017-07-20 and 21/Run_ABI3130xl_2017-07-20_20-29_0736/SEQ_gelega16_GYMorph6_MatK390F_7-20-2017_2017-07-21_BCG.phd.1
- __MACOSX/DryadFiles_PostRevision/Raw_sequences/Run_ABI3130xl_2017-07-20 and 21/Run_ABI3130xl_2017-07-20_20-29_0736/._SEQ_gelega16_GYMorph6_MatK390F_7-20-2017_2017-07-21_BCG.phd.1
- DryadFiles_PostRevision/Raw_sequences/Run_ABI3130xl_2017-07-20 and 21/Run_ABI3130xl_2017-07-20_20-29_0736/SEQ_LM40G4_PMorph10_MatK390F_7-20-2017_2017-07-21_BCG.ab1
- __MACOSX/DryadFiles_PostRevision/Raw_sequences/Run_ABI3130xl_2017-07-20 and 21/Run_ABI3130xl_2017-07-20_20-29_0736/._SEQ_LM40G4_PMorph10_MatK390F_7-20-2017_2017-07-21_BCG.ab1
- DryadFiles_PostRevision/Raw_sequences/Run_ABI3130xl_2017-07-20 and 21/Run_ABI3130xl_2017-07-20_20-29_0736/SEQ_gelega12_GYMorph14_MatK390F_7-20-2017_2017-07-21_BCG.phd.1
- __MACOSX/DryadFiles_PostRevision/Raw_sequences/Run_ABI3130xl_2017-07-20 and 21/Run_ABI3130xl_2017-07-20_20-29_0736/._SEQ_gelega12_GYMorph14_MatK390F_7-20-2017_2017-07-21_BCG.phd.1
- DryadFiles_PostRevision/Raw_sequences/Run_ABI3130xl_2017-07-20 and 21/Run_ABI3130xl_2017-07-20_20-29_0736/SEQ_LM40G6_PMorph12_MatK390F_7-20-2017_2017-07-21_BCG.phd.1
- __MACOSX/DryadFiles_PostRevision/Raw_sequences/Run_ABI3130xl_2017-07-20 and 21/Run_ABI3130xl_2017-07-20_20-29_0736/._SEQ_LM40G6_PMorph12_MatK390F_7-20-2017_2017-07-21_BCG.phd.1
- DryadFiles_PostRevision/Raw_sequences/Run_ABI3130xl_2017-07-20 and 21/Run_ABI3130xl_2017-07-20_20-29_0736/SEQ_LM40G6_PMorph12_MatK390F_7-20-2017_2017-07-21_BCG.ab1
- __MACOSX/DryadFiles_PostRevision/Raw_sequences/Run_ABI3130xl_2017-07-20 and 21/Run_ABI3130xl_2017-07-20_20-29_0736/._SEQ_LM40G6_PMorph12_MatK390F_7-20-2017_2017-07-21_BCG.ab1
- DryadFiles_PostRevision/Raw_sequences/Run_ABI3130xl_2017-07-20 and 21/Run_ABI3130xl_2017-07-20_20-29_0736/SEQ_gelega16_GYMorph6_MatK390F_7-20-2017_2017-07-21_BCG.ab1
- __MACOSX/DryadFiles_PostRevision/Raw_sequences/Run_ABI3130xl_2017-07-20 and 21/Run_ABI3130xl_2017-07-20_20-29_0736/._SEQ_gelega16_GYMorph6_MatK390F_7-20-2017_2017-07-21_BCG.ab1
- DryadFiles_PostRevision/Raw_sequences/Run_ABI3130xl_2017-07-20 and 21/Run_ABI3130xl_2017-07-20_20-29_0736/SEQ_gelegans6_GYMorph12_MatK390F_7-20-2017_2017-07-21_BCG.ab1
- __MACOSX/DryadFiles_PostRevision/Raw_sequences/Run_ABI3130xl_2017-07-20 and 21/Run_ABI3130xl_2017-07-20_20-29_0736/._SEQ_gelegans6_GYMorph12_MatK390F_7-20-2017_2017-07-21_BCG.ab1
- DryadFiles_PostRevision/Raw_sequences/Run_ABI3130xl_2017-07-20 and 21/Run_ABI3130xl_2017-07-20_20-29_0736/SEQ_gelega13_GYMorph4_MatK390F_7-20-2017_2017-07-21_BCG.ab1
- __MACOSX/DryadFiles_PostRevision/Raw_sequences/Run_ABI3130xl_2017-07-20 and 21/Run_ABI3130xl_2017-07-20_20-29_0736/._SEQ_gelega13_GYMorph4_MatK390F_7-20-2017_2017-07-21_BCG.ab1
- DryadFiles_PostRevision/Raw_sequences/Run_ABI3130xl_2017-07-20 and 21/Run_ABI3130xl_2017-07-20_20-29_0736/SEQ_gelegans5_GYMorph11_RbclF_7-20-2017_2017-07-21_BCG.ab1
- __MACOSX/DryadFiles_PostRevision/Raw_sequences/Run_ABI3130xl_2017-07-20 and 21/Run_ABI3130xl_2017-07-20_20-29_0736/._SEQ_gelegans5_GYMorph11_RbclF_7-20-2017_2017-07-21_BCG.ab1
- DryadFiles_PostRevision/Raw_sequences/Run_ABI3130xl_2017-07-20 and 21/Run_ABI3130xl_2017-07-20_20-29_0736/SEQ_LM40G4_PMorph10_MatK390F_7-20-2017_2017-07-21_BCG.phd.1
- __MACOSX/DryadFiles_PostRevision/Raw_sequences/Run_ABI3130xl_2017-07-20 and 21/Run_ABI3130xl_2017-07-20_20-29_0736/._SEQ_LM40G4_PMorph10_MatK390F_7-20-2017_2017-07-21_BCG.phd.1
- DryadFiles_PostRevision/Raw_sequences/Run_ABI3130xl_2017-07-20 and 21/Run_ABI3130xl_2017-07-20_20-29_0736/SEQ_gelegans5_GYMorph11_RbclF_7-20-2017_2017-07-21_BCG.phd.1
- __MACOSX/DryadFiles_PostRevision/Raw_sequences/Run_ABI3130xl_2017-07-20 and 21/Run_ABI3130xl_2017-07-20_20-29_0736/._SEQ_gelegans5_GYMorph11_RbclF_7-20-2017_2017-07-21_BCG.phd.1
- DryadFiles_PostRevision/Raw_sequences/Run_ABI3130xl_2017-07-20 and 21/Run_ABI3130xl_2017-07-20_20-29_0736/SEQ_LM40G7_PMorph15_MatK390F_7-20-2017_2017-07-21_BCG.phd.1
- __MACOSX/DryadFiles_PostRevision/Raw_sequences/Run_ABI3130xl_2017-07-20 and 21/Run_ABI3130xl_2017-07-20_20-29_0736/._SEQ_LM40G7_PMorph15_MatK390F_7-20-2017_2017-07-21_BCG.phd.1
- DryadFiles_PostRevision/Raw_sequences/Run_ABI3130xl_2017-07-20 and 21/Run_ABI3130xl_2017-07-20_20-29_0736/SEQ_gelega15_GYMorph5_MatK390F_7-20-2017_2017-07-21_BCG.phd.1
- __MACOSX/DryadFiles_PostRevision/Raw_sequences/Run_ABI3130xl_2017-07-20 and 21/Run_ABI3130xl_2017-07-20_20-29_0736/._SEQ_gelega15_GYMorph5_MatK390F_7-20-2017_2017-07-21_BCG.phd.1
- DryadFiles_PostRevision/Raw_sequences/Run_ABI3130xl_2017-07-20 and 21/Run_ABI3130xl_2017-07-20_20-29_0736/SEQ_geleg14a_GYMorph2_MatK390F_7-20-2017_2017-07-21_BCG.ab1
- __MACOSX/DryadFiles_PostRevision/Raw_sequences/Run_ABI3130xl_2017-07-20 and 21/Run_ABI3130xl_2017-07-20_20-29_0736/._SEQ_geleg14a_GYMorph2_MatK390F_7-20-2017_2017-07-21_BCG.ab1
- DryadFiles_PostRevision/Raw_sequences/Run_ABI3130xl_2017-07-20 and 21/Run_ABI3130xl_2017-07-20_20-29_0736/SEQ_gelegans6_GYMorph12_MatK390F_7-20-2017_2017-07-21_BCG.phd.1
- __MACOSX/DryadFiles_PostRevision/Raw_sequences/Run_ABI3130xl_2017-07-20 and 21/Run_ABI3130xl_2017-07-20_20-29_0736/._SEQ_gelegans6_GYMorph12_MatK390F_7-20-2017_2017-07-21_BCG.phd.1
- DryadFiles_PostRevision/Raw_sequences/Run_ABI3130xl_2017-07-20 and 21/Run_ABI3130xl_2017-07-20_20-29_0736/SEQ_gelegans4_GYMorph10_MatK390F_7-20-2017_2017-07-21_BCG.phd.1
- __MACOSX/DryadFiles_PostRevision/Raw_sequences/Run_ABI3130xl_2017-07-20 and 21/Run_ABI3130xl_2017-07-20_20-29_0736/._SEQ_gelegans4_GYMorph10_MatK390F_7-20-2017_2017-07-21_BCG.phd.1
- DryadFiles_PostRevision/Raw_sequences/Run_ABI3130xl_2017-07-20 and 21/Run_ABI3130xl_2017-07-20_20-29_0736/SEQ_LM40G1_PMorph9_MatK390F_7-20-2017_2017-07-21_BCG.ab1
- __MACOSX/DryadFiles_PostRevision/Raw_sequences/Run_ABI3130xl_2017-07-20 and 21/Run_ABI3130xl_2017-07-20_20-29_0736/._SEQ_LM40G1_PMorph9_MatK390F_7-20-2017_2017-07-21_BCG.ab1
- DryadFiles_PostRevision/Raw_sequences/Run_ABI3130xl_2017-07-20 and 21/Run_ABI3130xl_2017-07-20_20-29_0736/SEQ_gelega13_GYMorph4_MatK390F_7-20-2017_2017-07-21_BCG.phd.1
- __MACOSX/DryadFiles_PostRevision/Raw_sequences/Run_ABI3130xl_2017-07-20 and 21/Run_ABI3130xl_2017-07-20_20-29_0736/._SEQ_gelega13_GYMorph4_MatK390F_7-20-2017_2017-07-21_BCG.phd.1
- DryadFiles_PostRevision/Raw_sequences/Run_ABI3130xl_2017-07-20 and 21/Run_ABI3130xl_2017-07-20_20-29_0736/SEQ_LM40G7_PMorph15_MatK390F_7-20-2017_2017-07-21_BCG.ab1
- __MACOSX/DryadFiles_PostRevision/Raw_sequences/Run_ABI3130xl_2017-07-20 and 21/Run_ABI3130xl_2017-07-20_20-29_0736/._SEQ_LM40G7_PMorph15_MatK390F_7-20-2017_2017-07-21_BCG.ab1
- DryadFiles_PostRevision/Raw_sequences/Run_ABI3130xl_2017-07-20 and 21/Run_ABI3130xl_2017-07-20_20-29_0736/SEQ_LM40G1_PMorph9_MatK390F_7-20-2017_2017-07-21_BCG.phd.1
- __MACOSX/DryadFiles_PostRevision/Raw_sequences/Run_ABI3130xl_2017-07-20 and 21/Run_ABI3130xl_2017-07-20_20-29_0736/._SEQ_LM40G1_PMorph9_MatK390F_7-20-2017_2017-07-21_BCG.phd.1
- DryadFiles_PostRevision/Raw_sequences/Run_ABI3130xl_2017-07-20 and 21/Run_ABI3130xl_2017-07-20_20-29_0736/SEQ_LM40G5_PMorph11_MatK390F_7-20-2017_2017-07-21_BCG.ab1
- __MACOSX/DryadFiles_PostRevision/Raw_sequences/Run_ABI3130xl_2017-07-20 and 21/Run_ABI3130xl_2017-07-20_20-29_0736/._SEQ_LM40G5_PMorph11_MatK390F_7-20-2017_2017-07-21_BCG.ab1
- DryadFiles_PostRevision/Raw_sequences/Run_ABI3130xl_2017-07-20 and 21/Run_ABI3130xl_2017-07-20_20-29_0736/SEQ_gelega18_GYMorph7_MatK390F_7-20-2017_2017-07-21_BCG.ab1
- __MACOSX/DryadFiles_PostRevision/Raw_sequences/Run_ABI3130xl_2017-07-20 and 21/Run_ABI3130xl_2017-07-20_20-29_0736/._SEQ_gelega18_GYMorph7_MatK390F_7-20-2017_2017-07-21_BCG.ab1
- DryadFiles_PostRevision/Raw_sequences/Run_ABI3130xl_2017-07-20 and 21/Run_ABI3130xl_2017-07-20_20-29_0736/SEQ_geleg14a_GYMorph2_MatK390F_7-20-2017_2017-07-21_BCG.phd.1
- __MACOSX/DryadFiles_PostRevision/Raw_sequences/Run_ABI3130xl_2017-07-20 and 21/Run_ABI3130xl_2017-07-20_20-29_0736/._SEQ_geleg14a_GYMorph2_MatK390F_7-20-2017_2017-07-21_BCG.phd.1
- DryadFiles_PostRevision/Raw_sequences/Run_ABI3130xl_2017-07-20 and 21/Run_ABI3130xl_2017-07-20_20-29_0736/SEQ_gelega15_GYMorph5_MatK390F_7-20-2017_2017-07-21_BCG.ab1
- __MACOSX/DryadFiles_PostRevision/Raw_sequences/Run_ABI3130xl_2017-07-20 and 21/Run_ABI3130xl_2017-07-20_20-29_0736/._SEQ_gelega15_GYMorph5_MatK390F_7-20-2017_2017-07-21_BCG.ab1
- DryadFiles_PostRevision/Raw_sequences/Run_ABI3130xl_2017-07-20 and 21/Run_ABI3130xl_2017-07-20_20-29_0736/SEQ_gelegans10_GYMorph13_MatK390F_7-20-2017_2017-07-21_BCG.phd.1
- __MACOSX/DryadFiles_PostRevision/Raw_sequences/Run_ABI3130xl_2017-07-20 and 21/Run_ABI3130xl_2017-07-20_20-29_0736/._SEQ_gelegans10_GYMorph13_MatK390F_7-20-2017_2017-07-21_BCG.phd.1
- DryadFiles_PostRevision/Raw_sequences/Run_ABI3130xl_2017-07-20 and 21/Run_ABI3130xl_2017-07-20_20-29_0736/SEQ_gelega18_GYMorph7_MatK390F_7-20-2017_2017-07-21_BCG.phd.1
- __MACOSX/DryadFiles_PostRevision/Raw_sequences/Run_ABI3130xl_2017-07-20 and 21/Run_ABI3130xl_2017-07-20_20-29_0736/._SEQ_gelega18_GYMorph7_MatK390F_7-20-2017_2017-07-21_BCG.phd.1
- DryadFiles_PostRevision/Raw_sequences/Run_ABI3130xl_2017-07-20 and 21/Run_ABI3130xl_2017-07-20_20-29_0736/SEQ_gelegans10_GYMorph13_MatK390F_7-20-2017_2017-07-21_BCG.ab1
- __MACOSX/DryadFiles_PostRevision/Raw_sequences/Run_ABI3130xl_2017-07-20 and 21/Run_ABI3130xl_2017-07-20_20-29_0736/._SEQ_gelegans10_GYMorph13_MatK390F_7-20-2017_2017-07-21_BCG.ab1
- DryadFiles_PostRevision/Raw_sequences/Run_ABI3130xl_2017-07-20 and 21/Run_ABI3130xl_2017-07-20_20-29_0736/SEQ_LM40G5_PMorph11_MatK390F_7-20-2017_2017-07-21_BCG.phd.1
- __MACOSX/DryadFiles_PostRevision/Raw_sequences/Run_ABI3130xl_2017-07-20 and 21/Run_ABI3130xl_2017-07-20_20-29_0736/._SEQ_LM40G5_PMorph11_MatK390F_7-20-2017_2017-07-21_BCG.phd.1
- DryadFiles_PostRevision/Raw_sequences/Run_ABI3130xl_2017-07-20 and 21/Run_ABI3130xl_2017-07-20_20-29_0736/SEQ_gelega11_GYMorph3_MatK390F_7-20-2017_2017-07-21_BCG.phd.1
- __MACOSX/DryadFiles_PostRevision/Raw_sequences/Run_ABI3130xl_2017-07-20 and 21/Run_ABI3130xl_2017-07-20_20-29_0736/._SEQ_gelega11_GYMorph3_MatK390F_7-20-2017_2017-07-21_BCG.phd.1
- __MACOSX/DryadFiles_PostRevision/Raw_sequences/Run_ABI3130xl_2017-07-20 and 21/._Run_ABI3130xl_2017-07-20_20-29_0736
- DryadFiles_PostRevision/Raw_sequences/Run_ABI3130xl_2017-07-20 and 21/Run_ABI3130xl_2017-07-20_20-29_0737/
- DryadFiles_PostRevision/Raw_sequences/Run_ABI3130xl_2017-07-20 and 21/Run_ABI3130xl_2017-07-20_20-29_0737/SEQ_LM35G5_PMorph6_MatK390F_7-20-2017_2017-07-21_BCG.phd.1
- __MACOSX/DryadFiles_PostRevision/Raw_sequences/Run_ABI3130xl_2017-07-20 and 21/Run_ABI3130xl_2017-07-20_20-29_0737/
- __MACOSX/DryadFiles_PostRevision/Raw_sequences/Run_ABI3130xl_2017-07-20 and 21/Run_ABI3130xl_2017-07-20_20-29_0737/._SEQ_LM35G5_PMorph6_MatK390F_7-20-2017_2017-07-21_BCG.phd.1
- DryadFiles_PostRevision/Raw_sequences/Run_ABI3130xl_2017-07-20 and 21/Run_ABI3130xl_2017-07-20_20-29_0737/SEQ_LM35G4_PMorph5_MatK390F_7-20-2017_2017-07-21_BCG.ab1
- __MACOSX/DryadFiles_PostRevision/Raw_sequences/Run_ABI3130xl_2017-07-20 and 21/Run_ABI3130xl_2017-07-20_20-29_0737/._SEQ_LM35G4_PMorph5_MatK390F_7-20-2017_2017-07-21_BCG.ab1
- DryadFiles_PostRevision/Raw_sequences/Run_ABI3130xl_2017-07-20 and 21/Run_ABI3130xl_2017-07-20_20-29_0737/SEQ_LM35G4_PMorph5_MatK390F_7-20-2017_2017-07-21_BCG.phd.1
- __MACOSX/DryadFiles_PostRevision/Raw_sequences/Run_ABI3130xl_2017-07-20 and 21/Run_ABI3130xl_2017-07-20_20-29_0737/._SEQ_LM35G4_PMorph5_MatK390F_7-20-2017_2017-07-21_BCG.phd.1
- DryadFiles_PostRevision/Raw_sequences/Run_ABI3130xl_2017-07-20 and 21/Run_ABI3130xl_2017-07-20_20-29_0737/SEQ_LM34G9_PMorph2_MatK390F_7-20-2017_2017-07-21_BCG.ab1
- __MACOSX/DryadFiles_PostRevision/Raw_sequences/Run_ABI3130xl_2017-07-20 and 21/Run_ABI3130xl_2017-07-20_20-29_0737/._SEQ_LM34G9_PMorph2_MatK390F_7-20-2017_2017-07-21_BCG.ab1
- DryadFiles_PostRevision/Raw_sequences/Run_ABI3130xl_2017-07-20 and 21/Run_ABI3130xl_2017-07-20_20-29_0737/SEQ_LM34G10_PMorph3_MatK390F_7-20-2017_2017-07-21_BCG.phd.1
- __MACOSX/DryadFiles_PostRevision/Raw_sequences/Run_ABI3130xl_2017-07-20 and 21/Run_ABI3130xl_2017-07-20_20-29_0737/._SEQ_LM34G10_PMorph3_MatK390F_7-20-2017_2017-07-21_BCG.phd.1
- DryadFiles_PostRevision/Raw_sequences/Run_ABI3130xl_2017-07-20 and 21/Run_ABI3130xl_2017-07-20_20-29_0737/SEQ_LM34G8_PMorph13_MatK390F_7-20-2017_2017-07-21_BCG.ab1
- __MACOSX/DryadFiles_PostRevision/Raw_sequences/Run_ABI3130xl_2017-07-20 and 21/Run_ABI3130xl_2017-07-20_20-29_0737/._SEQ_LM34G8_PMorph13_MatK390F_7-20-2017_2017-07-21_BCG.ab1
- DryadFiles_PostRevision/Raw_sequences/Run_ABI3130xl_2017-07-20 and 21/Run_ABI3130xl_2017-07-20_20-29_0737/SEQ_LM35G5_PMorph6_MatK390F_7-20-2017_2017-07-21_BCG.ab1
- __MACOSX/DryadFiles_PostRevision/Raw_sequences/Run_ABI3130xl_2017-07-20 and 21/Run_ABI3130xl_2017-07-20_20-29_0737/._SEQ_LM35G5_PMorph6_MatK390F_7-20-2017_2017-07-21_BCG.ab1
- DryadFiles_PostRevision/Raw_sequences/Run_ABI3130xl_2017-07-20 and 21/Run_ABI3130xl_2017-07-20_20-29_0737/SEQ_LM35G6_PMorph7_MatK390F_7-20-2017_2017-07-21_BCG.ab1
- __MACOSX/DryadFiles_PostRevision/Raw_sequences/Run_ABI3130xl_2017-07-20 and 21/Run_ABI3130xl_2017-07-20_20-29_0737/._SEQ_LM35G6_PMorph7_MatK390F_7-20-2017_2017-07-21_BCG.ab1
- DryadFiles_PostRevision/Raw_sequences/Run_ABI3130xl_2017-07-20 and 21/Run_ABI3130xl_2017-07-20_20-29_0737/SEQ_LM34G6_PMorph14_MatK390F_7-20-2017_2017-07-21_BCG.phd.1
- __MACOSX/DryadFiles_PostRevision/Raw_sequences/Run_ABI3130xl_2017-07-20 and 21/Run_ABI3130xl_2017-07-20_20-29_0737/._SEQ_LM34G6_PMorph14_MatK390F_7-20-2017_2017-07-21_BCG.phd.1
- DryadFiles_PostRevision/Raw_sequences/Run_ABI3130xl_2017-07-20 and 21/Run_ABI3130xl_2017-07-20_20-29_0737/SEQ_LM35G6_PMorph7_MatK390F_7-20-2017_2017-07-21_BCG.phd.1
- __MACOSX/DryadFiles_PostRevision/Raw_sequences/Run_ABI3130xl_2017-07-20 and 21/Run_ABI3130xl_2017-07-20_20-29_0737/._SEQ_LM35G6_PMorph7_MatK390F_7-20-2017_2017-07-21_BCG.phd.1
- DryadFiles_PostRevision/Raw_sequences/Run_ABI3130xl_2017-07-20 and 21/Run_ABI3130xl_2017-07-20_20-29_0737/SEQ_LM34G6_PMorph14_MatK390F_7-20-2017_2017-07-21_BCG.ab1
- __MACOSX/DryadFiles_PostRevision/Raw_sequences/Run_ABI3130xl_2017-07-20 and 21/Run_ABI3130xl_2017-07-20_20-29_0737/._SEQ_LM34G6_PMorph14_MatK390F_7-20-2017_2017-07-21_BCG.ab1
- DryadFiles_PostRevision/Raw_sequences/Run_ABI3130xl_2017-07-20 and 21/Run_ABI3130xl_2017-07-20_20-29_0737/SEQ_LM35G9_PMorph8_MatK390F_7-20-2017_2017-07-21_BCG.ab1
- __MACOSX/DryadFiles_PostRevision/Raw_sequences/Run_ABI3130xl_2017-07-20 and 21/Run_ABI3130xl_2017-07-20_20-29_0737/._SEQ_LM35G9_PMorph8_MatK390F_7-20-2017_2017-07-21_BCG.ab1
- DryadFiles_PostRevision/Raw_sequences/Run_ABI3130xl_2017-07-20 and 21/Run_ABI3130xl_2017-07-20_20-29_0737/SEQ_LM35G9_PMorph8_MatK390F_7-20-2017_2017-07-21_BCG.phd.1
- __MACOSX/DryadFiles_PostRevision/Raw_sequences/Run_ABI3130xl_2017-07-20 and 21/Run_ABI3130xl_2017-07-20_20-29_0737/._SEQ_LM35G9_PMorph8_MatK390F_7-20-2017_2017-07-21_BCG.phd.1
- DryadFiles_PostRevision/Raw_sequences/Run_ABI3130xl_2017-07-20 and 21/Run_ABI3130xl_2017-07-20_20-29_0737/SEQ_LM34G10_PMorph3_MatK390F_7-20-2017_2017-07-21_BCG.ab1
- __MACOSX/DryadFiles_PostRevision/Raw_sequences/Run_ABI3130xl_2017-07-20 and 21/Run_ABI3130xl_2017-07-20_20-29_0737/._SEQ_LM34G10_PMorph3_MatK390F_7-20-2017_2017-07-21_BCG.ab1
- DryadFiles_PostRevision/Raw_sequences/Run_ABI3130xl_2017-07-20 and 21/Run_ABI3130xl_2017-07-20_20-29_0737/SEQ_LM34G9_PMorph2_MatK390F_7-20-2017_2017-07-21_BCG.phd.1
- __MACOSX/DryadFiles_PostRevision/Raw_sequences/Run_ABI3130xl_2017-07-20 and 21/Run_ABI3130xl_2017-07-20_20-29_0737/._SEQ_LM34G9_PMorph2_MatK390F_7-20-2017_2017-07-21_BCG.phd.1
- DryadFiles_PostRevision/Raw_sequences/Run_ABI3130xl_2017-07-20 and 21/Run_ABI3130xl_2017-07-20_20-29_0737/SEQ_LM34G8_PMorph13_MatK390F_7-20-2017_2017-07-21_BCG.phd.1
- __MACOSX/DryadFiles_PostRevision/Raw_sequences/Run_ABI3130xl_2017-07-20 and 21/Run_ABI3130xl_2017-07-20_20-29_0737/._SEQ_LM34G8_PMorph13_MatK390F_7-20-2017_2017-07-21_BCG.phd.1
- __MACOSX/DryadFiles_PostRevision/Raw_sequences/Run_ABI3130xl_2017-07-20 and 21/._Run_ABI3130xl_2017-07-20_20-29_0737
- DryadFiles_PostRevision/Raw_sequences/Run_ABI3130xl_2017-07-20 and 21/Run_ABI3130xl_2017-07-20_20-29_0732/
- DryadFiles_PostRevision/Raw_sequences/Run_ABI3130xl_2017-07-20 and 21/Run_ABI3130xl_2017-07-20_20-29_0732/SEQ_gelega18_GYMorph7_RbclF_7-20-2017_2017-07-21_BCG.phd.1
- __MACOSX/DryadFiles_PostRevision/Raw_sequences/Run_ABI3130xl_2017-07-20 and 21/Run_ABI3130xl_2017-07-20_20-29_0732/
- __MACOSX/DryadFiles_PostRevision/Raw_sequences/Run_ABI3130xl_2017-07-20 and 21/Run_ABI3130xl_2017-07-20_20-29_0732/._SEQ_gelega18_GYMorph7_RbclF_7-20-2017_2017-07-21_BCG.phd.1
- DryadFiles_PostRevision/Raw_sequences/Run_ABI3130xl_2017-07-20 and 21/Run_ABI3130xl_2017-07-20_20-29_0732/SEQ_gelegans10_GYMorph13_RbclF_7-20-2017_2017-07-21_BCG.ab1
- __MACOSX/DryadFiles_PostRevision/Raw_sequences/Run_ABI3130xl_2017-07-20 and 21/Run_ABI3130xl_2017-07-20_20-29_0732/._SEQ_gelegans10_GYMorph13_RbclF_7-20-2017_2017-07-21_BCG.ab1
- DryadFiles_PostRevision/Raw_sequences/Run_ABI3130xl_2017-07-20 and 21/Run_ABI3130xl_2017-07-20_20-29_0732/SEQ_LM40G7_PMorph15_RbclF_7-20-2017_2017-07-21_BCG.phd.1
- __MACOSX/DryadFiles_PostRevision/Raw_sequences/Run_ABI3130xl_2017-07-20 and 21/Run_ABI3130xl_2017-07-20_20-29_0732/._SEQ_LM40G7_PMorph15_RbclF_7-20-2017_2017-07-21_BCG.phd.1
- DryadFiles_PostRevision/Raw_sequences/Run_ABI3130xl_2017-07-20 and 21/Run_ABI3130xl_2017-07-20_20-29_0732/SEQ_gelegans6_GYMorph12_RbclF_7-20-2017_2017-07-21_BCG.ab1
- __MACOSX/DryadFiles_PostRevision/Raw_sequences/Run_ABI3130xl_2017-07-20 and 21/Run_ABI3130xl_2017-07-20_20-29_0732/._SEQ_gelegans6_GYMorph12_RbclF_7-20-2017_2017-07-21_BCG.ab1
- DryadFiles_PostRevision/Raw_sequences/Run_ABI3130xl_2017-07-20 and 21/Run_ABI3130xl_2017-07-20_20-29_0732/SEQ_gelega13_GYMorph4_RbclF_7-20-2017_2017-07-21_BCG.phd.1
- __MACOSX/DryadFiles_PostRevision/Raw_sequences/Run_ABI3130xl_2017-07-20 and 21/Run_ABI3130xl_2017-07-20_20-29_0732/._SEQ_gelega13_GYMorph4_RbclF_7-20-2017_2017-07-21_BCG.phd.1
- DryadFiles_PostRevision/Raw_sequences/Run_ABI3130xl_2017-07-20 and 21/Run_ABI3130xl_2017-07-20_20-29_0732/SEQ_geleg14a_GYMorph2_RbclF_7-20-2017_2017-07-21_BCG.phd.1
- __MACOSX/DryadFiles_PostRevision/Raw_sequences/Run_ABI3130xl_2017-07-20 and 21/Run_ABI3130xl_2017-07-20_20-29_0732/._SEQ_geleg14a_GYMorph2_RbclF_7-20-2017_2017-07-21_BCG.phd.1
- DryadFiles_PostRevision/Raw_sequences/Run_ABI3130xl_2017-07-20 and 21/Run_ABI3130xl_2017-07-20_20-29_0732/SEQ_gelegans6_GYMorph12_RbclF_7-20-2017_2017-07-21_BCG.phd.1
- __MACOSX/DryadFiles_PostRevision/Raw_sequences/Run_ABI3130xl_2017-07-20 and 21/Run_ABI3130xl_2017-07-20_20-29_0732/._SEQ_gelegans6_GYMorph12_RbclF_7-20-2017_2017-07-21_BCG.phd.1
- DryadFiles_PostRevision/Raw_sequences/Run_ABI3130xl_2017-07-20 and 21/Run_ABI3130xl_2017-07-20_20-29_0732/SEQ_LM40G6_PMorph12_RbclF_7-20-2017_2017-07-21_BCG.phd.1
- __MACOSX/DryadFiles_PostRevision/Raw_sequences/Run_ABI3130xl_2017-07-20 and 21/Run_ABI3130xl_2017-07-20_20-29_0732/._SEQ_LM40G6_PMorph12_RbclF_7-20-2017_2017-07-21_BCG.phd.1
- DryadFiles_PostRevision/Raw_sequences/Run_ABI3130xl_2017-07-20 and 21/Run_ABI3130xl_2017-07-20_20-29_0732/SEQ_LM40G5_PMorph11_RbclF_7-20-2017_2017-07-21_BCG.ab1
- __MACOSX/DryadFiles_PostRevision/Raw_sequences/Run_ABI3130xl_2017-07-20 and 21/Run_ABI3130xl_2017-07-20_20-29_0732/._SEQ_LM40G5_PMorph11_RbclF_7-20-2017_2017-07-21_BCG.ab1
- DryadFiles_PostRevision/Raw_sequences/Run_ABI3130xl_2017-07-20 and 21/Run_ABI3130xl_2017-07-20_20-29_0732/SEQ_gelega16_GYMorph6_RbclF_7-20-2017_2017-07-21_BCG.ab1
- __MACOSX/DryadFiles_PostRevision/Raw_sequences/Run_ABI3130xl_2017-07-20 and 21/Run_ABI3130xl_2017-07-20_20-29_0732/._SEQ_gelega16_GYMorph6_RbclF_7-20-2017_2017-07-21_BCG.ab1
- DryadFiles_PostRevision/Raw_sequences/Run_ABI3130xl_2017-07-20 and 21/Run_ABI3130xl_2017-07-20_20-29_0732/SEQ_gelega12_GYMorph14_RbclF_7-20-2017_2017-07-21_BCG.phd.1
- __MACOSX/DryadFiles_PostRevision/Raw_sequences/Run_ABI3130xl_2017-07-20 and 21/Run_ABI3130xl_2017-07-20_20-29_0732/._SEQ_gelega12_GYMorph14_RbclF_7-20-2017_2017-07-21_BCG.phd.1
- DryadFiles_PostRevision/Raw_sequences/Run_ABI3130xl_2017-07-20 and 21/Run_ABI3130xl_2017-07-20_20-29_0732/SEQ_LM40G1_PMorph9_RbclF_7-20-2017_2017-07-21_BCG.phd.1
- __MACOSX/DryadFiles_PostRevision/Raw_sequences/Run_ABI3130xl_2017-07-20 and 21/Run_ABI3130xl_2017-07-20_20-29_0732/._SEQ_LM40G1_PMorph9_RbclF_7-20-2017_2017-07-21_BCG.phd.1
- DryadFiles_PostRevision/Raw_sequences/Run_ABI3130xl_2017-07-20 and 21/Run_ABI3130xl_2017-07-20_20-29_0732/SEQ_LM40G7_PMorph15_RbclF_7-20-2017_2017-07-21_BCG.ab1
- __MACOSX/DryadFiles_PostRevision/Raw_sequences/Run_ABI3130xl_2017-07-20 and 21/Run_ABI3130xl_2017-07-20_20-29_0732/._SEQ_LM40G7_PMorph15_RbclF_7-20-2017_2017-07-21_BCG.ab1
- DryadFiles_PostRevision/Raw_sequences/Run_ABI3130xl_2017-07-20 and 21/Run_ABI3130xl_2017-07-20_20-29_0732/SEQ_gelegans10_GYMorph13_RbclF_7-20-2017_2017-07-21_BCG.phd.1
- __MACOSX/DryadFiles_PostRevision/Raw_sequences/Run_ABI3130xl_2017-07-20 and 21/Run_ABI3130xl_2017-07-20_20-29_0732/._SEQ_gelegans10_GYMorph13_RbclF_7-20-2017_2017-07-21_BCG.phd.1
- DryadFiles_PostRevision/Raw_sequences/Run_ABI3130xl_2017-07-20 and 21/Run_ABI3130xl_2017-07-20_20-29_0732/SEQ_gelega16_GYMorph6_RbclF_7-20-2017_2017-07-21_BCG.phd.1
- __MACOSX/DryadFiles_PostRevision/Raw_sequences/Run_ABI3130xl_2017-07-20 and 21/Run_ABI3130xl_2017-07-20_20-29_0732/._SEQ_gelega16_GYMorph6_RbclF_7-20-2017_2017-07-21_BCG.phd.1
- DryadFiles_PostRevision/Raw_sequences/Run_ABI3130xl_2017-07-20 and 21/Run_ABI3130xl_2017-07-20_20-29_0732/SEQ_gelegans5_GYMorph11_RbclF_7-20-2017_2017-07-21_BCG.ab1
- __MACOSX/DryadFiles_PostRevision/Raw_sequences/Run_ABI3130xl_2017-07-20 and 21/Run_ABI3130xl_2017-07-20_20-29_0732/._SEQ_gelegans5_GYMorph11_RbclF_7-20-2017_2017-07-21_BCG.ab1
- DryadFiles_PostRevision/Raw_sequences/Run_ABI3130xl_2017-07-20 and 21/Run_ABI3130xl_2017-07-20_20-29_0732/SEQ_gelega11_GYMorph3_RbclF_7-20-2017_2017-07-21_BCG.ab1
- __MACOSX/DryadFiles_PostRevision/Raw_sequences/Run_ABI3130xl_2017-07-20 and 21/Run_ABI3130xl_2017-07-20_20-29_0732/._SEQ_gelega11_GYMorph3_RbclF_7-20-2017_2017-07-21_BCG.ab1
- DryadFiles_PostRevision/Raw_sequences/Run_ABI3130xl_2017-07-20 and 21/Run_ABI3130xl_2017-07-20_20-29_0732/SEQ_gelegans5_GYMorph11_RbclF_7-20-2017_2017-07-21_BCG.phd.1
- __MACOSX/DryadFiles_PostRevision/Raw_sequences/Run_ABI3130xl_2017-07-20 and 21/Run_ABI3130xl_2017-07-20_20-29_0732/._SEQ_gelegans5_GYMorph11_RbclF_7-20-2017_2017-07-21_BCG.phd.1
- DryadFiles_PostRevision/Raw_sequences/Run_ABI3130xl_2017-07-20 and 21/Run_ABI3130xl_2017-07-20_20-29_0732/SEQ_gelega11_GYMorph3_RbclF_7-20-2017_2017-07-21_BCG.phd.1
- __MACOSX/DryadFiles_PostRevision/Raw_sequences/Run_ABI3130xl_2017-07-20 and 21/Run_ABI3130xl_2017-07-20_20-29_0732/._SEQ_gelega11_GYMorph3_RbclF_7-20-2017_2017-07-21_BCG.phd.1
- DryadFiles_PostRevision/Raw_sequences/Run_ABI3130xl_2017-07-20 and 21/Run_ABI3130xl_2017-07-20_20-29_0732/SEQ_LM40G1_PMorph9_RbclF_7-20-2017_2017-07-21_BCG.ab1
- __MACOSX/DryadFiles_PostRevision/Raw_sequences/Run_ABI3130xl_2017-07-20 and 21/Run_ABI3130xl_2017-07-20_20-29_0732/._SEQ_LM40G1_PMorph9_RbclF_7-20-2017_2017-07-21_BCG.ab1
- DryadFiles_PostRevision/Raw_sequences/Run_ABI3130xl_2017-07-20 and 21/Run_ABI3130xl_2017-07-20_20-29_0732/SEQ_gelega18_GYMorph7_RbclF_7-20-2017_2017-07-21_BCG.ab1
- __MACOSX/DryadFiles_PostRevision/Raw_sequences/Run_ABI3130xl_2017-07-20 and 21/Run_ABI3130xl_2017-07-20_20-29_0732/._SEQ_gelega18_GYMorph7_RbclF_7-20-2017_2017-07-21_BCG.ab1
- DryadFiles_PostRevision/Raw_sequences/Run_ABI3130xl_2017-07-20 and 21/Run_ABI3130xl_2017-07-20_20-29_0732/SEQ_LM40G4_PMorph10_RbclF_7-20-2017_2017-07-21_BCG.phd.1
- __MACOSX/DryadFiles_PostRevision/Raw_sequences/Run_ABI3130xl_2017-07-20 and 21/Run_ABI3130xl_2017-07-20_20-29_0732/._SEQ_LM40G4_PMorph10_RbclF_7-20-2017_2017-07-21_BCG.phd.1
- DryadFiles_PostRevision/Raw_sequences/Run_ABI3130xl_2017-07-20 and 21/Run_ABI3130xl_2017-07-20_20-29_0732/SEQ_LM40G6_PMorph12_RbclF_7-20-2017_2017-07-21_BCG.ab1
- __MACOSX/DryadFiles_PostRevision/Raw_sequences/Run_ABI3130xl_2017-07-20 and 21/Run_ABI3130xl_2017-07-20_20-29_0732/._SEQ_LM40G6_PMorph12_RbclF_7-20-2017_2017-07-21_BCG.ab1
- DryadFiles_PostRevision/Raw_sequences/Run_ABI3130xl_2017-07-20 and 21/Run_ABI3130xl_2017-07-20_20-29_0732/SEQ_LM40G5_PMorph11_RbclF_7-20-2017_2017-07-21_BCG.phd.1
- __MACOSX/DryadFiles_PostRevision/Raw_sequences/Run_ABI3130xl_2017-07-20 and 21/Run_ABI3130xl_2017-07-20_20-29_0732/._SEQ_LM40G5_PMorph11_RbclF_7-20-2017_2017-07-21_BCG.phd.1
- DryadFiles_PostRevision/Raw_sequences/Run_ABI3130xl_2017-07-20 and 21/Run_ABI3130xl_2017-07-20_20-29_0732/SEQ_gelegans4_GYMorph10_RbclF_7-20-2017_2017-07-21_BCG.phd.1
- __MACOSX/DryadFiles_PostRevision/Raw_sequences/Run_ABI3130xl_2017-07-20 and 21/Run_ABI3130xl_2017-07-20_20-29_0732/._SEQ_gelegans4_GYMorph10_RbclF_7-20-2017_2017-07-21_BCG.phd.1
- DryadFiles_PostRevision/Raw_sequences/Run_ABI3130xl_2017-07-20 and 21/Run_ABI3130xl_2017-07-20_20-29_0732/SEQ_gelega15_GYMorph5_RbclF_7-20-2017_2017-07-21_BCG.phd.1
- __MACOSX/DryadFiles_PostRevision/Raw_sequences/Run_ABI3130xl_2017-07-20 and 21/Run_ABI3130xl_2017-07-20_20-29_0732/._SEQ_gelega15_GYMorph5_RbclF_7-20-2017_2017-07-21_BCG.phd.1
- DryadFiles_PostRevision/Raw_sequences/Run_ABI3130xl_2017-07-20 and 21/Run_ABI3130xl_2017-07-20_20-29_0732/SEQ_gelegans4_GYMorph10_RbclF_7-20-2017_2017-07-21_BCG.ab1
- __MACOSX/DryadFiles_PostRevision/Raw_sequences/Run_ABI3130xl_2017-07-20 and 21/Run_ABI3130xl_2017-07-20_20-29_0732/._SEQ_gelegans4_GYMorph10_RbclF_7-20-2017_2017-07-21_BCG.ab1
- DryadFiles_PostRevision/Raw_sequences/Run_ABI3130xl_2017-07-20 and 21/Run_ABI3130xl_2017-07-20_20-29_0732/SEQ_LM40G4_PMorph10_RbclF_7-20-2017_2017-07-21_BCG.ab1
- __MACOSX/DryadFiles_PostRevision/Raw_sequences/Run_ABI3130xl_2017-07-20 and 21/Run_ABI3130xl_2017-07-20_20-29_0732/._SEQ_LM40G4_PMorph10_RbclF_7-20-2017_2017-07-21_BCG.ab1
- DryadFiles_PostRevision/Raw_sequences/Run_ABI3130xl_2017-07-20 and 21/Run_ABI3130xl_2017-07-20_20-29_0732/SEQ_geleg14a_GYMorph2_RbclF_7-20-2017_2017-07-21_BCG.ab1
- __MACOSX/DryadFiles_PostRevision/Raw_sequences/Run_ABI3130xl_2017-07-20 and 21/Run_ABI3130xl_2017-07-20_20-29_0732/._SEQ_geleg14a_GYMorph2_RbclF_7-20-2017_2017-07-21_BCG.ab1
- DryadFiles_PostRevision/Raw_sequences/Run_ABI3130xl_2017-07-20 and 21/Run_ABI3130xl_2017-07-20_20-29_0732/SEQ_gelega13_GYMorph4_RbclF_7-20-2017_2017-07-21_BCG.ab1
- __MACOSX/DryadFiles_PostRevision/Raw_sequences/Run_ABI3130xl_2017-07-20 and 21/Run_ABI3130xl_2017-07-20_20-29_0732/._SEQ_gelega13_GYMorph4_RbclF_7-20-2017_2017-07-21_BCG.ab1
- DryadFiles_PostRevision/Raw_sequences/Run_ABI3130xl_2017-07-20 and 21/Run_ABI3130xl_2017-07-20_20-29_0732/SEQ_gelega15_GYMorph5_RbclF_7-20-2017_2017-07-21_BCG.ab1
- __MACOSX/DryadFiles_PostRevision/Raw_sequences/Run_ABI3130xl_2017-07-20 and 21/Run_ABI3130xl_2017-07-20_20-29_0732/._SEQ_gelega15_GYMorph5_RbclF_7-20-2017_2017-07-21_BCG.ab1
- DryadFiles_PostRevision/Raw_sequences/Run_ABI3130xl_2017-07-20 and 21/Run_ABI3130xl_2017-07-20_20-29_0732/SEQ_gelega12_GYMorph14_RbclF_7-20-2017_2017-07-21_BCG.ab1
- __MACOSX/DryadFiles_PostRevision/Raw_sequences/Run_ABI3130xl_2017-07-20 and 21/Run_ABI3130xl_2017-07-20_20-29_0732/._SEQ_gelega12_GYMorph14_RbclF_7-20-2017_2017-07-21_BCG.ab1
- __MACOSX/DryadFiles_PostRevision/Raw_sequences/Run_ABI3130xl_2017-07-20 and 21/._Run_ABI3130xl_2017-07-20_20-29_0732
- DryadFiles_PostRevision/Raw_sequences/Run_ABI3130xl_2017-07-20 and 21/Run_ABI3130xl_2017-07-20_20-29_0735/
- DryadFiles_PostRevision/Raw_sequences/Run_ABI3130xl_2017-07-20 and 21/Run_ABI3130xl_2017-07-20_20-29_0735/SEQ_LH34G9_PMorph2_RbclR_7-20-2017_2017-07-21_BCG.ab1
- __MACOSX/DryadFiles_PostRevision/Raw_sequences/Run_ABI3130xl_2017-07-20 and 21/Run_ABI3130xl_2017-07-20_20-29_0735/
- __MACOSX/DryadFiles_PostRevision/Raw_sequences/Run_ABI3130xl_2017-07-20 and 21/Run_ABI3130xl_2017-07-20_20-29_0735/._SEQ_LH34G9_PMorph2_RbclR_7-20-2017_2017-07-21_BCG.ab1
- DryadFiles_PostRevision/Raw_sequences/Run_ABI3130xl_2017-07-20 and 21/Run_ABI3130xl_2017-07-20_20-29_0735/SEQ_Morph1_GYMorph1_RbclR_7-20-2017_2017-07-21_BCG.phd.1
- __MACOSX/DryadFiles_PostRevision/Raw_sequences/Run_ABI3130xl_2017-07-20 and 21/Run_ABI3130xl_2017-07-20_20-29_0735/._SEQ_Morph1_GYMorph1_RbclR_7-20-2017_2017-07-21_BCG.phd.1
- DryadFiles_PostRevision/Raw_sequences/Run_ABI3130xl_2017-07-20 and 21/Run_ABI3130xl_2017-07-20_20-29_0735/SEQ_LH34G10_PMorph3_RbclR_7-20-2017_2017-07-21_BCG.ab1
- __MACOSX/DryadFiles_PostRevision/Raw_sequences/Run_ABI3130xl_2017-07-20 and 21/Run_ABI3130xl_2017-07-20_20-29_0735/._SEQ_LH34G10_PMorph3_RbclR_7-20-2017_2017-07-21_BCG.ab1
- DryadFiles_PostRevision/Raw_sequences/Run_ABI3130xl_2017-07-20 and 21/Run_ABI3130xl_2017-07-20_20-29_0735/SEQ_Gelegans3_GYMorph9_RbclR_7-20-2017_2017-07-21_BCG.phd.1
- __MACOSX/DryadFiles_PostRevision/Raw_sequences/Run_ABI3130xl_2017-07-20 and 21/Run_ABI3130xl_2017-07-20_20-29_0735/._SEQ_Gelegans3_GYMorph9_RbclR_7-20-2017_2017-07-21_BCG.phd.1
- DryadFiles_PostRevision/Raw_sequences/Run_ABI3130xl_2017-07-20 and 21/Run_ABI3130xl_2017-07-20_20-29_0735/SEQ_LM35G4_PMorph5_RbclR_7-20-2017_2017-07-21_BCG.ab1
- __MACOSX/DryadFiles_PostRevision/Raw_sequences/Run_ABI3130xl_2017-07-20 and 21/Run_ABI3130xl_2017-07-20_20-29_0735/._SEQ_LM35G4_PMorph5_RbclR_7-20-2017_2017-07-21_BCG.ab1
- DryadFiles_PostRevision/Raw_sequences/Run_ABI3130xl_2017-07-20 and 21/Run_ABI3130xl_2017-07-20_20-29_0735/SEQ_LH34G10_PMorph3_RbclR_7-20-2017_2017-07-21_BCG.phd.1
- __MACOSX/DryadFiles_PostRevision/Raw_sequences/Run_ABI3130xl_2017-07-20 and 21/Run_ABI3130xl_2017-07-20_20-29_0735/._SEQ_LH34G10_PMorph3_RbclR_7-20-2017_2017-07-21_BCG.phd.1
- DryadFiles_PostRevision/Raw_sequences/Run_ABI3130xl_2017-07-20 and 21/Run_ABI3130xl_2017-07-20_20-29_0735/SEQ_LH34G6_PMorph14_RbclR_7-20-2017_2017-07-21_BCG.ab1
[truncated: 519 more entries]
