# Supplementary material for: Identification and characterization of Gypsophila paniculata color morphs in Sleeping Bear Dunes National Lakeshore, MI, USA
Source: PeerJ. 2019 Jun 17;7:e7100. doi: 10.7717/peerj.7100 (PMC6585908; doi:10.7717/peerj.7100)
Supplement: Supplemental Information 1 [file peerj-07-7100-s001.zip › DryadFiles_PostRevision/Aligned_Files/AllGyp_RbcL_perf.meg]

#mega
!Title All_Gyp_per_RbcL;
!Format DataType=DNA indel=-;

#HIMS1194-12|Gypsophila_muralis
TTGACGTATTATACTCCTGAGTATGAAACCCTGGATACTGATATCTTGGCAGCATTCCGA
GTAAGTCCTCAACCTGGAGTTCCACCCGAAGAAGCTGGGGCCGCAGTAGCCGCCGAATCT
TCTACTGGTACATGGACAACTGTATGGACTGACGGACTTACCAGTCTTGATCGTTACAAA
GGACGTTGCTACCACATCGAGCCCGTTGCTGGAGAAGAAAATCAATATATTTGTTATGTA
GCTTACCCCTTAGACCTTTTTGAGGAAGGCTCTGTTACTAACATGTTTACTTCCATTGTG
GGTAATGTATTTGGGTTCAAAGCCTTGCGTGCTCTACGTTTGGAGGATTTGCGAATCCCT
GTTGCTTATGTAAAAACTTTCCTAGGCCCGCCTCACGGTATCCAAGTTGAGAGAGATAAA
TTGAACA

#BBYUK847-12|Gypsophila_paniculata
TTGACGTATTATACTCCGGAGTATGAAACCCTGGATACTGATATCTTGGCAGCATTCCGA
GTAACTCCTCAACCTGGAGTTCCACCCGAAGAAGCTGGGGCCGCCGTGGCCGCCGAATCT
TCTACTGGTACATGGACAACTGTATGGACCGACGGACTTACGAGTCTTGATCGTTACAAA
GGACGTTGCTACCACATCGAGCCCGTTGCTGGAGAAGAAAATCAATATATTTGTTATGTA
GCTTACCCCTTAGACCTGTTTGAGGAAGGCTCTGTTACTAACATGTTTACTTCCATTGTG
GGTAATGTATTTGGATTCAAAGCCTTGCGTGCTCTACGTTTGGAAGATTTGCGAATCCCT
GTTGCTTATGTAAAAACTTTCCTAGGCCCGCCTCACGGTATCCAAGTTGAGAGAGATAAA
TTGAATA

#MKTRT712-12|Gypsophila_scorzonerifolia
TTGACGTATTATACTCCGGAGTATGAAACCCTGGATACTGATATCTTGGCAGCATTCCGA
GTAACTCCTCAACCTGGAGTTCCACCCGAAGAAGCTGGGGCCGCCGTGGCCGCCGAATCT
TCTACTGGTACATGGACAACTGTATGGACCGACGGACTTACGAGTCTTGATCGTTACAAA
GGACGTTGCTACCACATCGAGCCCGTTGCTGGAGAAGAAAATCAATATATTTGTTATGTA
GCTTACCCCTTAGACCTGTTTGAGGAAGGCTCTGTTACTAACATGTTTACTTCCATTGTG
GGTAATGTATTTGGATTCAAAGCCTTGCGTGCTCTACGTTTGGAAGATTTGCGAATCCCT
GTTGCTTATGTAAAAACTTTCCTAGGCCCGCCTCACGGTATCCAAGTTGAGAGAGATAAA
TTGAATA

#MKTRT713-12|Gypsophila_scorzonerifolia
TTGACGTATTATACTCCGGAGTATGAAACCCTGGATACTGATATCTTGGCAGCATTCCGA
GTAACTCCTCAACCTGGAGTTCCACCCGAAGAAGCTGGGGCCGCCGTGGCCGCCGAATCT
TCTACTGGTACATGGACAACTGTATGGACCGACGGACTTACGAGTCTTGATCGTTACAAA
GGACGTTGCTACCACATCGAGCCCGTTGCTGGAGAAGAAAATCAATATATTTGTTATGTA
GCTTACCCCTTAGACCTGTTTGAGGAAGGCTCTGTTACTAACATGTTTACTTCCATTGTG
GGTAATGTATTTGGATTCAAAGCCTTGCGTGCTCTACGTTTGGAAGATTTGCGAATCCCT
GTTGCTTATGTAAAAACTTTCCTAGGCCCGCCTCACGGTATCCAAGTTGAGAGAGATAAA
TTGAATA

#MKTRT714-12|Gypsophila_scorzonerifolia
TTGACGTATTATACTCCGGAGTATGAAACCCTGGATACTGATATCTTGGCAGCATTCCGA
GTAACTCCTCAACCTGGAGTTCCACCCGAAGAAGCTGGGGCCGCCGTGGCCGCCGAATCT
TCTACTGGTACATGGACAACTGTATGGACCGACGGACTTACGAGTCTTGATCGTTACAAA
GGACGTTGCTACCACATCGAGCCCGTTGCTGGAGAAGAAAATCAATATATTTGTTATGTA
GCTTACCCCTTAGACCTGTTTGAGGAAGGCTCTGTTACTAACATGTTTACTTCCATTGTG
GGTAATGTATTTGGATTCAAAGCCTTGCGTGCTCTACGTTTGGAAGATTTGCGAATCCCT
GTTGCTTATGTAAAAACTTTCCTAGGCCCGCCTCACGGTATCCAAGTTGAGAGAGATAAA
TTGAATA

#BBYUK849-12|Gypsophila_elegans
TTGACGTATTATACTCCGGAGTATGAAACCCTGGATACTGATATCTTGGCAGCATTCCGA
GTAACTCCTCAACCTGGAGTTCCACCCGAAGAAGCTGGGGCCGCCGTAGCCGCCGAATCT
TCTACTGGTACATGGACAACTGTATGGACCGACGGACTTACCAGTCTTGATCGTTACAAA
GGACGTTGCTACCACATCGAGCCCGTTGCTGGAGAAGAAAATCAATATATTTGTTATGTA
GCTTACCCCTTAGACCTGTTTGAGGAAGGCTCTGTTACTAACATGTTTACTTCCATTGTG
GGTAATGTATTTGGGTTCAAAGCCTTGCGTGCTCTACGTTTGGAGGATTTGCGAATCCCT
GTTGCTTATGTAAAAACTTTCCTAGGCCCGCCTCACGGTATCCAAGTTGAGAGAGATAAA
TTGAATA

#FBPL260-12|Gypsophila_fastigiata
TTGACGTATTATACTCCGGAGTATGAAACCCTGGATACTGATATCTTGGCAGCATTCCGA
GTAACTCCTCAACCTGGAGTTCCACCCGAAGAAGCTGGGGCCGCCGTGGCCGCCGAATCT
TCTACTGGTACATGGACAACTGTATGGACCGACGGACTTACCAGTCTTGATCGTTACAAA
GGACGTTGCTACCACATCGAGCCCGTTGCTGGAGAAGAAAATCAATATATTTGTTATGTA
GCTTACCCCTTAGACCTGTTTGAGGAAGGCTCTGTTACTAACATGTTTACTTCCATTGTG
GGTAATGTATTTGGATTCAAAGCCTTGCGTGCTCTACGTTTGGAGGATTTGCGAATCCCT
GTTGCTTATGTAAAAACTTTCCTAGGCCCGCCTCACGGTATCCAAGTTGAGAGAGATAAA
TTGAATA

#FBPL262-12|Gypsophila_fastigiata
TTGACGTATTATACTCCGGAGTATGAAACCCTGGATACTGATATCTTGGCAGCATTCCGA
GTAACTCCTCAACCTGGAGTTCCACCCGAAGAAGCTGGGGCCGCCGTGGCCGCCGAATCT
TCTACTGGTACATGGACAACTGTATGGACCGACGGACTTACCAGTCTTGATCGTTACAAA
GGACGTTGCTACCACATCGAGCCCGTTGCTGGAGAAGAAAATCAATATATTTGTTATGTA
GCTTACCCCTTAGACCTGTTTGAGGAAGGCTCTGTTACTAACATGTTTACTTCCATTGTG
GGTAATGTATTTGGATTCAAAGCCTTGCGTGCTCTACGTTTGGAGGATTTGCGAATCCCT
GTTGCTTATGTAAAAACTTTCCTAGGCCCGCCTCACGGTATCCAAGTTGAGAGAGATAAA
TTGAATA

#FBPL264-12|Gypsophila_muralis
TTGACGTATTATACTCCTGAGTATGAAACCCTGGATACTGATATCTTGGCAGCATTCCGA
GTAAGTCCTCAACCTGGAGTTCCACCCGAAGAAGCTGGGGCCGCAGTAGCCGCCGAATCT
TCTACTGGTACATGGACAACTGTATGGACTGACGGACTTACCAGTCTTGATCGTTACAAA
GGACGTTGCTACCACATCGAGCCCGTTGCTGGAGAAGAAAATCAATATATTTGTTATGTA
GCTTACCCCTTAGACCTTTTTGAGGAAGGCTCTGTTACTAACATGTTTACTTCCATTGTG
GGTAATGTATTTGGGTTCAAAGCCTTGCGTGCTCTACGTTTGGAGGATTTGCGAATCCCT
GTTGCTTATGTAAAAACTTTCCTAGGCCCGCCTCACGGTATCCAAGTTGAGAGAGATAAA
TTGAACA

#KX158398.1|Gypsophila_perfoliata
TTGACGTATTATACTCCGGAGTATGAAACCCTGGATACTGATATCTTGGCAGCATTCCGA
GTAACTCCTCAACCTGGAGTTCCACCCGAAGAAGCTGGGGCCGCCGTAGCCGCCGAATCT
TCTACTGGTACATGGACAACTGTATGGACCGACGGACTTACCAGTCTTGATCGTTACAAA
GGACGTTGCTACCACATCGAGCCTGTTGCTGGAGAAGAAAATCAATATATTTGTTATGTA
GCTTACCCCTTAGACCTGTTTGAGGAAGGCTCTGTTACTAACATGTTTACTTCCATTGTG
GGTAATGTATTTGGGTTCAAAGCCTTGCGTGCTCTACGTTTGGAGGATTTGCGAATCCCT
GTTGCTTATATAAAAACTTTCCTAGGCCCGCCTCACGGTATCCAAGTTGAGAGAGATAAA
TTGAATA

#Green-Yellow1
TTGACGTATTATACTCCGGAGTATGAAACCCTGGATACTGATATCTTGGCAGCATTCCGA
GTAACTCCTCAACCTGGAGTTCCACCCGAAGAAGCTGGGGCCGCCGTGGCCGCCGAATCT
TCTACTGGTACATGGACAACTGTATGGACCGACGGACTTACGAGTCTTGATCGTTACAAA
GGACGTTGCTACCACATCGAGCCCGTTGCTGGAGAAGAAAATCAATATATTTGTTATGTA
GCTTACCCCTTAGACCTGTTTGAGGAAGGCTCTGTTACTAACATGTTTACTTCCATTGTG
GGTAATGTATTTGGATTCAAAGCCTTGCGTGCTCTACGTTTGGAAGATTTGCGAATCCCT
GTTGCTTATGTAAAAACTTTCCTAGGCCCGCCTCACGGTATCCAAGTTGAGAGAGATAAA
TTGAATA

#Green-Yellow2
TTGACGTATTATACTCCGGAGTATGAAACCCTGGATACTGATATCTTGGCAGCATTCCGA
GTAACTCCTCAACCTGGAGTTCCACCCGAAGAAGCTGGGGCCGCCGTGGCCGCCGAATCT
TCTACTGGTACATGGACAACTGTATGGACCGACGGACTTACGAGTCTTGATCGTTACAAA
GGACGTTGCTACCACATCGAGCCCGTTGCTGGAGAAGAAAATCAATATATTTGTTATGTA
GCTTACCCCTTAGACCTGTTTGAGGAAGGCTCTGTTACTAACATGTTTACTTCCATTGTG
GGTAATGTATTTGGATTCAAAGCCTTGCGTGCTCTACGTTTGGAAGATTTGCGAATCCCT
GTTGCTTATGTAAAAACTTTCCTAGGCCCGCCTCACGGTATCCAAGTTGAGAGAGATAAA
TTGAATA

#Green-Yellow3
TTGACGTATTATACTCCGGAGTATGAAACCCTGGATACTGATATCTTGGCAGCATTCCGA
GTAACTCCTCAACCTGGAGTTCCACCCGAAGAAGCTGGGGCCGCCGTGGCCGCCGAATCT
TCTACTGGTACATGGACAACTGTATGGACCGACGGACTTACGAGTCTTGATCGTTACAAA
GGACGTTGCTACCACATCGAGCCCGTTGCTGGAGAAGAAAATCAATATATTTGTTATGTA
GCTTACCCCTTAGACCTGTTTGAGGAAGGCTCTGTTACTAACATGTTTACTTCCATTGTG
GGTAATGTATTTGGATTCAAAGCCTTGCGTGCTCTACGTTTGGAAGATTTGCGAATCCCT
GTTGCTTATGTAAAAACTTTCCTAGGCCCGCCTCACGGTATCCAAGTTGAGAGAGATAAA
TTGAATA

#Green-Yellow4
TTGACGTATTATACTCCGGAGTATGAAACCCTGGATACTGATATCTTGGCAGCATTCCGA
GTAACTCCTCAACCTGGAGTTCCACCCGAAGAAGCTGGGGCCGCCGTGGCCGCCGAATCT
TCTACTGGTACATGGACAACTGTATGGACCGACGGACTTACGAGTCTTGATCGTTACAAA
GGACGTTGCTACCACATCGAGCCCGTTGCTGGAGAAGAAAATCAATATATTTGTTATGTA
GCTTACCCCTTAGACCTGTTTGAGGAAGGCTCTGTTACTAACATGTTTACTTCCATTGTG
GGTAATGTATTTGGATTCAAAGCCTTGCGTGCTCTACGTTTGGAAGATTTGCGAATCCCT
GTTGCTTATGTAAAAACTTTCCTAGGCCCGCCTCACGGTATCCAAGTTGAGAGAGATAAA
TTGAATA

#Green-Yellow5
TTGACGTATTATACTCCGGAGTATGAAACCCTGGATACTGATATCTTGGCAGCATTCCGA
GTAACTCCTCAACCTGGAGTTCCACCCGAAGAAGCTGGGGCCGCCGTGGCCGCCGAATCT
TCTACTGGTACATGGACAACTGTATGGACCGACGGACTTACGAGTCTTGATCGTTACAAA
GGACGTTGCTACCACATCGAGCCCGTTGCTGGAGAAGAAAATCAATATATTTGTTATGTA
GCTTACCCCTTAGACCTGTTTGAGGAAGGCTCTGTTACTAACATGTTTACTTCCATTGTG
GGTAATGTATTTGGATTCAAAGCCTTGCGTGCTCTACGTTTGGAAGATTTGCGAATCCCT
GTTGCTTATGTAAAAACTTTCCTAGGCCCGCCTCACGGTATCCAAGTTGAGAGAGATAAA
TTGAATA

#Green-Yellow6
TTGACGTATTATACTCCGGAGTATGAAACCCTGGATACTGATATCTTGGCAGCATTCCGA
GTAACTCCTCAACCTGGAGTTCCACCCGAAGAAGCTGGGGCCGCCGTGGCCGCCGAATCT
TCTACTGGTACATGGACAACTGTATGGACCGACGGACTTACGAGTCTTGATCGTTACAAA
GGACGTTGCTACCACATCGAGCCCGTTGCTGGAGAAGAAAATCAATATATTTGTTATGTA
GCTTACCCCTTAGACCTGTTTGAGGAAGGCTCTGTTACTAACATGTTTACTTCCATTGTG
GGTAATGTATTTGGATTCAAAGCCTTGCGTGCTCTACGTTTGGAAGATTTGCGAATCCCT
GTTGCTTATGTAAAAACTTTCCTAGGCCCGCCTCACGGTATCCAAGTTGAGAGAGATAAA
TTGAATA

#Green-Yellow8
TTGACGTATTATACTCCGGAGTATGAAACCCTGGATACTGATATCTTGGCAGCATTCCGA
GTAACTCCTCAACCTGGAGTTCCACCCGAAGAAGCTGGGGCCGCCGTGGCCGCCGAATCT
TCTACTGGTACATGGACAACTGTATGGACCGACGGACTTACGAGTCTTGATCGTTACAAA
GGACGTTGCTACCACATCGAGCCCGTTGCTGGAGAAGAAAATCAATATATTTGTTATGTA
GCTTACCCCTTAGACCTGTTTGAGGAAGGCTCTGTTACTAACATGTTTACTTCCATTGTG
GGTAATGTATTTGGATTCAAAGCCTTGCGTGCTCTACGTTTGGAAGATTTGCGAATCCCT
GTTGCTTATGTAAAAACTTTCCTAGGCCCGCCTCACGGTATCCAAGTTGAGAGAGATAAA
TTGAATA

#Green-Yellow9
TTGACGTATTATACTCCGGAGTATGAAACCCTGGATACTGATATCTTGGCAGCATTCCGA
GTAACTCCTCAACCTGGAGTTCCACCCGAAGAAGCTGGGGCCGCCGTGGCCGCCGAATCT
TCTACTGGTACATGGACAACTGTATGGACCGACGGACTTACGAGTCTTGATCGTTACAAA
GGACGTTGCTACCACATCGAGCCCGTTGCTGGAGAAGAAAATCAATATATTTGTTATGTA
GCTTACCCCTTAGACCTGTTTGAGGAAGGCTCTGTTACTAACATGTTTACTTCCATTGTG
GGTAATGTATTTGGATTCAAAGCCTTGCGTGCTCTACGTTTGGAAGATTTGCGAATCCCT
GTTGCTTATGTAAAAACTTTCCTAGGCCCGCCTCACGGTATCCAAGTTGAGAGAGATAAA
TTGAATA

#Green-Yellow10
TTGACGTATTATACTCCGGAGTATGAAACCCTGGATACTGATATCTTGGCAGCATTCCGA
GTAACTCCTCAACCTGGAGTTCCACCCGAAGAAGCTGGGGCCGCCGTGGCCGCCGAATCT
TCTACTGGTACATGGACAACTGTATGGACCGACGGACTTACGAGTCTTGATCGTTACAAA
GGACGTTGCTACCACATCGAGCCCGTTGCTGGAGAAGAAAATCAATATATTTGTTATGTA
GCTTACCCCTTAGACCTGTTTGAGGAAGGCTCTGTTACTAACATGTTTACTTCCATTGTG
GGTAATGTATTTGGATTCAAAGCCTTGCGTGCTCTACGTTTGGAAGATTTGCGAATCCCT
GTTGCTTATGTAAAAACTTTCCTAGGCCCGCCTCACGGTATCCAAGTTGAGAGAGATAAA
TTGAATA

#Green-Yellow11
TTGACGTATTATACTCCGGAGTATGAAACCCTGGATACTGATATCTTGGCAGCATTCCGA
GTAACTCCTCAACCTGGAGTTCCACCCGAAGAAGCTGGGGCCGCCGTGGCCGCCGAATCT
TCTACTGGTACATGGACAACTGTATGGACCGACGGACTTACGAGTCTTGATCGTTACAAA
GGACGTTGCTACCACATCGAGCCCGTTGCTGGAGAAGAAAATCAATATATTTGTTATGTA
GCTTACCCCTTAGACCTGTTTGAGGAAGGCTCTGTTACTAACATGTTTACTTCCATTGTG
GGTAATGTATTTGGATTCAAAGCCTTGCGTGCTCTACGTTTGGAAGATTTGCGAATCCCT
GTTGCTTATGTAAAAACTTTCCTAGGCCCGCCTCACGGTATCCAAGTTGAGAGAGATAAA
TTGAATA

#Green-Yellow12
TTGACGTATTATACTCCGGAGTATGAAACCCTGGATACTGATATCTTGGCAGCATTCCGA
GTAACTCCTCAACCTGGAGTTCCACCCGAAGAAGCTGGGGCCGCCGTGGCCGCCGAATCT
TCTACTGGTACATGGACAACTGTATGGACCGACGGACTTACGAGTCTTGATCGTTACAAA
GGACGTTGCTACCACATCGAGCCCGTTGCTGGAGAAGAAAATCAATATATTTGTTATGTA
GCTTACCCCTTAGACCTGTTTGAGGAAGGCTCTGTTACTAACATGTTTACTTCCATTGTG
GGTAATGTATTTGGATTCAAAGCCTTGCGTGCTCTACGTTTGGAAGATTTGCGAATCCCT
GTTGCTTATGTAAAAACTTTCCTAGGCCCGCCTCACGGTATCCAAGTTGAGAGAGATAAA
TTGAATA

#Green-Yellow13
TTGACGTATTATACTCCGGAGTATGAAACCCTGGATACTGATATCTTGGCAGCATTCCGA
GTAACTCCTCAACCTGGAGTTCCACCCGAAGAAGCTGGGGCCGCCGTGGCCGCCGAATCT
TCTACTGGTACATGGACAACTGTATGGACCGACGGACTTACGAGTCTTGATCGTTACAAA
GGACGTTGCTACCACATCGAGCCCGTTGCTGGAGAAGAAAATCAATATATTTGTTATGTA
GCTTACCCCTTAGACCTGTTTGAGGAAGGCTCTGTTACTAACATGTTTACTTCCATTGTG
GGTAATGTATTTGGATTCAAAGCCTTGCGTGCTCTACGTTTGGAAGATTTGCGAATCCCT
GTTGCTTATGTAAAAACTTTCCTAGGCCCGCCTCACGGTATCCAAGTTGAGAGAGATAAA
TTGAATA

#Green-Yellow14
TTGACGTATTATACTCCGGAGTATGAAACCCTGGATACTGATATCTTGGCAGCATTCCGA
GTAACTCCTCAACCTGGAGTTCCACCCGAAGAAGCTGGGGCCGCCGTGGCCGCCGAATCT
TCTACTGGTACATGGACAACTGTATGGACCGACGGACTTACGAGTCTTGATCGTTACAAA
GGACGTTGCTACCACATCGAGCCCGTTGCTGGAGAAGAAAATCAATATATTTGTTATGTA
GCTTACCCCTTAGACCTGTTTGAGGAAGGCTCTGTTACTAACATGTTTACTTCCATTGTG
GGTAATGTATTTGGATTCAAAGCCTTGCGTGCTCTACGTTTGGAAGATTTGCGAATCCCT
GTTGCTTATGTAAAAACTTTCCTAGGCCCGCCTCACGGTATCCAAGTTGAGAGAGATAAA
TTGAATA

#Purple1
TTGACGTATTATACTCCGGAGTATGAAACCCTGGATACTGATATCTTGGCAGCATTCCGA
GTAACTCCTCAACCTGGAGTTCCACCCGAAGAAGCTGGGGCCGCCGTGGCCGCCGAATCT
TCTACTGGTACATGGACAACTGTATGGACCGACGGACTTACGAGTCTTGATCGTTACAAA
GGACGTTGCTACCACATCGAGCCCGTTGCTGGAGAAGAAAATCAATATATTTGTTATGTA
GCTTACCCCTTAGACCTGTTTGAGGAAGGCTCTGTTACTAACATGTTTACTTCCATTGTG
GGTAATGTATTTGGATTCAAAGCCTTGCGTGCTCTACGTTTGGAAGATTTGCGAATCCCT
GTTGCTTATGTAAAAACTTTCCTAGGCCCGCCTCACGGTATCCAAGTTGAGAGAGATAAA
TTGAATA

#Purple2
TTGACGTATTATACTCCGGAGTATGAAACCCTGGATACTGATATCTTGGCAGCATTCCGA
GTAACTCCTCAACCTGGAGTTCCACCCGAAGAAGCTGGGGCCGCCGTGGCCGCCGAATCT
TCTACTGGTACATGGACAACTGTATGGACCGACGGACTTACGAGTCTTGATCGTTACAAA
GGACGTTGCTACCACATCGAGCCCGTTGCTGGAGAAGAAAATCAATATATTTGTTATGTA
GCTTACCCCTTAGACCTGTTTGAGGAAGGCTCTGTTACTAACATGTTTACTTCCATTGTG
GGTAATGTATTTGGATTCAAAGCCTTGCGTGCTCTACGTTTGGAAGATTTGCGAATCCCT
GTTGCTTATGTAAAAACTTTCCTAGGCCCGCCTCACGGTATCCAAGTTGAGAGAGATAAA
TTGAATA

#Purple3
TTGACGTATTATACTCCGGAGTATGAAACCCTGGATACTGATATCTWGGCAGCATTCCGA
GTAACTCCTCAACCTGGAGTTCCACCCGAAGAAGCTGGGGCCGCCGTGGCCGCCGAATCT
TCTACTGGTACATGGACAACTGTATGGACCGACGGACTTACGAGTCTTGATCGTTACAAA
GGACGTTGCTACCACATCGAGCCCGTTGCTGGAGAAGAAAATCAATATATTTGTTATGTA
GCTTACCCCTTAGACCTGTTTGAGGAAGGCTCTGTTACTAACATGTTTACTTCCATTGTG
GGTAATGTATTTGGATTCAAAGCCTTGCGTGCTCTACGTTTGGAAGATTTGCGAATCCCT
GTTGCTTATGTAAAAACTTTCCTAGGCCCGCCTCACGGTATCCAAGTTGAGAGAGATAAA
TTGAATA

#Purple4
TTGACGTATTATACTCCGGAGTATGAAACCCTGGATACTGATATCTWGGCAGCATTCCGA
GTAACTCCTCAACCTGGAGTTCCACCCGAAGAAGCTGGGGCCGCCGTGGCCGCCGAATCT
TCTACTGGTACATGGACAACTGTATGGACCGACGGACTTACGAGTCTTGATCGTTACAAA
GGACGTTGCTACCACATCGAGCCCGTTGCTGGAGAAGAAAATCAATATATTTGTTATGTA
GCTTACCCCTTAGACCTGTTTGAGGAAGGCTCTGTTACTAACATGTTTACTTCCATTGTG
GGTAATGTATTTGGATTCAAAGCCTTGCGTGCTCTACGTTTGGAAGATTTGCGAATCCCT
GTTGCTTATGTAAAAACTTTCCTAGGCCCGCCTCACGGTATCCAAGTTGAGAGAGATAAA
TTGAATA

#Purple5
TTGACGTATTATACTCCGGAGTATGAAACCCTGGATACTGATATCTTGGCAGCATTCCGA
GTAACTCCTCAACCTGGAGTTCCACCCGAAGAAGCTGGGGCCGCCGTGGCCGCCGAATCT
TCTACTGGTACATGGACAACTGTATGGACCGACGGACTTACGAGTCTTGATCGTTACAAA
GGACGTTGCTACCACATCGAGCCCGTTGCTGGAGAAGAAAATCAATATATTTGTTATGTA
GCTTACCCCTTAGACCTGTTTGAGGAAGGCTCTGTTACTAACATGTTTACTTCCATTGTG
GGTAATGTATTTGGATTCAAAGCCTTGCGTGCTCTACGTTTGGAAGATTTGCGAATCCCT
GTTGCTTATGTAAAAACTTTCCTAGGCCCGCCTCACGGTATCCAAGTTGAGAGAGATAAA
TTGAATA

#Purple6
TTGACGTATTATACTCCGGAGTATGAAACCCTGGATACTGATATCTTGGCAGCATTCCGA
GTAACTCCTCAACCTGGAGTTCCACCCGAAGAAGCTGGGGCCGCCGTGGCCGCCGAATCT
TCTACTGGTACATGGACAACTGTATGGACCGACGGACTTACGAGTCTTGATCGTTACAAA
GGACGTTGCTACCACATCGAGCCCGTTGCTGGAGAAGAAAATCAATATATTTGTTATGTA
GCTTACCCCTTAGACCTGTTTGAGGAAGGCTCTGTTACTAACATGTTTACTTCCATTGTG
GGTAATGTATTTGGATTCAAAGCCTTGCGTGCTCTACGTTTGGAAGATTTGCGAATCCCT
GTTGCTTATGTAAAAACTTTCCTAGGCCCGCCTCACGGTATCCAAGTTGAGAGAGATAAA
TTGAATA

#Purple7
TTGACGTATTATACTCCGGAGTATGAAACCCTGGATACTGATATCTTGGCAGCATTCCGA
GTAACTCCTCAACCTGGAGTTCCACCCGAAGAAGCTGGGGCCGCCGTGGCCGCCGAATCT
TCTACTGGTACATGGACAACTGTATGGACCGACGGACTTACGAGTCTTGATCGTTACAAA
GGACGTTGCTACCACATCGAGCCCGTTGCTGGAGAAGAAAATCAATATATTTGTTATGTA
GCTTACCCCTTAGACCTGTTTGAGGAAGGCTCTGTTACTAACATGTTTACTTCCATTGTG
GGTAATGTATTTGGATTCAAAGCCTTGCGTGCTCTACGTTTGGAAGATTTGCGAATCCCT
GTTGCTTATGTAAAAACTTTCCTAGGCCCGCCTCACGGTATCCAAGTTGAGAGAGATAAA
TTGAATA

#Purple8
TTGACGTATTATACTCCGGAGTATGAAACCCTGGATACTGATATCTTGGCAGCATTCCGA
GTAACTCCTCAACCTGGAGTTCCACCCGAAGAAGCTGGGGCCGCCGTGGCCGCCGAATCT
TCTACTGGTACATGGACAACTGTATGGACCGACGGACTTACGAGTCTTGATCGTTACAAA
GGACGTTGCTACCACATCGAGCCCGTTGCTGGAGAAGAAAATCAATATATTTGTTATGTA
GCTTACCCCTTAGACCTGTTTGAGGAAGGCTCTGTTACTAACATGTTTACTTCCATTGTG
GGTAATGTATTTGGATTCAAAGCCTTGCGTGCTCTACGTTTGGAAGATTTGCGAATCCCT
GTTGCTTATGTAAAAACTTTCCTAGGCCCGCCTCACGGTATCCAAGTTGAGAGAGATAAA
TTGAATA

#Purple9
TTGACGTATTATACTCCGGAGTATGAAACCCTGGATACTGATATCTTGGCAGCATTCCGA
GTAACTCCTCAACCTGGAGTTCCACCCGAAGAAGCTGGGGCCGCCGTGGCCGCCGAATCT
TCTACTGGTACATGGACAACTGTATGGACCGACGGACTTACGAGTCTTGATCGTTACAAA
GGACGTTGCTACCACATCGAGCCCGTTGCTGGAGAAGAAAATCAATATATTTGTTATGTA
GCTTACCCCTTAGACCTGTTTGAGGAAGGCTCTGTTACTAACATGTTTACTTCCATTGTG
GGTAATGTATTTGGATTCAAAGCCTTGCGTGCTCTACGTTTGGAAGATTTGCGAATCCCT
GTTGCTTATGTAAAAACTTTCCTAGGCCCGCCTCACGGTATCCAAGTTGAGAGAGATAAA
TTGAATA

#Purple10
TTGACGTATTATACTCCGGAGTATGAAACCCTGGATACTGATATCTTGGCAGCATTCCGA
GTAACTCCTCAACCTGGAGTTCCACCCGAAGAAGCTGGGGCCGCCGTGGCCGCCGAATCT
TCTACTGGTACATGGACAACTGTATGGACCGACGGACTTACGAGTCTTGATCGTTACAAA
GGACGTTGCTACCACATCGAGCCCGTTGCTGGAGAAGAAAATCAATATATTTGTTATGTA
GCTTACCCCTTAGACCTGTTTGAGGAAGGCTCTGTTACTAACATGTTTACTTCCATTGTG
GGTAATGTATTTGGATTCAAAGCCTTGCGTGCTCTACGTTTGGAAGATTTGCGAATCCCT
GTTGCTTATGTAAAAACTTTCCTAGGCCCGCCTCACGGTATCCAAGTTGAGAGAGATAAA
TTGAATA

#Purple11
TTGACGTATTATACTCCGGAGTATGAAACCCTGGATACTGATATCTTGGCAGCATTCCGA
GTAACTCCTCAACCTGGAGTTCCACCCGAAGAAGCTGGGGCCGCCGTGGCCGCCGAATCT
TCTACTGGTACATGGACAACTGTATGGACCGACGGACTTACGAGTCTTGATCGTTACAAA
GGACGTTGCTACCACATCGAGCCCGTTGCTGGAGAAGAAAATCAATATATTTGTTATGTA
GCTTACCCCTTAGACCTGTTTGAGGAAGGCTCTGTTACTAACATGTTTACTTCCATTGTG
GGTAATGTATTTGGATTCAAAGCCTTGCGTGCTCTACGTTTGGAAGATTTGCGAATCCCT
GTTGCTTATGTAAAAACTTTCCTAGGCCCGCCTCACGGTATCCAAGTTGAGAGAGATAAA
TTGAATA

#Purple12
TTGACGTATTATACTCCGGAGTATGAAACCCTGGATACTGATATCTTGGCAGCATTCCGA
GTAACTCCTCAACCTGGAGTTCCACCCGAAGAAGCTGGGGCCGCCGTGGCCGCCGAATCT
TCTACTGGTACATGGACAACTGTATGGACCGACGGACTTACGAGTCTTGATCGTTACAAA
GGACGTTGCTACCACATCGAGCCCGTTGCTGGAGAAGAAAATCAATATATTTGTTATGTA
GCTTACCCCTTAGACCTGTTTGAGGAAGGCTCTGTTACTAACATGTTTACTTCCATTGTG
GGTAATGTATTTGGATTCAAAGCCTTGCGTGCTCTACGTTTGGAAGATTTGCGAATCCCT
GTTGCTTATGTAAAAACTTTCCTAGGCCCGCCTCACGGTATCCAAGTTGAGAGAGATAAA
TTGAATA

#Purple13
TTGACGTATTATACTCCGGAGTATGAAACCCTGGATACTGATAWCWTGGCAGCATTCCGA
GTAACTCCTCAACCTGGAGTTCCACCCGAAGAAGCTGGGGCCGCCGTGGCCGCCGAATCT
TCTACTGGTACATGGACAACTGTATGGACCGACGGACTTACGAGTCTTGATCGTTACAAA
GGACGTTGCTACCACATCGAGCCCGTTGCTGGAGAAGAAAATCAATATATTTGTTATGTA
GCTTACCCCTTAGACCTGTTTGAGGAAGGCTCTGTTACTAACATGTTTACTTCCATTGTG
GGTAATGTATTTGGATTCAAAGCCTTGCGTGCTCTACGTTTGGAAGATTTGCGAATCCCT
GTTGCTTATGTAAAAACTTTCCTAGGCCCGCCTCACGGTATCCAAGTTGAGAGAGATAAA
TTGAATA

#Purple14
TTGACGTATTATACTCCGGAGTATGAAACCCTGGATACTGATATCTTGGCAGCATTCCGA
GTAACTCCTCAACCTGGAGTTCCACCCGAAGAAGCTGGGGCCGCCGTGGCCGCCGAATCT
TCTACTGGTACATGGACAACTGTATGGACCGACGGACTTACGAGTCTTGATCGTTACAAA
GGACGTTGCTACCACATCGAGCCCGTTGCTGGAGAAGAAAATCAATATATTTGTTATGTA
GCTTACCCCTTAGACCTGTTTGAGGAAGGCTCTGTTACTAACATGTTTACTTCCATTGTG
GGTAATGTATTTGGATTCAAAGCCTTGCGTGCTCTACGTTTGGAAGATTTGCGAATCCCT
GTTGCTTATGTAAAAACTTTCCTAGGCCCGCCTCACGGTATCCAAGTTGAGAGAGATAAA
TTGAATA

#Purple15
TTGACGTATTATACTCCGGAGTATGAAACCCTGGATACTGATATCTTGGCAGCATTCCGA
GTAACTCCTCAACCTGGAGTTCCACCCGAAGAAGCTGGGGCCGCCGTGGCCGCCGAATCT
TCTACTGGTACATGGACAACTGTATGGACCGACGGACTTACGAGTCTTGATCGTTACAAA
GGACGTTGCTACCACATCGAGCCCGTTGCTGGAGAAGAAAATCAATATATTTGTTATGTA
GCTTACCCCTTAGACCTGTTTGAGGAAGGCTCTGTTACTAACATGTTTACTTCCATTGTG
GGTAATGTATTTGGATTCAAAGCCTTGCGTGCTCTACGTTTGGAAGATTTGCGAATCCCT
GTTGCTTATGTAAAAACTTTCCTAGGCCCGCCTCACGGTATCCAAGTTGAGAGAGATAAA
TTGAATA

#BBYUK848-12|Gypsophila_elegans
TTGACGTATTATACTCCGGAGTATGAAACCCTGGATACTGATATCTTGGCAGCATTCCGA
GTAACTCCTCAACCTGGAGTTCCACCCGAAGAAGCTGGGGCCGCCGTAGCCGCCGAATCT
TCTACTGGTACATGGACAACTGTATGGACCGACGGACTTACCAGTCTTGATCGTTACAAA
GGACGTTGCTACCACATCGAGCCCGTTGCTGGAGAAGAAAATCAATATATTTGTTATGTA
GCTTACCCCTTAGACCTGTTTGAGGAAGGCTCTGTTACTAACATGTTTACTTCCATTGTG
GGTAATGTATTTGGGTTCAAAGCCTTGCGTGCTCTACGTTTGGAGGATTTGCGAATCCCT
GTTGCTTATGTAAAAACTTTCCTAGGCCCGCCTCACGGTATCCAAGTTGAGAGAGATAAA
TTGAATA

#SDH831-14|Gypsophila_paniculata
TTGACGTATTATACTCCGGAGTATGAAACCCTGGATACTGATATCTTGGCAGCATTCCGA
GTAACTCCTCAACCTGGAGTTCCACCCGAAGAAGCTGGGGCCGCCGTGGCCGCCGAATCT
TCTACTGGTACATGGACAACTGTATGGACCGACGGACTTACGAGTCTTGATCGTTACAAA
GGACGTTGCTACCACATCGAGCCCGTTGCTGGAGAAGAAAATCAATATATTTGTTATGTA
GCTTACCCCTTAGACCTGTTTGAGGAAGGCTCTGTTACTAACATGTTTACTTCCATTGTG
GGTAATGTATTTGGATTCAAAGCCTTGCGTGCTCTACGTTTGGAAGATTTGCGAATCCCT
GTTGCTTATGTAAAAACTTTCCTAGGCCCGCCTCACGGTATCCAAGTTGAGAGAGATAAA
TTGAATA
