# Supplementary material for: Identification and characterization of Gypsophila paniculata color morphs in Sleeping Bear Dunes National Lakeshore, MI, USA
Source: PeerJ. 2019 Jun 17;7:e7100. doi: 10.7717/peerj.7100 (PMC6585908; doi:10.7717/peerj.7100)
Supplement: Supplemental Information 1 [file peerj-07-7100-s001.zip › DryadFiles_PostRevision/Aligned_Files/AllGyp_merged_perf.meg]

#mega
!Title All_Gyp_perf_merged;
!Format DataType=DNA indel=-;

#MKTRT712-12|JN589195.1|Gypsophila_scorzonerifolia
ATCGCGTCTCCCCCAAACCGCCAAG-GCGGAGGGGAAGGAAGATGGCTTCCCGTGCCTCA
CCCGGCGCGGTTGGCCTAAATTTGGAGCCCGCGGCACTTAGCTCTCGCGGCGATAGGTGG
TGAACAAGGCCTTGGCCGTGCAAACAACCCGCTGCGATGCTCTATGTCACGTGCGCTCGT
CGGACCCTTTGAAGTTGCCCTCGGTATTGGGTGAAAGATGCCTCGTCTTTGCATTTATTA
CGATTCTTTCTTTATGAGTATCATAATTGGAATAGTCTTTTTATTCCAAAAAAATCCATT
TCTATTTTTCTAAAAAGGAATCAAAGATTATTCTTGTTCTTATATAATTTCCAGGTATGT
GAATATGAATCCATTTTCTTTTTTCTTTGCAACCAATCCTCTCATTTACGATCAACATCT
TATAGAGTGTTTCTTGAACGCATTTATTTCTACGTAAAATTAGAATATTTAGTTAAACTT
TTTTATAAAGATTTTGGCGTTATCTTATGGCTTTTCAAAGACTCTTCCCCGCATTCTGTT
AGGTATAAAGGCAACTCTATTCTAGCCTCAAAAGGGATGTCCTTTTTGATGTATAAATGG
AAATTTTACTTTCTCAATTTCTGGCAATGTCATTTTTATATGTGGTCTCAACCAAGAAGA
ATCTATATTAATCGATTATCAACCCATTTTCTTGACTTCATGGGTTTTTGTTCAAGTGTA
CAACTCACTTCTTCCGTGGTACGGAGTCAAATGTTAGAAAATGCATATCTAATAGATAAT
ACGATTAAGAAGTTCGATCCTAAAATTCCAATTAGTCCTCTGATTGGATCGTTGGCTAAA
GCGCAATTTTGTAACGGATTAGGGCATCCTATTAGTAAGTCGGTCTGGATCGATTTATCG
GATTTGACGTATTATACTCCGGAGTATGAAACCCTGGATACTGATATCTTGGCAGCATTC
CGAGTAACTCCTCAACCTGGAGTTCCACCCGAAGAAGCTGGGGCCGCCGTGGCCGCCGAA
TCTTCTACTGGTACATGGACAACTGTATGGACCGACGGACTTACGAGTCTTGATCGTTAC
AAAGGACGTTGCTACCACATCGAGCCCGTTGCTGGAGAAGAAAATCAATATATTTGTTAT
GTAGCTTACCCCTTAGACCTGTTTGAGGAAGGCTCTGTTACTAACATGTTTACTTCCATT
GTGGGTAATGTATTTGGATTCAAAGCCTTGCGTGCTCTACGTTTGGAAGATTTGCGAATC
CCTGTTGCTTATGTAAAAACTTTCCTAGGCCCGCCTCACGGTATCCAAGTTGAGAGAGAT
AAATTGAATA

#BBYUK847-12|JN589231.1|Gypsophila_paniculata
ATCGCGTCTCCCCCAAACCGCCAAG-GCGGAGGGGAAGGAAGGTGGCTTCCCGTGCCTCA
CCAGGCGCGGTTGGCCTAAAATTGGAGCCCGCGGCACTTAGCTCTTGCGGCGATAGGTGG
TGAACAAGGCCTAGGCCGTGCAAACAACCCGCCGCGAAGCTCTATGCAGCGTGCGCTCGT
ATGACCCTTTCAAGTTGCCCTCGGTATTGGGTGAAAGATGCCTCGTCTTTGCATTTATTA
CGATTCTTTCTTTATGAGTATCATAATTGGAATAGTCTTTTTATTCCAAAAAAATCCATT
TCTATTTTTCTAAAAAGGAATCAAAGATTATTCTTGTTCTTATATAATTTCCAGGTATGT
GAATATGAATCCATTTTCTTTTTTCTTTGCAACCAATCCTCTCATTTACGATCAACATCT
TATAGAGTGTTTCTTGAACGCATTTATTTCTACGTAAAATTAGAATATTTAGTTAAACTT
TTTTATAAAGATTTTGGCGTTATCTTATGGCTTTTCAAAGACCCTTCCCCGCATTCTGTT
AGGTATAAAGGCAAATCTATTCTAGCCTCAAAAGGGATGTCCTTTTTGATGTATAAATGG
AAATTTTACTTTCTCAATTTCTGGCAATGTCATTTTTATATGTGGTCTCAACCAAGAAGA
ATCTATATTAATCGATTATCAACCCATTTTCTTGACTTCATGGGTTTTTGTTCAAGTGTA
CAACTCACTTCTTCCGTGGTACGGAGTCAAATGTTAGAAAATGCATATCTAATAGATAAT
ACGATTAAGAAGTTCGATCCTAAAATTCCAATTAGTCCTCTGATTGGATCGTTGGCTAAA
GCGCAATTTTGTAACGGATTAGGGCATCCTATTAGTAAGTCGGTCTGGATCGATTTATCG
GATTTGACGTATTATACTCCGGAGTATGAAACCCTGGATACTGATATCTTGGCAGCATTC
CGAGTAACTCCTCAACCTGGAGTTCCACCCGAAGAAGCTGGGGCCGCCGTGGCCGCCGAA
TCTTCTACTGGTACATGGACAACTGTATGGACCGACGGACTTACGAGTCTTGATCGTTAC
AAAGGACGTTGCTACCACATCGAGCCCGTTGCTGGAGAAGAAAATCAATATATTTGTTAT
GTAGCTTACCCCTTAGACCTGTTTGAGGAAGGCTCTGTTACTAACATGTTTACTTCCATT
GTGGGTAATGTATTTGGATTCAAAGCCTTGCGTGCTCTACGTTTGGAAGATTTGCGAATC
CCTGTTGCTTATGTAAAAACTTTCCTAGGCCCGCCTCACGGTATCCAAGTTGAGAGAGAT
AAATTGAATA

#BBYUK848-12|GBVF001-11|Gypsophila_elegans
ATCGCGTCTCCCCCACACCGCCAAGAGCGGAGTGGAAGGAAGATGGCTTCCCGTGCCTCA
CTAGGTGCGGTTGGCCTAAAATTGGAGCCCGCGGCACTAAGCTATCGCGGCGATAGGTGG
TGAACAAGGCCAAGGCCGTGCAAACAACCCGCCGCGAATCTTTATGTCTTTGGAGCTCGT
TGGACCCTTTGACGTTGCCTACGGTACTGGGTGAAAGATGCCTCGTCTTTGCATTTATTA
CGATTCTTTCTTTATGAG?ATCATAATTGGAATAGTCTTTTTATTCCAAAAAAATCCATT
TCTATTTTTCTAAAAAGGAATCAAAGATTATTCTTGTTCTTATATAATTTCCAGGTATGT
GAATATGACTCCATTTTATTTTTTCTTTGCAACCAATCCTCTCATTTACGATCAACATCT
TATAGAGTGTTTCTTGAACGCATTTATTTCTACGTAAAATTAGAATATTTAGTGAAACTT
TTTTATAAAGATTTTGGCGTTATCTTATGGCTTTTCAAAGACCCTTCCCCGCATTCTGTT
AGGTATAAAGGCAAATCTATTCTAGCCTCAAAAGGGATGTCCTTTTTGATGTATAAATGG
AAATTTTACCTTCTCAATTTCTGGCAATGTCATTTTTATGTGTGGTCTGAACCAAGAAGA
ATTTGTATTAATCGATTATCAGCCCATTTTCTTGACTTCATGGGTTTTTGTTCAAGTGTA
CAACTCACTTCTTCCGTGGTACGGAGTCAAATGTTAGAAAATGCATATCTAATAGATAAT
ACGATTAAGAAGTTCGATCCTAAAATTCCAATTAGTCCTCTGATTGGATCGTTGGCTAAA
GCGCAATTTTGTAACGGATTAGGGCATCCTATTAGTAAGTCGGTCTGGATCGATTTATCG
GATTTGACGTATTATACTCCGGAGTATGAAACCCTGGATACTGATATCTTGGCAGCATTC
CGAGTAACTCCTCAACCTGGAGTTCCACCCGAAGAAGCTGGGGCCGCCGTAGCCGCCGAA
TCTTCTACTGGTACATGGACAACTGTATGGACCGACGGACTTACCAGTCTTGATCGTTAC
AAAGGACGTTGCTACCACATCGAGCCCGTTGCTGGAGAAGAAAATCAATATATTTGTTAT
GTAGCTTACCCCTTAGACCTGTTTGAGGAAGGCTCTGTTACTAACATGTTTACTTCCATT
GTGGGTAATGTATTTGGGTTCAAAGCCTTGCGTGCTCTACGTTTGGAGGATTTGCGAATC
CCTGTTGCTTATGTAAAAACTTTCCTAGGCCCGCCTCACGGTATCCAAGTTGAGAGAGAT
AAATTGAATA

#BBYUK849-12|AY936327.1|Gypsophila_elegans
ATCGCGTCTCCCCCACACCGCCAAGAGCGGAGTGGAAGGAAGATGGCTTCCCGTGCCTCA
CTAGGTGCGGTTGGCCTAAAATTGGAGCCCGCGGCACTAAGCTATCGCGGCGATAGGTGG
TGAACAAGGCCAAGGCCGTGCAAACAACCCGCCGCGAATCTTTATGTCTTTGGAGCTCGT
TGGACCCTTTGACGTTGCCTACGGTACTGGGTGAAAGATGCCTCGTCTTTGCATTTATTA
CGATTCTTTCTTTATGAG?ATCATAATTGGAATAGTCTTTTTATTCCAAAAAAATCCATT
TCTATTTTTCTAAAAAGGAATCAAAGATTATTCTTGTTCTTATATAATTTCCAGGTATGT
GAATATGACTCCATTTTATTTTTTCTTTGCAACCAATCCTCTCATTTACGATCAACATCT
TATAGAGTGTTTCTTGAACGCATTTATTTCTACGTAAAATTAGAATATTTAGTGAAACTT
TTTTATAAAGATTTTGGCGTTATCTTATGGCTTTTCAAAGACCCTTCCCCGCATTCTGTT
AGGTATAAAGGCAAATCTATTCTAGCCTCAAAAGGGATGTCCTTTTTGATGTATAAATGG
AAATTTTACCTTCTCAATTTCTGGCAATGTCATTTTTATGTGTGGTCTGAACCAAGAAGA
ATTTGTATTAATCGATTATCAGCCCATTTTCTTGACTTCATGGGTTTTTGTTCAAGTGTA
CAACTCACTTCTTCCGTGGTACGGAGTCAAATGTTAGAAAATGCATATCTAATAGATAAT
ACGATTAAGAAGTTCGATCCTAAAATTCCAATTAGTCCTCTGATTGGATCGTTGGCTAAA
GCGCAATTTTGTAACGGATTAGGGCATCCTATTAGTAAGTCGGTCTGGATCGATTTATCG
GATTTGACGTATTATACTCCGGAGTATGAAACCCTGGATACTGATATCTTGGCAGCATTC
CGAGTAACTCCTCAACCTGGAGTTCCACCCGAAGAAGCTGGGGCCGCCGTAGCCGCCGAA
TCTTCTACTGGTACATGGACAACTGTATGGACCGACGGACTTACCAGTCTTGATCGTTAC
AAAGGACGTTGCTACCACATCGAGCCCGTTGCTGGAGAAGAAAATCAATATATTTGTTAT
GTAGCTTACCCCTTAGACCTGTTTGAGGAAGGCTCTGTTACTAACATGTTTACTTCCATT
GTGGGTAATGTATTTGGGTTCAAAGCCTTGCGTGCTCTACGTTTGGAGGATTTGCGAATC
CCTGTTGCTTATGTAAAAACTTTCCTAGGCCCGCCTCACGGTATCCAAGTTGAGAGAGAT
AAATTGAATA

#Green-Yellow1
ATCGCGTCTCCCCCAAACCGCCAAG-GCGGAGGGGAAGGAAGGTGGCTTCCCGTGCCTCA
CCAGGCGCGGTTGGCCTAAAATTGGAGCCCGCGGCACTTAGCTCTTGCGGCGATAGGTGG
TGAACAAGGCCTAGGCCGTGCAAACAACCCGCCGCGAAGCTCTATGCAGCGTGCGCTCGT
ATGACCCTTTCAAGTTGCCCTCGGTATTGGGTGAAAGATGCCTCGTCTTTGCATTTATTA
CGATTCTTTCTTTATGAGTATCATAATTGGAATAGTCTTTTTATTCCAAAAAAATCCATT
TCTATTTTTCTAAAAAGGAATCAAAGATTATTCTTGTTCTTATATAATTTCCAGGTATGT
GAATATGAATCCATTTTCTTTTTTCTTTGCAACCAATCCTCTCATTTACGATCAACATCT
TATAGAGTGTTTCTTGAACGCATTTATTTCTACGTAAAATTAGAATATTTAGTTAAACTT
TTTTATAAAGATTTTGGCGTTATCTTATGGCTTTTCAAAGACCCTTCCCCGCATTCTGTT
AGGTATAAAGGCAAATCTATTCTAGCCTCAAAAGGGATGTCCTTTTTGATGTATAAATGG
AAATTTTACCTTCTCAATTTCTGGCAATGTCATTTTTATATGTGGTCTCAACCAAGAAGA
ATCTATATTAATCGATTATCAACCCATTTTCTTGACTTCATGGGTTTTTGTTCAAGTGTA
CAACTCACTTCTTCCGTGGTACGGAGTCAAATGTTAGAAAATGCATATCTAATAGATAAT
ACGATTAAGAAGTTCGATCCTAAAATTCCAATTAGTCCTCTGATTGGATCGTTGGCTAAA
GCGCAATTTTGTAACGGATTAGGGCATCCTATTAGTAAGTCGGTCTGGATCGATTTATCG
GATTTGACGTATTATACTCCGGAGTATGAAACCCTGGATACTGATATCTTGGCAGCATTC
CGAGTAACTCCTCAACCTGGAGTTCCACCCGAAGAAGCTGGGGCCGCCGTGGCCGCCGAA
TCTTCTACTGGTACATGGACAACTGTATGGACCGACGGACTTACGAGTCTTGATCGTTAC
AAAGGACGTTGCTACCACATCGAGCCCGTTGCTGGAGAAGAAAATCAATATATTTGTTAT
GTAGCTTACCCCTTAGACCTGTTTGAGGAAGGCTCTGTTACTAACATGTTTACTTCCATT
GTGGGTAATGTATTTGGATTCAAAGCCTTGCGTGCTCTACGTTTGGAAGATTTGCGAATC
CCTGTTGCTTATGTAAAAACTTTCCTAGGCCCGCCTCACGGTATCCAAGTTGAGAGAGAT
AAATTGAATA

#Green-Yellow2
ATCGCGTCTCCCCCAAACCGCCAAG-GCGGAGGGGAAGGAAGGTGGCTTCCCGTGCCTCA
CCAGGCGCGGTTGGCCTAAAATTGGAGCCCGCGGCACTTAGCTMTTGCGGCGATAGGTGG
TGAACAAGGCCTAGGCCGTGCAAACAACCCGCCGCGAAGCTCTATGCAGCGTGCGCTCGT
ATGACCCTTTCAAGTTGCCCTCGGTATTGGGTGAAAGATGCCTCGTCTTTGCATTTATTA
CGATTCTTTCTTTATGAGTATCATAATTGGAATAGTCTTTTTATTCCAAAAAAATCCATT
TCT-TTTTTCTAAAAAGGAATCAAAGATTATTCTTGTTCTTATATAATTTCCAGGTATGT
GAATATGAATCCATTTTCTTTTTTCTTTGCAACCAATCCTCTCATTTACGATCAACATCT
TATAGAGTGTTTCTTGAACGCATTTATTTCTACGTAAAATTAGAATATTTAGTTAAACTT
TTTTATAAAGATTTTGGCGTTATCTTATGGCTTTTCAAAGACCCTTCCCCGCATTCTGTT
AGGTATAAAGGCAAATCTATTCTAGCCTCAAAAGGGATGTCCTTTTTGATGTATAAATGG
AAATTTTACCTTCTCAATTTCTGGCAATGTCATTTTTATATGTGGTCTCAACCAAGAAGA
ATCTATATTAATCGATTATCAACCCATTTTCTTGACTTCATGGGTTTTTGTTCAAGTGTA
CAACTCACTTCTTCCGTGGTACGGAGTCAAATGTTAGAAAATGCATATCTAATAGATAAT
ACGATTAAGAAGTTCGATCCTAAAATTCCAATTAGTCCTCTGATTGGATCGTTGGCTAAA
GCGCAATTTTGTAACGGATTAGGGCATCCTATTAGTAAGTCGGTCTGGATCGATTTATCG
GATTTGACGTATTATACTCCGGAGTATGAAACCCTGGATACTGATATCTTGGCAGCATTC
CGAGTAACTCCTCAACCTGGAGTTCCACCCGAAGAAGCTGGGGCCGCCGTGGCCGCCGAA
TCTTCTACTGGTACATGGACAACTGTATGGACCGACGGACTTACGAGTCTTGATCGTTAC
AAAGGACGTTGCTACCACATCGAGCCCGTTGCTGGAGAAGAAAATCAATATATTTGTTAT
GTAGCTTACCCCTTAGACCTGTTTGAGGAAGGCTCTGTTACTAACATGTTTACTTCCATT
GTGGGTAATGTATTTGGATTCAAAGCCTTGCGTGCTCTACGTTTGGAAGATTTGCGAATC
CCTGTTGCTTATGTAAAAACTTTCCTAGGCCCGCCTCACGGTATCCAAGTTGAGAGAGAT
AAATTGAATA

#Green-Yellow3
ATCGCGTCTCCCCCAAACCGCCAAG-GCGGAGGGGAAGGAAGGTGGCTTCCCGTGCCTCA
CCAGGCGCGGTTGGCCTAAAATTGGAGCCCGCGGCACTTAGCTATTGCGGCGATAGGTGG
TGAACAAGGCCTAGGCCGTGCAAACAACCCGCCGCGAAGCTCTATGCAGCGTGCGCTCGT
ATGACCCTTTCAAGTTGCCCTCGGTATTGGGTGAAAGATGCCTCGTCTTTGCATTTATTA
CGATTCTTTCTTTATGAGTATCATAATTGGAATAGTCTTTTTATTCCAAAAAAATCCATT
TCTATTTTTCTAAAAAGGAATCAAAGATTATTCTTGTTCTTATATAATTTCCAGGTATGT
GAATATGAATCCATTTTCTTTTTTCTTTGCAACCAATCCTCTCATTTACGATCAACATCT
TATAGAGTGTTTCTTGAACGCATTTATTTCTACGTAAAATTAGAATATTTAGTTAAACTT
TTTTATAAAGATTTTGGCGTTATCTTATGGCTTTTCAAAGACCCTTCCCCGCATTCTGTT
AGGTATAAAGGCAAATCTATTCTAGCCTCAAAAGGGATGTCCTTTTTGATGTATAAATGG
AAATTTTACCTTCTCAATTTCTGGCAATGTCATTTTTATATGTGGTCTCAACCAAGAAGA
ATCTATATTAATCGATTATCAACCCATTTTCTTGACTTCATGGGTTTTTGTTCAAGTGTA
CAACTCACTTCTTCCGTGGTACGGAGTCAAATGTTAGAAAATGCATATCTAATAGATAAT
ACGATTAAGAAGTTCGATCCTAAAATTCCAATTAGTCCTCTGATTGGATCGTTGGCTAAA
GCGCAATTTTGTAACGGATTAGGGCATCCTATTAGTAAGTCGGTCTGGATCGATTTATCG
GATTTGACGTATTATACTCCGGAGTATGAAACCCTGGATACTGATATCTTGGCAGCATTC
CGAGTAACTCCTCAACCTGGAGTTCCACCCGAAGAAGCTGGGGCCGCCGTGGCCGCCGAA
TCTTCTACTGGTACATGGACAACTGTATGGACCGACGGACTTACGAGTCTTGATCGTTAC
AAAGGACGTTGCTACCACATCGAGCCCGTTGCTGGAGAAGAAAATCAATATATTTGTTAT
GTAGCTTACCCCTTAGACCTGTTTGAGGAAGGCTCTGTTACTAACATGTTTACTTCCATT
GTGGGTAATGTATTTGGATTCAAAGCCTTGCGTGCTCTACGTTTGGAAGATTTGCGAATC
CCTGTTGCTTATGTAAAAACTTTCCTAGGCCCGCCTCACGGTATCCAAGTTGAGAGAGAT
AAATTGAATA

#Green-Yellow4
ATCGCGTCTCCCCCAAACCGCCAAG-GCGGAGGGGAAGGAAGGTGGCTTCCCGTGCCTCA
CCAGGCGCGGTTGGCCTAAAATTGGAGCCCGCGGCACTTAGCTATTGCGGCGATAGGTGG
TGAACAAGGCCTAGGCCGTGCAAACAACCCGCCGCGAAGCTCTATGCAGCGTGCGCTCGT
ATGACCCTTTCAAGTTGCCCTCGGTATTGGGTGAAAGATGCCTCGTCTTTGCATTTATTA
CGATTCTTTCTTTATGAGTATCATAATTGGAATAGTCTTTTTATTCCAAAAAAATCCATT
TCTATTTTTCTAAAAAGGAATCAAAGATTATTCTTGTTCTTATATAATTTCCAGGTATGT
GAATATGAATCCATTTTCTTTTTTCTTTGCAACCAATCCTCTCATTTACGATCAACATCT
TATAGAGTGTTTCTTGAACGCATTTATTTCTACGTAAAATTAGAATATTTAGTTAAACTT
TTTTATAAAGATTTTGGCGTTATCTTATGGCTTTTCAAAGACCCTTCCCCGCATTCTGTT
AGGTATAAAGGCAAATCTATTCTAGCCTCAAAAGGGATGTCCTTTTTGATGTATAAATGG
AAATTTTACCTTCTCAATTTCTGGCAATGTCATTTTTATATGTGGTCTCAACCAAGAAGA
ATCTATATTAATCGATTATCAACCCATTTTCTTGACTTCATGGGTTTTTGTTCAAGTGTA
CAACTCACTTCTTCCGTGGTACGGAGTCAAATGTTAGAAAATGCATATCTAATAGATAAT
ACGATTAAGAAGTTCGATCCTAAAATTCCAATTAGTCCTCTGATTGGATCGTTGGCTAAA
GCGCAATTTTGTAACGGATTAGGGCATCCTATTAGTAAGTCGGTCTGGATCGATTTATCG
GATTTGACGTATTATACTCCGGAGTATGAAACCCTGGATACTGATATCTTGGCAGCATTC
CGAGTAACTCCTCAACCTGGAGTTCCACCCGAAGAAGCTGGGGCCGCCGTGGCCGCCGAA
TCTTCTACTGGTACATGGACAACTGTATGGACCGACGGACTTACGAGTCTTGATCGTTAC
AAAGGACGTTGCTACCACATCGAGCCCGTTGCTGGAGAAGAAAATCAATATATTTGTTAT
GTAGCTTACCCCTTAGACCTGTTTGAGGAAGGCTCTGTTACTAACATGTTTACTTCCATT
GTGGGTAATGTATTTGGATTCAAAGCCTTGCGTGCTCTACGTTTGGAAGATTTGCGAATC
CCTGTTGCTTATGTAAAAACTTTCCTAGGCCCGCCTCACGGTATCCAAGTTGAGAGAGAT
AAATTGAATA

#Green-Yellow5
ATCGCGTCTCCCCCAAACCGCCAAG-GCGGAGGGGAAGGAAGGTGGCTTCCCGTGCCTCA
CCAGGCGCGGTTGGCCTAAAATTGGAGCCCGCGGCACTTAGCTATTGCGGCGATAGGTGG
TGAACAAGGCCTAGGCCGTGCAAACAACCCGCCGCGAAGCTCTATGCAGCGTGCGCTCGT
ATGACCCTTTCAAGTTGCCCTCGGTATTGGGTGAAAGATGCCTCGTCTTTGCATTTATTA
CGATTCTTTCTTTATGAGTATCATAATTGGAATAGTCTTTTTATTCCAAAAAAATCCATT
TCTATTTTTCTAAAAAGGAATCAAAGATTATTCTTGTTCTTATATAATTTCCAGGTATGT
GAATATGAATCCATTTTCTTTTTTCTTTGCAACCAATCCTCTCATTTACGATCAACATCT
TATAGAGTGTTTCTTGAACGCATTTATTTCTACGTAAAATTAGAATATTTAGTTAAACTT
TTTTATAAAGATTTTGGCGTTATCTTATGGCTTTTCAAAGACCCTTCCCCGCATTCTGTT
AGGTATAAAGGCAAATCTATTCTAGCCTCAAAAGGGATGTCCTTTTTGATGTATAAATGG
AAATTTTACCTTCTCAATTTCTGGCAATGTCATTTTTATATGTGGTCTCAACCAAGAAGA
ATCTATATTAATCGATTATCAACCCATTTTCTTGACTTCATGGGTTTTTGTTCAAGTGTA
CAACTCACTTCTTCCGTGGTACGGAGTCAAATGTTAGAAAATGCATATCTAATAGATAAT
ACGATTAAGAAGTTCGATCCTAAAATTCCAATTAGTCCTCTGATTGGATCGTTGGCTAAA
GCGCAATTTTGTAACGGATTAGGGCATCCTATTAGTAAGTCGGTCTGGATCGATTTATCG
GATTTGACGTATTATACTCCGGAGTATGAAACCCTGGATACTGATATCTTGGCAGCATTC
CGAGTAACTCCTCAACCTGGAGTTCCACCCGAAGAAGCTGGGGCCGCCGTGGCCGCCGAA
TCTTCTACTGGTACATGGACAACTGTATGGACCGACGGACTTACGAGTCTTGATCGTTAC
AAAGGACGTTGCTACCACATCGAGCCCGTTGCTGGAGAAGAAAATCAATATATTTGTTAT
GTAGCTTACCCCTTAGACCTGTTTGAGGAAGGCTCTGTTACTAACATGTTTACTTCCATT
GTGGGTAATGTATTTGGATTCAAAGCCTTGCGTGCTCTACGTTTGGAAGATTTGCGAATC
CCTGTTGCTTATGTAAAAACTTTCCTAGGCCCGCCTCACGGTATCCAAGTTGAGAGAGAT
AAATTGAATA

#Green-Yellow6
ATCGCGTCTCCCCCAAACCGCCAAG-GCGGAGGGGAAGGAAGGTGGCTTCCCGTGCCTCA
CCAGGCGCGGTTGGCCTAAAATTGGAGCCCGCGGCACTTAGCTATTGCGGCGATAGGTGG
TGAACAAGGCCTAGGCCGTGCAAACAACCCGCCGCGAAGCTCTATGCAGCGTGCGCTCGT
ATGACCCTTTCAAGTTGCCCTCGGTATTGGGTGAAAGATGCCTCGTCTTTGCATTTATTA
CGATTCTTTCTTTATGAGTATCATAATTGGAATAGTCTTTTTATTCCAAAAAAATCCATT
TCTATTTTTCTAAAAAGGAATCAAAGATTATTCTTGTTCTTATATAATTTCCAGGTATGT
GAATATGAATCCATTTTCTTTTTTCTTTGCAACCAATCCTCTCATTTACGATCAACATCT
TATAGAGTGTTTCTTGAACGCATTTATTTCTACGTAAAATTAGAATATTTAGTTAAACTT
TTTTATAAAGATTTTGGCGTTATCTTATGGCTTTTCAAAGACCCTTCCCCGCATTCTGTT
AGGTATAAAGGCAAATCTATTCTAGCCTCAAAAGGGATGTCCTTTTTGATGTATAAATGG
AAATTTTACCTTCTCAATTTCTGGCAATGTCATTTTTATATGTGGTCTCAACCAAGAAGA
ATCTATATTAATCGATTATCAACCCATTTTCTTGACTTCATGGGTTTTTGTTCAAGTGTA
CAACTCACTTCTTCCGTGGTACGGAGTCAAATGTTAGAAAATGCATATCTAATAGATAAT
ACGATTAAGAAGTTCGATCCTAAAATTCCAATTAGTCCTCTGATTGGATCGTTGGCTAAA
GCGCAATTTTGTAACGGATTAGGGCATCCTATTAGTAAGTCGGTCTGGATCGATTTATCG
GATTTGACGTATTATACTCCGGAGTATGAAACCCTGGATACTGATATCTTGGCAGCATTC
CGAGTAACTCCTCAACCTGGAGTTCCACCCGAAGAAGCTGGGGCCGCCGTGGCCGCCGAA
TCTTCTACTGGTACATGGACAACTGTATGGACCGACGGACTTACGAGTCTTGATCGTTAC
AAAGGACGTTGCTACCACATCGAGCCCGTTGCTGGAGAAGAAAATCAATATATTTGTTAT
GTAGCTTACCCCTTAGACCTGTTTGAGGAAGGCTCTGTTACTAACATGTTTACTTCCATT
GTGGGTAATGTATTTGGATTCAAAGCCTTGCGTGCTCTACGTTTGGAAGATTTGCGAATC
CCTGTTGCTTATGTAAAAACTTTCCTAGGCCCGCCTCACGGTATCCAAGTTGAGAGAGAT
AAATTGAATA

#Green-Yellow8
ATCGCGTCTCCCCCAAACCGCCAAG-GCGGAGGGGAAGGAAGGTGGCTTCCCGTGCCTCA
CCAGGCGCGGTTGGCCTAAAATTGGAGCCCGCGGCACTTAGCTCTTGCGGCGATAGGTGG
TGAACAAGGCCTAGGCCATGCAAACAACCCGCCGCGAAGCTCTATGCAGCGTGCGCTCGT
ATGACCCTTTCAAGTTGCCCTCGGTATTGGGTGAAAGATGCCTCGTCTTTGCATTTATTA
CGATTCTTTCTTTATGAGTATCATAATTGGAATAGTCTTTTTATTCCAAAAAAATCCATT
TCTATTTTTCTAAAAAGGAATCAAAGATTATTCTTGTTCTTATATAATTTCCAGGTATGT
GAATATGAATCCATTTTCTTTTTTCTTTGCAACCAATCCTCTCATTTACGATCAACATCT
TATAGAGTGTTTCTTGAACGCATTTATTTCTACGTAAAATTAGAATATTTAGTTAAACTT
TTTTATAAAGATTTTGGCGTTATCTTATGGCTTTTCAAAGACCCTTCCCCGCATTCTGTT
AGGTATAAAGGCAAATCTATTCTAGCCTCAAAAGGGATGTCCTTTTTGATGTATAAATGG
AAATTTTACCTTCTCAATTTCTGGCAATGTCATTTTTATATGTGGTCTCAACCAAGAAGA
ATCTATATTAATCGATTATCAACCCATTTTCTTGACTTCATGGGTTTTTGTTCAAGTGTA
CAACTCACTTCTTCCGTGGTACGGAGTCAAATGTTAGAAAATGCATATCTAATAGATAAT
ACGATTAAGAAGTTCGATCCTAAAATTCCAATTAGTCCTCTGATTGGATCGTTGGCTAAA
GCGCAATTTTGTAACGGATTAGGGCATCCTATTAGTAAGTCGGTCTGGATCGATTTATCG
GATTTGACGTATTATACTCCGGAGTATGAAACCCTGGATACTGATATCTTGGCAGCATTC
CGAGTAACTCCTCAACCTGGAGTTCCACCCGAAGAAGCTGGGGCCGCCGTGGCCGCCGAA
TCTTCTACTGGTACATGGACAACTGTATGGACCGACGGACTTACGAGTCTTGATCGTTAC
AAAGGACGTTGCTACCACATCGAGCCCGTTGCTGGAGAAGAAAATCAATATATTTGTTAT
GTAGCTTACCCCTTAGACCTGTTTGAGGAAGGCTCTGTTACTAACATGTTTACTTCCATT
GTGGGTAATGTATTTGGATTCAAAGCCTTGCGTGCTCTACGTTTGGAAGATTTGCGAATC
CCTGTTGCTTATGTAAAAACTTTCCTAGGCCCGCCTCACGGTATCCAAGTTGAGAGAGAT
AAATTGAATA

#Green-Yellow9
ATCGCGTCTCCCCCAAACCGCCAAG-GCGGAGGGGAAGGAAGGTGGCTTCCCGTGCCTCA
CCAGGCGCGGTTGGCCTAAAATTGGAGCCCGCGGCACTTAGCTCTTGCGGCGATAGGTGG
TGAACAAGGCCTAGGCCGTGCAAACAACCCGCCGCGAAGCTCTATGCAGCGTGCGCTCGT
ATGACCCTTTCAAGTTGCCCTCGGTATTGGGTGAAAGATGCCTCGTCTTTGCATTTATTA
CGATTCTTTCTTTATGAGTATCATAATTGGAATAGTCTTTTTATTCCAAAAAAATCCATT
TCTATTTTTCTAAAAAGGAATCAAAGATTATTCTTGTTCTTATATAATTTCCAGGTATGT
GAATATGAATCCATTTTCTTTTTTCTTTGCAACCAATCCTCTCATTTACGATCAACATCT
TATAGAGTGTTTCTTGAACGCATTTATTTCTACGTAAAATTAGAATATTTAGTTAAACTT
TTTTATAAAGATTTTGGCGTTATCTTATGGCTTTTCAAAGACCCTTCCCCGCATTCTGTT
AGGTATAAAGGCAAATCTATTCTAGCCTCAAAAGGGATGTCCTTTTTGATGTATAAATGG
AAATTTTACCTTCTCAATTTCTGGCAATGTCATTTTTATATGTGGTCTCAACCAAGAAGA
ATCTATATTAATCGATTATCAACCCATTTTCTTGACTTCATGGGTTTTTGTTCAAGTGTA
CAACTCACTTCTTCCGTGGTACGGAGTCAAATGTTAGAAAATGCATATCTAATAGATAAT
ACGATTAAGAAGTTCGATCCTAAAATTCCAATTAGTCCTCTGATTGGATCGTTGGCTAAA
GCGCAATTTTGTAACGGATTAGGGCATCCTATTAGTAAGTCGGTCTGGATCGATTTATCG
GATTTGACGTATTATACTCCGGAGTATGAAACCCTGGATACTGATATCTTGGCAGCATTC
CGAGTAACTCCTCAACCTGGAGTTCCACCCGAAGAAGCTGGGGCCGCCGTGGCCGCCGAA
TCTTCTACTGGTACATGGACAACTGTATGGACCGACGGACTTACGAGTCTTGATCGTTAC
AAAGGACGTTGCTACCACATCGAGCCCGTTGCTGGAGAAGAAAATCAATATATTTGTTAT
GTAGCTTACCCCTTAGACCTGTTTGAGGAAGGCTCTGTTACTAACATGTTTACTTCCATT
GTGGGTAATGTATTTGGATTCAAAGCCTTGCGTGCTCTACGTTTGGAAGATTTGCGAATC
CCTGTTGCTTATGTAAAAACTTTCCTAGGCCCGCCTCACGGTATCCAAGTTGAGAGAGAT
AAATTGAATA

#Green-Yellow10
ATCGCGTCTCCCCCAAACCGCCAAG-GCGGAGGGGAAGGAAGGTGGCTTCCCGTGCCTCA
CCAGGCGCGGTTGGCCTAAAATTGGAGCCCGCGGCACTTAGCTCTTGCGGCGATAGGTGG
TGAACAAGGCCTAGGCCGTGCAAACAACCCGCCGCGAAGCTCTATGCAGCGTGCGCTCGT
ATGACCCTTTCAAGTTGCCCTCGGTATTGGGTGAAAGATGCCTCGTCTTTGCATTTATTA
CGATTCTTTCTTTATGAGTATCATAATTGGAATAGTCTTTTTATTCCAAAAAAATCCATT
TCTATTTTTCTAAAAAGGAATCAAAGATTATTCTTGTTCTTATATAATTTCCAGGTATGT
GAATATGAATCCATTTTCTTTTTTCTTTGCAACCAATCCTCTCATTTACGATCAACATCT
TATAGAGTGTTTCTTGAACGCATTTATTTCTACGTAAAATTAGAATATTTAGTTAAACTT
TTTTATAAAGATTTTGGCGTTATCTTATGGCTTTTCAAAGACCCTTCCCCGCATTCTGTT
AGGTATAAAGGCAAATCTATTCTAGCCTCAAAAGGGATGTCCTTTTTGATGTATAAATGG
AAATTTTACCTTCTCAATTTCTGGCAATGTCATTTTTATATGTGGTCTCAACCAAGAAGA
ATCTATATTAATCGATTATCAACCCATTTTCTTGACTTCATGGGTTTTTGTTCAAGTGTA
CAACTCACTTCTTCCGTGGTACGGAGTCAAATGTTAGAAAATGCATATCTAATAGATAAT
ACGATTAAGAAGTTCGATCCTAAAATTCCAATTAGTCCTCTGATTGGATCGTTGGCTAAA
GCGCAATTTTGTAACGGATTAGGGCATCCTATTAGTAAGTCGGTCTGGATCGATTTATCG
GATTTGACGTATTATACTCCGGAGTATGAAACCCTGGATACTGATATCTTGGCAGCATTC
CGAGTAACTCCTCAACCTGGAGTTCCACCCGAAGAAGCTGGGGCCGCCGTGGCCGCCGAA
TCTTCTACTGGTACATGGACAACTGTATGGACCGACGGACTTACGAGTCTTGATCGTTAC
AAAGGACGTTGCTACCACATCGAGCCCGTTGCTGGAGAAGAAAATCAATATATTTGTTAT
GTAGCTTACCCCTTAGACCTGTTTGAGGAAGGCTCTGTTACTAACATGTTTACTTCCATT
GTGGGTAATGTATTTGGATTCAAAGCCTTGCGTGCTCTACGTTTGGAAGATTTGCGAATC
CCTGTTGCTTATGTAAAAACTTTCCTAGGCCCGCCTCACGGTATCCAAGTTGAGAGAGAT
AAATTGAATA

#Green-Yellow11
ATCGCGTCTCCCCCAAACCGCCAAG-GCGGAGGGGAAGGAAGGTGGCTTCCCGTGCCTCA
CCAGGCGCGGTTGGCCTAAAATTGGAGCCCGCGGCACTTAGCTATTGCGGCGATAGGTGG
TGAACAAGGCCTAGGCCGTGCAAACAACCCGCCGCGAAGCTCTATGCAGCGTGCGCTCGT
ATGACCCTTTCAAGTTGCCCTCGGTATTGGGTGAAAGATGCCTCGTCTTTGCATTTATTA
CGATTCTTTCTTTATGAGTATCATAATTGGAATAGTCTTTTTATTCCAAAAAAATCCATT
TCTATTTTTCTAAAAAGGAATCAAAGATTATTCTTGTTCTTATATAATTTCCAGGTATGT
GAATATGAATCCATTTTCTTTTTTCTTTGCAACCAATCCTCTCATTTACGATCAACATCT
TATAGAGTGTTTCTTGAACGCATTTATTTCTACGTAAAATTAGAATATTTAGTTAAACTT
TTTTATAAAGATTTTGGCGTTATCTTATGGCTTTTCAAAGACCCTTCCCCGCATTCTGTT
AGGTATAAAGGCAAATCTATTCTAGCCTCAAAAGGGATGTCCTTTTTGATGTATAAATGG
AAATTTTACCTTCTCAATTTCTGGCAATGTCATTTTTATATGTGGTCTCAACCAAGAAGA
ATCTATATTAATCGATTATCAACCCATTTTCTTGACTTCATGGGTTTTTGTTCAAGTGTA
CAACTCACTTCTTCCGTGGTACGGAGTCAAATGTTAGAAAATGCATATCTAATAGATAAT
ACGATTAAGAAGTTCGATCCTAAAATTCCAATTAGTCCTCTGATTGGATCGTTGGCTAAA
GCGCAATTTTGTAACGGATTAGGGCATCCTATTAGTAAGTCGGTCTGGATCGATTTATCG
GATTTGACGTATTATACTCCGGAGTATGAAACCCTGGATACTGATATCTTGGCAGCATTC
CGAGTAACTCCTCAACCTGGAGTTCCACCCGAAGAAGCTGGGGCCGCCGTGGCCGCCGAA
TCTTCTACTGGTACATGGACAACTGTATGGACCGACGGACTTACGAGTCTTGATCGTTAC
AAAGGACGTTGCTACCACATCGAGCCCGTTGCTGGAGAAGAAAATCAATATATTTGTTAT
GTAGCTTACCCCTTAGACCTGTTTGAGGAAGGCTCTGTTACTAACATGTTTACTTCCATT
GTGGGTAATGTATTTGGATTCAAAGCCTTGCGTGCTCTACGTTTGGAAGATTTGCGAATC
CCTGTTGCTTATGTAAAAACTTTCCTAGGCCCGCCTCACGGTATCCAAGTTGAGAGAGAT
AAATTGAATA

#Green-Yellow12
ATCGCGTCTCCCCCAAACCGCCAAG-GCGGAGGGGAAGGAAGGTGGCTTCCCGTGCCTCA
CCAGGCGCGGTTGGCCTAAAATTGGAGCCCGCGGCACTTAGCTATTGCGGCGATAGGTGG
TGAACAAGGCCTAGGCCGTGCAAACAACCCGCCGCGAAGCTCTATGCAGCGTGCGCTCGT
ATGACCCTTTCAAGTTGCCCTCGGTATTGGGTGAAAGATGCCTCGTCTTTGCATTTATTA
CGATTCTTTCTTTATGAGTATCATAATTGGAATAGTCTTTTTATTCCAAAAAAATCCATT
TCTATTTTTCTAAAAAGGAATCAAAGATTATTCTTGTTCTTATATAATTTCCAGGTATGT
GAATATGAATCCATTTTCTTTTTTCTTTGCAACCAATCCTCTCATTTACGATCAACATCT
TATAGAGTGTTTCTTGAACGCATTTATTTCTACGTAAAATTAGAATATTTAGTTAAACTT
TTTTATAAAGATTTTGGCGTTATCTTATGGCTTTTCAAAGACCCTTCCCCGCATTCTGTT
AGGTATAAAGGCAAATCTATTCTAGCCTCAAAAGGGATGTCCTTTTTGATGTATAAATGG
AAATTTTACCTTCTCAATTTCTGGCAATGTCATTTTTATATGTGGTCTCAACCAAGAAGA
ATCTATATTAATCGATTATCAACCCATTTTCTTGACTTCATGGGTTTTTGTTCAAGTGTA
CAACTCACTTCTTCCGTGGTACGGAGTCAAATGTTAGAAAATGCATATCTAATAGATAAT
ACGATTAAGAAGTTCGATCCTAAAATTCCAATTAGTCCTCTGATTGGATCGTTGGCTAAA
GCGCAATTTTGTAACGGATTAGGGCATCCTATTAGTAAGTCGGTCTGGATCGATTTATCG
GATTTGACGTATTATACTCCGGAGTATGAAACCCTGGATACTGATATCTTGGCAGCATTC
CGAGTAACTCCTCAACCTGGAGTTCCACCCGAAGAAGCTGGGGCCGCCGTGGCCGCCGAA
TCTTCTACTGGTACATGGACAACTGTATGGACCGACGGACTTACGAGTCTTGATCGTTAC
AAAGGACGTTGCTACCACATCGAGCCCGTTGCTGGAGAAGAAAATCAATATATTTGTTAT
GTAGCTTACCCCTTAGACCTGTTTGAGGAAGGCTCTGTTACTAACATGTTTACTTCCATT
GTGGGTAATGTATTTGGATTCAAAGCCTTGCGTGCTCTACGTTTGGAAGATTTGCGAATC
CCTGTTGCTTATGTAAAAACTTTCCTAGGCCCGCCTCACGGTATCCAAGTTGAGAGAGAT
AAATTGAATA

#Green-Yellow13
ATCGCGTCTCCCCCAAACCGCCAAG-GCGGAGGGGAAGGAAGGTGGCTTCCCGTGCCTCA
CCAGGCGCGGTTGGCCTAAAATTGGAGCCCGCGGCACTTAGCTATTGCGGCGATAGGTGG
TGAACAAGGCCTAGGCCGTGCAAACAACCCGCCGCGAAGCTCTATGCAGCGTGCGCTCGT
ATGACCCTTTCAAGTTGCCCTCGGTATTGGGTGAAAGATGCCTCGTCTTTGCATTTATTA
CGATTCTTTCTTTATGAGTATCATAATTGGAATAGTCTTTTTATTCCAAAAAAATCCATT
TCTATTTTTCTAAAAAGGAATCAAAGATTATTCTTGTTCTTATATAATTTCCAGGTATGT
GAATATGAATCCATTTTCTTTTTTCTTTGCAACCAATCCTCTCATTTACGATCAACATCT
TATAGAGTGTTTCTTGAACGCATTTATTTCTACGTAAAATTAGAATATTTAGTTAAACTT
TTTTATAAAGATTTTGGCGTTATCTTATGGCTTTTCAAAGACCCTTCCCCGCATTCTGTT
AGGTATAAAGGCAAATCTATTCTAGCCTCAAAAGGGATGTCCTTTTTGATGTATAAATGG
AAATTTTACCTTCTCAATTTCTGGCAATGTCATTTTTATATGTGGTCTCAACCAAGAAGA
ATCTATATTAATCGATTATCAACCCATTTTCTTGACTTCATGGGTTTTTGTTCAAGTGTA
CAACTCACTTCTTCCGTGGTACGGAGTCAAATGTTAGAAAATGCATATCTAATAGATAAT
ACGATTAAGAAGTTCGATCCTAAAATTCCAATTAGTCCTCTGATTGGATCGTTGGCTAAA
GCGCAATTTTGTAACGGATTAGGGCATCCTATTAGTAAGTCGGTCTGGATCGATTTATCG
GATTTGACGTATTATACTCCGGAGTATGAAACCCTGGATACTGATATCTTGGCAGCATTC
CGAGTAACTCCTCAACCTGGAGTTCCACCCGAAGAAGCTGGGGCCGCCGTGGCCGCCGAA
TCTTCTACTGGTACATGGACAACTGTATGGACCGACGGACTTACGAGTCTTGATCGTTAC
AAAGGACGTTGCTACCACATCGAGCCCGTTGCTGGAGAAGAAAATCAATATATTTGTTAT
GTAGCTTACCCCTTAGACCTGTTTGAGGAAGGCTCTGTTACTAACATGTTTACTTCCATT
GTGGGTAATGTATTTGGATTCAAAGCCTTGCGTGCTCTACGTTTGGAAGATTTGCGAATC
CCTGTTGCTTATGTAAAAACTTTCCTAGGCCCGCCTCACGGTATCCAAGTTGAGAGAGAT
AAATTGAATA

#Purple1
ATCGCGTCTCCCCCAAACCGCCAAG-GCGGAGGGGAAGGAAGGTGGCTTCCCGTGCCTCA
CCAGGCGCGGTTGGCCTAAAATTGGAGCCCGCGGCACTTAGCTCTTGCGGCGATAGGTGG
TGAACAAGGCCTAGGCCGTGCAAACAACCCGCCGCGAAGCTCTATGCAGCGTGCGCTCGT
ATGACCCTTTCAAGTTGCCCTCGGTATTGGGTGAAAGATGCCTCGTCTTTGCATTTATTA
CGATTCTTTCTTTATGAGTATCATAATTGGAATAGTCTTTTTATTCCAAAAAAATCCATT
TCTATTTTTCTAAAAAGGAATCAAAGATTATTCTTGTTCTTATATAATTTCCAGGTATGT
GAATATGAATCCATTTTCTTTTTTCTTTGCAACCAATCCTCTCATTTACGATCAACATCT
TATAGAGTGTTTCTTGAACGCATTTATTTCTACGTAAAATTAGAATATTTAGTTAAACTT
TTTTATAAAGATTTTGGCGTTATCTTATGGCTTTTCAAAGACCCTTCCCCGCATTCTGTT
AGGTATAAAGGCAAATCTATTCTAGCCTCAAAAGGGATGTCCTTTTTGATGTATAAATGG
AAATTTTACCTTCTCAATTTCTGGCAATGTCATTTTTATATGTGGTCTCAACCAAGAAGA
ATCTATATTAATCGATTATCAACCCATTTTCTTGACTTCATGGGTTTTTGTTCAAGTGTA
CAACTCACTTCTTCCGTGGTACGGAGTCAAATGTTAGAAAATGCATATCTAATAGATAAT
ACGATTAAGAAGTTCGATCCTAAAATTCCAATTAGTCCTCTGATTGGATCGTTGGCTAAA
GCGCAATTTTGTAACGGATTAGGGCATCCTATTAGTAAGTCGGTCTGGATCGATTTATCG
GATTTGACGTATTATACTCCGGAGTATGAAACCCTGGATACTGATATCTTGGCAGCATTC
CGAGTAACTCCTCAACCTGGAGTTCCACCCGAAGAAGCTGGGGCCGCCGTGGCCGCCGAA
TCTTCTACTGGTACATGGACAACTGTATGGACCGACGGACTTACGAGTCTTGATCGTTAC
AAAGGACGTTGCTACCACATCGAGCCCGTTGCTGGAGAAGAAAATCAATATATTTGTTAT
GTAGCTTACCCCTTAGACCTGTTTGAGGAAGGCTCTGTTACTAACATGTTTACTTCCATT
GTGGGTAATGTATTTGGATTCAAAGCCTTGCGTGCTCTACGTTTGGAAGATTTGCGAATC
CCTGTTGCTTATGTAAAAACTTTCCTAGGCCCGCCTCACGGTATCCAAGTTGAGAGAGAT
AAATTGAATA

#Purple2
ATCGCGTCTCCCCCAAACCGCCAAG-GCGGAGGGGAAGGAAGGTGGCTTCCCGTGCCTCA
CCAGGCGCGGTTGGCCTAAAATTGGAGCCCGCGGCACTTAGCTCTTGCGGCGATAGGTGG
TGAACAAGGCCTAGGCCATGCAAACAACCCGCCGCGAAGCTCTATGCAGCGTGCGCTCGT
ATGACCCTTTCAAGTTGCCCTCGGTATTGGGTGAAAGATGCCTCGTCTTTGCATTTATTA
CGATTCTTTCTTTATGAGTATCATAATTGGAATAGTCTTTTTATTCCAAAAAAATCCATT
TCTATTTTTCTAAAAAGGAATCAAAGATTATTCTTGTTCTTATATAATTTCCAGGTATGT
GAATATGAATCCATTTTCTTTTTTCTTTGCAACCAATCCTCTCATTTACGATCAACATCT
TATAGAGTGTTTCTTGAACGCATTTATTTCTACGTAAAATTAGAATATTTAGTTAAACTT
TTTTATAAAGATTTTGGCGTTATCTTATGGCTTTTCAAAGACCCTTCCCCGCATTCTGTT
AGGTATAAAGGCAAATCTATTCTAGCCTCAAAAGGGATGTCCTTTTTGATGTATAAATGG
AAATTTTACCTTCTCAATTTCTGGCAATGTCATTTTTATATGTGGTCTCAACCAAGAAGA
ATCTATATTAATCGATTATCAACCCATTTTCTTGACTTCATGGGTTTTTGTTCAAGTGTA
CAACTCACTTCTTCCGTGGTACGGAGTCAAATGTTAGAAAATGCATATCTAATAGATAAT
ACGATTAAGAAGTTCGATCCTAAAATTCCAATTAGTCCTCTGATTGGATCGTTGGCTAAA
GCGCAATTTTGTAACGGATTAGGGCATCCTATTAGTAAGTCGGTCTGGATCGATTTATCG
GATTTGACGTATTATACTCCGGAGTATGAAACCCTGGATACTGATATCTTGGCAGCATTC
CGAGTAACTCCTCAACCTGGAGTTCCACCCGAAGAAGCTGGGGCCGCCGTGGCCGCCGAA
TCTTCTACTGGTACATGGACAACTGTATGGACCGACGGACTTACGAGTCTTGATCGTTAC
AAAGGACGTTGCTACCACATCGAGCCCGTTGCTGGAGAAGAAAATCAATATATTTGTTAT
GTAGCTTACCCCTTAGACCTGTTTGAGGAAGGCTCTGTTACTAACATGTTTACTTCCATT
GTGGGTAATGTATTTGGATTCAAAGCCTTGCGTGCTCTACGTTTGGAAGATTTGCGAATC
CCTGTTGCTTATGTAAAAACTTTCCTAGGCCCGCCTCACGGTATCCAAGTTGAGAGAGAT
AAATTGAATA

#Purple3
ATCGCGTCTCCCCCAAACCGCCAAG-GCGGAGGGGAAGGAAGGTGGCTTCCCGTGCCTCA
CCAGGCGCGGTTGGCCTAAAATTGGAGCCCGCGGCACTTAGCTCTTGCGGCGATAGGTGG
TGAACAAGGCCTAGGCCATGCAAACAACCCGCCGCGAAGCTCTATGCAGCGTGCGCTCGT
ATGACCCTTTCAAGTTGCCCTCGGTATTGGGTGAAAGATGCCTCGTCTTTGCATTTATTA
CGATTCTTTCTTTATGAGTATCATAATTGGAATAGTCTTTTTATTCCAAAAAAATCCATT
TCTATTTTTCTAAAAAGGAATCAAAGATTATTCTTGTTCTTATATAATTTCCAGGTATGT
GAATATGAATCCATTTTCTTTTTTCTTTGCAACCAATCCTCTCATTTACGATCAACATCT
TATAGAGTGTTTCTTGAACGCATTTATTTCTACGTAAAATTAGAATATTTAGTTAAACTT
TTTTATAAAGATTTTGGCGTTATCTTATGGCTTTTCAAAGACCCTTCCCCGCATTCTGTT
AGGTATAAAGGCAAATCTATTCTAGCCTCAAAAGGGATGTCCTTTTTGATGTATAAATGG
AAATTTTACCTTCTCAATTTCTGGCAATGTCATTTTTATATGTGGTCTCAACCAAGAAGA
ATCTATATTAATCGATTATCAACCCATTTTCTTGACTTCATGGGTTTTTGTTCAAGTGTA
CAACTCACTTCTTCCGTGGTACGGAGTCAAATGTTAGAAAATGCATATCTAATAGATAAT
ACGATTAAGAAGTTCGATCCTAAAATTCCAATTAGTCCTCTGATTGGATCGTTGGCTAAA
GCGCAATTTTGTAACGGATTAGGGCATCCTATTAGTAAGTCGGTCTGGATCGATTTATCG
GATTTGACGTATTATACTCCGGAGTATGAAACCCTGGATACTGATATCTWGGCAGCATTC
CGAGTAACTCCTCAACCTGGAGTTCCACCCGAAGAAGCTGGGGCCGCCGTGGCCGCCGAA
TCTTCTACTGGTACATGGACAACTGTATGGACCGACGGACTTACGAGTCTTGATCGTTAC
AAAGGACGTTGCTACCACATCGAGCCCGTTGCTGGAGAAGAAAATCAATATATTTGTTAT
GTAGCTTACCCCTTAGACCTGTTTGAGGAAGGCTCTGTTACTAACATGTTTACTTCCATT
GTGGGTAATGTATTTGGATTCAAAGCCTTGCGTGCTCTACGTTTGGAAGATTTGCGAATC
CCTGTTGCTTATGTAAAAACTTTCCTAGGCCCGCCTCACGGTATCCAAGTTGAGAGAGAT
AAATTGAATA

#Purple4
ATCGCGTCTCCCCCAAACCGCCAAG-GCGGAGGGGAAGGAAGGTGGCTTCCCGTGCCTCA
CCAGGCGCGGTTGGCCTAAAATTGGAGCCCGCGGCACTTAGCTCTTGCGGCGATAGGTGG
TGAACAAGGCCTAGGCCGTGCAAACAACCCGCCGCGAAGCTCTATGCAGCGTGCGCTCGT
ATGACCCTTTCAAGTTGCCCTCGGTATTGGGTGAAAGATGCCTCGTCTTTGCATTTATTA
CGATTCTTTCTTTATGAGTATCATAATTGGAATAGTCTTTTTATTCCAAAAAAATCCATT
TCTATTTTTCTAAAAAGGAATCAAAGATTATTCTTGTTCTTATATAATTTCCAGGTATGT
GAATATGAATCCATTTTCTTTTTTCTTTGCAACCAATCCTCTCATTTACGATCAACATCT
TATAGAGTGTTTCTTGAACGCATTTATTTCTACGTAAAATTAGAATATTTAGTTAAACTT
TTTTATAAAGATTTTGGCGTTATCTTATGGCTTTTCAAAGACCCTTCCCCGCATTCTGTT
AGGTATAAAGGCAAATCTATTCTAGCCTCAAAAGGGATGTCCTTTTTGATGTATAAATGG
AAATTTTACCTTCTCAATTTCTGGCAATGTCATTTTTATATGTGGTCTCAACCAAGAAGA
ATCTATATTAATCGATTATCAACCCATTTTCTTGACTTCATGGGTTTTTGTTCAAGTGTA
CAACTCACTTCTTCCGTGGTACGGAGTCAAATGTTAGAAAATGCATATCTAATAGATAAT
ACGATTAAGAAGTTCGATCCTAAAATTCCAATTAGTCCTCTGATTGGATCGTTGGCTAAA
GCGCAATTTTGTAACGGATTAGGGCATCCTATTAGTAAGTCGGTCTGGATCGATTTATCG
GATTTGACGTATTATACTCCGGAGTATGAAACCCTGGATACTGATATCTWGGCAGCATTC
CGAGTAACTCCTCAACCTGGAGTTCCACCCGAAGAAGCTGGGGCCGCCGTGGCCGCCGAA
TCTTCTACTGGTACATGGACAACTGTATGGACCGACGGACTTACGAGTCTTGATCGTTAC
AAAGGACGTTGCTACCACATCGAGCCCGTTGCTGGAGAAGAAAATCAATATATTTGTTAT
GTAGCTTACCCCTTAGACCTGTTTGAGGAAGGCTCTGTTACTAACATGTTTACTTCCATT
GTGGGTAATGTATTTGGATTCAAAGCCTTGCGTGCTCTACGTTTGGAAGATTTGCGAATC
CCTGTTGCTTATGTAAAAACTTTCCTAGGCCCGCCTCACGGTATCCAAGTTGAGAGAGAT
AAATTGAATA

#Purple5
ATCGCGTCTCCCCCAAACCGCCAAG-GCGGAGGGGAAGGAAGGTGGCTTCCCGTGCCTCA
CCAGGCGCGGTTGGCCTAAAATTGGAGCCCGCGGCACTTAGCTCTTGCGGCGATAGGTGG
TGAACAAGGCCTAGGCCATGCAAACAACCCGCCGCGAAGCTCTATGCAGCGTGCGCTCGT
ATGACCCTTTCAAGTTGCCCTCGGTATTGGGTGAAAGATGCCTCGTCTTTGCATTTATTA
CGATTCTTTCTTTATGAGTATCATAATTGGAATAGTCTTTTTATTCCAAAAAAATCCATT
TCTATTTTTCTAAAAAGGAATCAAAGATTATTCTTGTTCTTATATAATTTCCAGGTATGT
GAATATGAATCCATTTTCTTTTTTCTTTGCAACCAATCCTCTCATTTACGATCAACATCT
TATAGAGTGTTTCTTGAACGCATTTATTTCTACGTAAAATTAGAATATTTAGTTAAACTT
TTTTATAAAGATTTTGGCGTTATCTTATGGCTTTTCAAAGACCCTTCCCCGCATTCTGTT
AGGTATAAAGGCAAATCTATTCTAGCCTCAAAAGGGATGTCCTTTTTGATGTATAAATGG
AAATTTTACCTTCTCAATTTCTGGCAATGTCATTTTTATATGTGGTCTCAACCAAGAAGA
ATCTATATTAATCGATTATCAACCCATTTTCTTGACTTCATGGGTTTTTGTTCAAGTGTA
CAACTCACTTCTTCCGTGGTACGGAGTCAAATGTTAGAAAATGCATATCTAATAGATAAT
ACGATTAAGAAGTTCGATCCTAAAATTCCAATTAGTCCTCTGATTGGATCGTTGGCTAAA
GCGCAATTTTGTAACGGATTAGGGCATCCTATTAGTAAGTCGGTCTGGATCGATTTATCG
GATTTGACGTATTATACTCCGGAGTATGAAACCCTGGATACTGATATCTTGGCAGCATTC
CGAGTAACTCCTCAACCTGGAGTTCCACCCGAAGAAGCTGGGGCCGCCGTGGCCGCCGAA
TCTTCTACTGGTACATGGACAACTGTATGGACCGACGGACTTACGAGTCTTGATCGTTAC
AAAGGACGTTGCTACCACATCGAGCCCGTTGCTGGAGAAGAAAATCAATATATTTGTTAT
GTAGCTTACCCCTTAGACCTGTTTGAGGAAGGCTCTGTTACTAACATGTTTACTTCCATT
GTGGGTAATGTATTTGGATTCAAAGCCTTGCGTGCTCTACGTTTGGAAGATTTGCGAATC
CCTGTTGCTTATGTAAAAACTTTCCTAGGCCCGCCTCACGGTATCCAAGTTGAGAGAGAT
AAATTGAATA

#Purple6
ATCGCGTCTCCCCCAAACCGCCAAG-GCGGAGGGGAAGGAAGGTGGCTTCCCGTGCCTCA
CCAGGCGCGGTTGGCCTAAAATTGGAGCCCGCGGCACTTAGCTCTTGCGGCGATAGGTGG
TGAACAAGGCCTAGGCCGTGCAAACAACCCGCCGCGAAGCTCTATGCAGCGTGCGCTCGT
ATGACCCTTTCAAGTTGCCCTCGGTATTGGGTGAAAGATGCCTCGTCTTTGCATTTATTA
CGATTCTTTCTTTATGAGTATCATAATTGGAATAGTCTTTTTATTCCAAAAAAATCCATT
TCTATTTTTCTAAAAAGGAATCAAAGATTATTCTTGTTCTTATATAATTTCCAGGTATGT
GAATATGAATCCATTTTCTTTTTTCTTTGCAACCAATCCTCTCATTTACGATCAACATCT
TATAGAGTGTTTCTTGAACGCATTTATTTCTACGTAAAATTAGAATATTTAGTTAAACTT
TTTTATAAAGATTTTGGCGTTATCTTATGGCTTTTCAAAGACCCTTCCCCGCATTCTGTT
AGGTATAAAGGCAAATCTATTCTAGCCTCAAAAGGGATGTCCTTTTTGATGTATAAATGG
AAATTTTACCTTCTCAATTTCTGGCAATGTCATTTTTATATGTGGTCTCAACCAAGAAGA
ATCTATATTAATCGATTATCAACCCATTTTCTTGACTTCATGGGTTTTTGTTCAAGTGTA
CAACTCACTTCTTCCGTGGTACGGAGTCAAATGTTAGAAAATGCATATCTAATAGATAAT
ACGATTAAGAAGTTCGATCCTAAAATTCCAATTAGTCCTCTGATTGGATCGTTGGCTAAA
GCGCAATTTTGTAACGGATTAGGGCATCCTATTAGTAAGTCGGTCTGGATCGATTTATCG
GATTTGACGTATTATACTCCGGAGTATGAAACCCTGGATACTGATATCTTGGCAGCATTC
CGAGTAACTCCTCAACCTGGAGTTCCACCCGAAGAAGCTGGGGCCGCCGTGGCCGCCGAA
TCTTCTACTGGTACATGGACAACTGTATGGACCGACGGACTTACGAGTCTTGATCGTTAC
AAAGGACGTTGCTACCACATCGAGCCCGTTGCTGGAGAAGAAAATCAATATATTTGTTAT
GTAGCTTACCCCTTAGACCTGTTTGAGGAAGGCTCTGTTACTAACATGTTTACTTCCATT
GTGGGTAATGTATTTGGATTCAAAGCCTTGCGTGCTCTACGTTTGGAAGATTTGCGAATC
CCTGTTGCTTATGTAAAAACTTTCCTAGGCCCGCCTCACGGTATCCAAGTTGAGAGAGAT
AAATTGAATA

#Purple7
ATCGCGTCTCCCCCAAACCGCCAAG-GCGGAGGGGAAGGAAGGTGGCTTCCCGTGCCTCA
CCAGGCGCGGTTGGCCTAAAATTGGAGCCCGCGGCACTTAGCTCTTGCGGCGATAGGTGG
TGAACAAGGCCTAGGCCATGCAAACAACCCGCCGCGAAGCTCTATGCAGCGTGCGCTCGT
ATGACCCTTTCAAGTTGCCCTCGGTATTGGGTGAAAGATGCCTCGTCTTTGCATTTATTA
CGATTCTTTCTTTATGAGTATCATAATTGGAATAGTCTTTTTATTCCAAAAAAATCCATT
TCTATTTTTCTAAAAAGGAATCAAAGATTATTCTTGTTCTTATATAATTTCCAGGTATGT
GAATATGAATCCATTTTCTTTTTTCTTTGCAACCAATCCTCTCATTTACGATCAACATCT
TATAGAGTGTTTCTTGAACGCATTTATTTCTACGTAAAATTAGAATATTTAGTTAAACTT
TTTTATAAAGATTTTGGCGTTATCTTATGGCTTTTCAAAGACCCTTCCCCGCATTCTGTT
AGGTATAAAGGCAAATCTATTCTAGCCTCAAAAGGGATGTCCTTTTTGATGTATAAATGG
AAATTTTACCTTCTCAATTTCTGGCAATGTCATTTTTATATGTGGTCTCAACCAAGAAGA
ATCTATATTAATCGATTATCAACCCATTTTCTTGACTTCATGGGTTTTTGTTCAAGTGTA
CAACTCACTTCTTCCGTGGTACGGAGTCAAATGTTAGAAAATGCATATCTAATAGATAAT
ACGATTAAGAAGTTCGATCCTAAAATTCCAATTAGTCCTCTGATTGGATCGTTGGCTAAA
GCGCAATTTTGTAACGGATTAGGGCATCCTATTAGTAAGTCGGTCTGGATCGATTTATCG
GATTTGACGTATTATACTCCGGAGTATGAAACCCTGGATACTGATATCTTGGCAGCATTC
CGAGTAACTCCTCAACCTGGAGTTCCACCCGAAGAAGCTGGGGCCGCCGTGGCCGCCGAA
TCTTCTACTGGTACATGGACAACTGTATGGACCGACGGACTTACGAGTCTTGATCGTTAC
AAAGGACGTTGCTACCACATCGAGCCCGTTGCTGGAGAAGAAAATCAATATATTTGTTAT
GTAGCTTACCCCTTAGACCTGTTTGAGGAAGGCTCTGTTACTAACATGTTTACTTCCATT
GTGGGTAATGTATTTGGATTCAAAGCCTTGCGTGCTCTACGTTTGGAAGATTTGCGAATC
CCTGTTGCTTATGTAAAAACTTTCCTAGGCCCGCCTCACGGTATCCAAGTTGAGAGAGAT
AAATTGAATA

#Purple8
ATCGCGTCTCCCCCAAACCGCCAAG-GCGGAGGGGAAGGAAGGTGGCTTCCCGTGCCTCA
CCAGGCGCGGTTGGCCTAAAATTGGAGCCCGCGGCACTTAGCTCTTGCGGCGATAGGTGG
TGAACAAGGCCTAGGCCATGCAAACAACCCGCCGCGAAGCTCTATGCAGCGTGCGCTCGT
ATGACCCTTTCAAGTTGCCCTCGGTATTGGGTGAAAGATGCCTCGTCTTTGCATTTATTA
CGATTCTTTCTTTATGAGTATCATAATTGGAATAGTCTTTTTATTCCAAAAAAATCCATT
TCTATTTTTCTAAAAAGGAATCAAAGATTATTCTTGTTCTTATATAATTTCCAGGTATGT
GAATATGAATCCATTTTCTTTTTTCTTTGCAACCAATCCTCTCATTTACGATCAACATCT
TATAGAGTGTTTCTTGAACGCATTTATTTCTACGTAAAATTAGAATATTTAGTTAAACTT
TTTTATAAAGATTTTGGCGTTATCTTATGGCTTTTCAAAGACCCTTCCCCGCATTCTGTT
AGGTATAAAGGCAAATCTATTCTAGCCTCAAAAGGGATGTCCTTTTTGATGTATAAATGG
AAATTTTACCTTCTCAATTTCTGGCAATGTCATTTTTATATGTGGTCTCAACCAAGAAGA
ATCTATATTAATCGATTATCAACCCATTTTCTTGACTTCATGGGTTTTTGTTCAAGTGTA
CAACTCACTTCTTCCGTGGTACGGAGTCAAATGTTAGAAAATGCATATCTAATAGATAAT
ACGATTAAGAAGTTCGATCCTAAAATTCCAATTAGTCCTCTGATTGGATCGTTGGCTAAA
GCGCAATTTTGTAACGGATTAGGGCATCCTATTAGTAAGTCGGTCTGGATCGATTTATCG
GATTTGACGTATTATACTCCGGAGTATGAAACCCTGGATACTGATATCTTGGCAGCATTC
CGAGTAACTCCTCAACCTGGAGTTCCACCCGAAGAAGCTGGGGCCGCCGTGGCCGCCGAA
TCTTCTACTGGTACATGGACAACTGTATGGACCGACGGACTTACGAGTCTTGATCGTTAC
AAAGGACGTTGCTACCACATCGAGCCCGTTGCTGGAGAAGAAAATCAATATATTTGTTAT
GTAGCTTACCCCTTAGACCTGTTTGAGGAAGGCTCTGTTACTAACATGTTTACTTCCATT
GTGGGTAATGTATTTGGATTCAAAGCCTTGCGTGCTCTACGTTTGGAAGATTTGCGAATC
CCTGTTGCTTATGTAAAAACTTTCCTAGGCCCGCCTCACGGTATCCAAGTTGAGAGAGAT
AAATTGAATA

#Purple9
ATCGCGTCTCCCCCAAACCGCCAAG-GCGGAGGGGAAGGAAGGTGGCTTCCCGTGCCTCA
CCAGGCGCGGTTGGCCTAAAATTGGAGCCCGCGGCACTTAGCTCTTGCGGCGATAGGTGG
TGAACAAGGCCTAGGCCATGCAAACAACCCGCCGCGAAGCTCTATGCAGCGTGCGCTCGT
ATGACCCTTTCAAGTTGCCCTCGGTATTGGGTGAAAGATGCCTCGTCTTTGCATTTATTA
CGATTCTTTCTTTATGAGTATCATAATTGGAATAGTCTTTTTATTCCAAAAAAATCCATT
TCTATTTTTCTAAAAAGGAATCAAAGATTATTCTTGTTCTTATATAATTTCCAGGTATGT
GAATATGAATCCATTTTCTTTTTTCTTTGCAACCAATCCTCTCATTTACGATCAACATCT
TATAGAGTGTTTCTTGAACGCATTTATTTCTACGTAAAATTAGAATATTTAGTTAAACTT
TTTTATAAAGATTTTGGCGTTATCTTATGGCTTTTCAAAGACCCTTCCCCGCATTCTGTT
AGGTATAAAGGCAAATCTATTCTAGCCTCAAAAGGGATGTCCTTTTTGATGTATAAATGG
AAATTTTACCTTCTCAATTTCTGGCAATGTCATTTTTATATGTGGTCTCAACCAAGAAGA
ATCTATATTAATCGATTATCAACCCATTTTCTTGACTTCATGGGTTTTTGTTCAAGTGTA
CAACTCACTTCTTCCGTGGTACGGAGTCAAATGTTAGAAAATGCATATCTAATAGATAAT
ACGATTAAGAAGTTCGATCCTAAAATTCCAATTAGTCCTCTGATTGGATCGTTGGCTAAA
GCGCAATTTTGTAACGGATTAGGGCATCCTATTAGTAAGTCGGTCTGGATCGATTTATCG
GATTTGACGTATTATACTCCGGAGTATGAAACCCTGGATACTGATATCTTGGCAGCATTC
CGAGTAACTCCTCAACCTGGAGTTCCACCCGAAGAAGCTGGGGCCGCCGTGGCCGCCGAA
TCTTCTACTGGTACATGGACAACTGTATGGACCGACGGACTTACGAGTCTTGATCGTTAC
AAAGGACGTTGCTACCACATCGAGCCCGTTGCTGGAGAAGAAAATCAATATATTTGTTAT
GTAGCTTACCCCTTAGACCTGTTTGAGGAAGGCTCTGTTACTAACATGTTTACTTCCATT
GTGGGTAATGTATTTGGATTCAAAGCCTTGCGTGCTCTACGTTTGGAAGATTTGCGAATC
CCTGTTGCTTATGTAAAAACTTTCCTAGGCCCGCCTCACGGTATCCAAGTTGAGAGAGAT
AAATTGAATA

#Purple10
ATCGCGTCTCCCCCAAACCGCCAAG-GCGGAGGGGAAGGAAGGTGGCTTCCCGTGCCTCA
CCAGGCGCGGTTGGCCTAAAATTGGAGCCCGCGGCACTTAGCTCTTGCGGCGATAGGTGG
TGAACAAGGCCTAGGCCGTGCAAACAACCCGCCGCGAAGCTCTATGCAGCGTGCGCTCGT
ATGACCCTTTCAAGTTGCCCTCGGTATTGGGTGAAAGATGCCTCGTCTTTGCATTTATTA
CGATTCTTTCTTTATGAGTATCATAATTGGAATAGTCTTTTTATTCCAAAAAAATCCATT
TCTATTTTTCTAAAAAGGAATCAAAGATTATTCTTGTTCTTATATAATTTCCAGGTATGT
GAATATGAATCCATTTTCTTTTTTCTTTGCAACCAATCCTCTCATTTACGATCAACATCT
TATAGAGTGTTTCTTGAACGCATTTATTTCTACGTAAAATTAGAATATTTAGTTAAACTT
TTTTATAAAGATTTTGGCGTTATCTTATGGCTTTTCAAAGACCCTTCCCCGCATTCTGTT
AGGTATAAAGGCAAATCTATTCTAGCCTCAAAAGGGATGTCCTTTTTGATGTATAAATGG
AAATTTTACCTTCTCAATTTCTGGCAATGTCATTTTTATATGTGGTCTCAACCAAGAAGA
ATCTATATTAATCGATTATCAACCCATTTTCTTGACTTCATGGGTTTTTGTTCAAGTGTA
CAACTCACTTCTTCCGTGGTACGGAGTCAAATGTTAGAAAATGCATATCTAATAGATAAT
ACGATTAAGAAGTTCGATCCTAAAATTCCAATTAGTCCTCTGATTGGATCGTTGGCTAAA
GCGCAATTTTGTAACGGATTAGGGCATCCTATTAGTAAGTCGGTCTGGATCGATTTATCG
GATTTGACGTATTATACTCCGGAGTATGAAACCCTGGATACTGATATCTTGGCAGCATTC
CGAGTAACTCCTCAACCTGGAGTTCCACCCGAAGAAGCTGGGGCCGCCGTGGCCGCCGAA
TCTTCTACTGGTACATGGACAACTGTATGGACCGACGGACTTACGAGTCTTGATCGTTAC
AAAGGACGTTGCTACCACATCGAGCCCGTTGCTGGAGAAGAAAATCAATATATTTGTTAT
GTAGCTTACCCCTTAGACCTGTTTGAGGAAGGCTCTGTTACTAACATGTTTACTTCCATT
GTGGGTAATGTATTTGGATTCAAAGCCTTGCGTGCTCTACGTTTGGAAGATTTGCGAATC
CCTGTTGCTTATGTAAAAACTTTCCTAGGCCCGCCTCACGGTATCCAAGTTGAGAGAGAT
AAATTGAATA

#Purple11
ATCGCGTCTCCCCCAAACCGCCAAG-GCGGAGGGGAAGGAAGGTGGCTTCCCGTGCCTCA
CCAGGCGCGGTTGGCCTAAAATTGGAGCCCGCGGCACTTAGCTATTGCGGCGATAGGTGG
TGAACAAGGCCTAGGCCGTGCAAACAACCCGCCGCGAAGCTCTATGCAGCGTGCGCTCGT
ATGACCCTTTCAAGTTGCCCTCGGTATTGGGTGAAAGATGCCTCGTCTTTGCATTTATTA
CGATTCTTTCTTTATGAGTATCATAATTGGAATAGTCTTTTTATTCCAAAAAAATCCATT
TCTATTTTTCTAAAAAGGAATCAAAGATTATTCTTGTTCTTATATAATTTCCAGGTATGT
GAATATGAATCCATTTTCTTTTTTCTTTGCAACCAATCCTCTCATTTACGATCAACATCT
TATAGAGTGTTTCTTGAACGCATTTATTTCTACGTAAAATTAGAATATTTAGTTAAACTT
TTTTATAAAGATTTTGGCGTTATCTTATGGCTTTTCAAAGACCCTTCCCCGCATTCTGTT
AGGTATAAAGGCAAATCTATTCTAGCCTCAAAAGGGATGTCCTTTTTGATGTATAAATGG
AAATTTTACCTTCTCAATTTCTGGCAATGTCATTTTTATATGTGGTCTCAACCAAGAAGA
ATCTATATTAATCGATTATCAACCCATTTTCTTGACTTCATGGGTTTTTGTTCAAGTGTA
CAACTCACTTCTTCCGTGGTACGGAGTCAAATGTTAGAAAATGCATATCTAATAGATAAT
ACGATTAAGAAGTTCGATCCTAAAATTCCAATTAGTCCTCTGATTGGATCGTTGGCTAAA
GCGCAATTTTGTAACGGATTAGGGCATCCTATTAGTAAGTCGGTCTGGATCGATTTATCG
GATTTGACGTATTATACTCCGGAGTATGAAACCCTGGATACTGATATCTTGGCAGCATTC
CGAGTAACTCCTCAACCTGGAGTTCCACCCGAAGAAGCTGGGGCCGCCGTGGCCGCCGAA
TCTTCTACTGGTACATGGACAACTGTATGGACCGACGGACTTACGAGTCTTGATCGTTAC
AAAGGACGTTGCTACCACATCGAGCCCGTTGCTGGAGAAGAAAATCAATATATTTGTTAT
GTAGCTTACCCCTTAGACCTGTTTGAGGAAGGCTCTGTTACTAACATGTTTACTTCCATT
GTGGGTAATGTATTTGGATTCAAAGCCTTGCGTGCTCTACGTTTGGAAGATTTGCGAATC
CCTGTTGCTTATGTAAAAACTTTCCTAGGCCCGCCTCACGGTATCCAAGTTGAGAGAGAT
AAATTGAATA

#Purple12
ATCGCGTCTCCCCCAAACCGCCAAG-GCGGAGGGGAAGGAAGGTGGCTTCCCGTGCCTCA
CCAGGCGCGGTTGGCCTAAAATTGGAGCCCGCGGCACTTAGCTATTGCGGCGATAGGTGG
TGAACAAGGCCTAGGCCGTGCAAACAACCCGCCGCGAAGCTCTATGCAGCGTGCGCTCGT
ATGACCCTTTCAAGTTGCCCTCGGTATTGGGTGAAAGATGCCTCGTCTTTGCATTTATTA
CGATTCTTTCTTTATGAGTATCATAATTGGAATAGTCTTTTTATTCCAAAAAAATCCATT
TCTATTTTTCTAAAAAGGAATCAAAGATTATTCTTGTTCTTATATAATTTCCAGGTATGT
GAATATGAATCCATTTTCTTTTTTCTTTGCAACCAATCCTCTCATTTACGATCAACATCT
TATAGAGTGTTTCTTGAACGCATTTATTTCTACGTAAAATTAGAATATTTAGTTAAACTT
TTTTATAAAGATTTTGGCGTTATCTTATGGCTTTTCAAAGACCCTTCCCCGCATTCTGTT
AGGTATAAAGGCAAATCTATTCTAGCCTCAAAAGGGATGTCCTTTTTGATGTATAAATGG
AAATTTTACCTTCTCAATTTCTGGCAATGTCATTTTTATATGTGGTCTCAACCAAGAAGA
ATCTATATTAATCGATTATCAACCCATTTTCTTGACTTCATGGGTTTTTGTTCAAGTGTA
CAACTCACTTCTTCCGTGGTACGGAGTCAAATGTTAGAAAATGCATATCTAATAGATAAT
ACGATTAAGAAGTTCGATCCTAAAATTCCAATTAGTCCTCTGATTGGATCGTTGGCTAAA
GCGCAATTTTGTAACGGATTAGGGCATCCTATTAGTAAGTCGGTCTGGATCGATTTATCG
GATTTGACGTATTATACTCCGGAGTATGAAACCCTGGATACTGATATCTTGGCAGCATTC
CGAGTAACTCCTCAACCTGGAGTTCCACCCGAAGAAGCTGGGGCCGCCGTGGCCGCCGAA
TCTTCTACTGGTACATGGACAACTGTATGGACCGACGGACTTACGAGTCTTGATCGTTAC
AAAGGACGTTGCTACCACATCGAGCCCGTTGCTGGAGAAGAAAATCAATATATTTGTTAT
GTAGCTTACCCCTTAGACCTGTTTGAGGAAGGCTCTGTTACTAACATGTTTACTTCCATT
GTGGGTAATGTATTTGGATTCAAAGCCTTGCGTGCTCTACGTTTGGAAGATTTGCGAATC
CCTGTTGCTTATGTAAAAACTTTCCTAGGCCCGCCTCACGGTATCCAAGTTGAGAGAGAT
AAATTGAATA

#MF401114.1|KX158361.1|KX158398.1|Gypsophila_perfoliata
ATCGCGTCTCCCCCAAACCGCC?AG-GCGGAGGGGAAGGAAGATGGCTTCCCGTGCCTCA
CCGGGCG?GGTTGGCCTAAAATTGGAGCCCGCGGCACATAGCTCTCGCGGCGATAGGTGG
TGAACAAGGCCTAGGCCGTGCAAACAACCCGCCGCGAAGCTCTATGCAACGTGCGCTCGT
CGAACCCTTTGAAGTTGCCCTCGGTACTGGGTGAAAGATGCCTCGTCTTTGCATTTATTA
CGATTCTTTCTTTATGAGTATCATAATTGGAATAGTCTTTTTATTCCAAAAAAATCCATT
TCTATTTTTCTAAAAAGGAATCAAAGATTATTCTTGTTCTTATATAATTTCCAGGTATGT
GAATATGAATCCATTTTCTTTTTTCTTTGCAACCAATCCTCTCATTTACGATCAACATCT
TATAGAGTGTTTCTTGAACGCATTTATTTCTACGTAAAATTAGAATATTTAGTTAAACTT
TTTTATAAAGATTTTGGCGTTATCTTATGGCTTTTCAAAGACCCTTCCCCGCATTCTGTT
AGGTATAAAGGCAAATCTATTCTAGCCTCAAAAGGGATGTCCTTTTTGATGTATAAATGG
AAATTTTACCTTCTCAATTTCTGGCAATGTCATTTTTATGTGTGGTCTCAACCAAGAAGA
ATCTATATTAATCGATTATCAACCCA-TTTCTTGACTTCATGGGTTTTTGTTCAAGTGTA
CAACTCACTTCTTCCGTGGTACGGAGTCAAATGTTAGAAAATGCATATCTAATAGATAAT
ACGATTAAGAAGTTCGATCCTAAAATTCCAATTAGTCCTCTGATTGGATCGTTGGCTAAA
GCGCAATTTTGTAACGGATTAGGGCATCCTATTAGTAAGTCGGTCTGGATCGATTTATCG
GATTTGACGTATTATACTCCGGAGTATGAAACCCTGGATACTGATATCTTGGCAGCATTC
CGAGTAACTCCTCAACCTGGAGTTCCACCCGAAGAAGCTGGGGCCGCCGTAGCCGCCGAA
TCTTCTACTGGTACATGGACAACTGTATGGACCGACGGACTTACCAGTCTTGATCGTTAC
AAAGGACGTTGCTACCACATCGAGCCTGTTGCTGGAGAAGAAAATCAATATATTTGTTAT
GTAGCTTACCCCTTAGACCTGTTTGAGGAAGGCTCTGTTACTAACATGTTTACTTCCATT
GTGGGTAATGTATTTGGGTTCAAAGCCTTGCGTGCTCTACGTTTGGAGGATTTGCGAATC
CCTGTTGCTTATATAAAAACTTTCCTAGGCCCGCCTCACGGTATCCAAGTTGAGAGAGAT
AAATTGAATA
