# Supplementary material for: Identification and characterization of Gypsophila paniculata color morphs in Sleeping Bear Dunes National Lakeshore, MI, USA
Source: PeerJ. 2019 Jun 17;7:e7100. doi: 10.7717/peerj.7100 (PMC6585908; doi:10.7717/peerj.7100)
Supplement: Supplemental Information 1 [file peerj-07-7100-s001.zip › DryadFiles_PostRevision/Aligned_Files/All_Gyp_MatK_Bold_perf.meg]

#mega
!Title All_Gyp_perif_Matk;
!Format DataType=DNA indel=-;

#GBVE5000-11|Gypsophila_altissima
CGGTATTGGGTGAAAGATGCCTCGTCTTTGCATTTATTACGATTCTTTCTTTATGAGTAT
CATAATTGGAATAGTCTTTTTATTCCAAAAAAATCCATTTCTATTTTTTTAAAAAGGAAT
CAAAGATTATTCTTGTTCTTATATAATTTCCAGGTATGTGAATATGAATCCATTTTCTTT
TTTCTTTGCAACCAATCCTCTCATTTACGATCAACATCTTATAGAGTGTTTCTTGAACGC
ATTTATTTCTACGTAAAATTAGAATATTTAGTTAAACTTTTTTATAAAGATTTTGGCGTT
ATCTTATGGCTTTTCAAAGACTCTTCCCCGCATTCTGTTAGGTATAAAGGCAACTCTATT
CTAGCCTCAAAAGGGATGTCCTTTTTGATGTATAAATGGAAATTTTACTTTCTCAATTTC
TGGCAATGTCATTTTTATATGTGGTCTCAACCAAGAAGAATCTATATTAATCGATTATCA
ACCCATTTTCTTGACTTCATGGGTTTTTGTTCAAGTGTACAACTCACTTCTTCCGTGGTA
CGGAGTCAAATGTTAGAAAATGCATATCTAATAGATAATACGATTAAGAAGTTCGATCCT
AAAATTCCAATTAGTCCTCTGATTGGATCGTTGGCTAAAGCGCAATTTTGTAACGGATTA
GGGCATCCTATTAGTAAGTCGGTCTGGATCGATTTATCGGAT

#FBPL260-12|Gypsophila_fastigiata
CGGTATTGGGTGAAAGATGCCTCGTCTTTGCATTTATTACGATTCTTTCTTTATGAGTAT
CATAATTGGAATAGTCTTTTTATTCCAAAAAAATCCATTTCTATTTTTCTAAAAAGGAAT
CAAAGATTATTCTTGTTCTTATATAATTTCCAGGTATGTGAATATGAATCCATTTTCTTT
TTTCTTTGCAACCAATCCTCTCATTTACGATCAACATCTTATAGAGTGTTTCTTGAACGC
ATTTATTTCTACGTAAAATTAGAATATTTAGTTAAACTTTTTTATAAAGATTTTGGCGTT
ATCTTATGGCTTTTCAAAGACCCTTCCCCGCATTCTGTTAGGTATAAAGGCAAATCTATT
CTAGCCTCAAAAGGGATGTCCTTTTTGATGTATAAATGGAAATTTTACCTTCTCAATTTC
TGGCAATGTCATTTTTATGTGTGGTCTCAACCAAGAAGAATCTATATTAATCGATTATCA
ACCCATTTTCTTGACTTCATGGGTTTTTGTTCAAGTGTACAACTCACTTCTTCCGTGGTA
CGGAGTCAAATGTTAGAAAATGCATATCTAATAGATAATACGATTAAGAAGTTCGATCCT
AAAATTCCAATTAGTCCTCTGATTGGATCGTTGGCTAAAGCGCAATTTTGTAACGGATTA
GGGCATCCTATTAGTAAGTCGGTCTGGATCGATTTATCGGAT

#FBPL261-12|Gypsophila_fastigiata
CGGTATTGGGTGAAAGATGCCTCGTCTTTGCATTTATTACGATTCTTTCTTTATGAGTAT
CATAATTGGAATAGTCTTTTTATTCCAAAAAAATCCATTTCTATTTTTCTAAAAAGGAAT
CAAAGATTATTCTTGTTCTTATATAATTTCCAGGTATGTGAATATGAATCCATTTTCTTT
TTTCTTTGCAACCAATCCTCTCATTTACGATCAACATCTTATAGAGTGTTTCTTGAACGC
ATTTATTTCTACGTAAAATTAGAATATTTAGTTAAACTTTTTTATAAAGATTTTGGCGTT
ATCTTATGGCTTTTCAAAGACCCTTCCCCGCATTCTGTTAGGTATAAAGGCAAATCTATT
CTAGCCTCAAAAGGGATGTCCTTTTTGATGTATAAATGGAAATTTTACCTTCTCAATTTC
TGGCAATGTCATTTTTATGTGTGGTCTCAACCAAGAAGAATCTATATTAATCGATTATCA
ACCCATTTTCTTGACTTCATGGGTTTTTGTTCAAGTGTACAACTCACTTCTTCCGTGGTA
CGGAGTCAAATGTTAGAAAATGCATATCTAATAGATAATACGATTAAGAAGTTCGATCCT
AAAATTCCAATTAGTCCTCTGATTGGATCGTTGGCTAAAGCGCAATTTTGTAACGGATTA
GGGCATCCTATTAGTAAGTCGGTCTGGATCGATTTATCGGAT

#FBPL262-12|Gypsophila_fastigiata
CGGTATTGGGTGAAAGATGCCTCGTCTTTGCATTTATTACGATTCTTTCTTTATGAGTAT
CATAATTGGAATAGTCTTTTTATTCCAAAAAAATCCATTTCTATTTTTCTAAAAAGGAAT
CAAAGATTATTCTTGTTCTTATATAATTTCCAGGTATGTGAATATGAATCCATTTTCTTT
TTTCTTTGCAACCAATCCTCTCATTTACGATCAACATCTTATAGAGTGTTTCTTGAACGC
ATTTATTTCTACGTAAAATTAGAATATTTAGTTAAACTTTTTTATAAAGATTTTGGCGTT
ATCTTATGGCTTTTCAAAGACCCTTCCCCGCATTCTGTTAGGTATAAAGGCAAATCTATT
CTAGCCTCAAAAGGGATGTCCTTTTTGATGTATAAATGGAAATTTTACCTTCTCAATTTC
TGGCAATGTCATTTTTATGTGTGGTCTCAACCAAGAAGAATCTATATTAATCGATTATCA
ACCCATTTTCTTGACTTCATGGGTTTTTGTTCAAGTGTACAACTCACTTCTTCCGTGGTA
CGGAGTCAAATGTTAGAAAATGCATATCTAATAGATAATACGATTAAGAAGTTCGATCCT
AAAATTCCAATTAGTCCTCTGATTGGATCGTTGGCTAAAGCGCAATTTTGTAACGGATTA
GGGCATCCTATTAGTAAGTCGGTCTGGATCGATTTATCGGAT

#GBVF001-11|Gypsophila_elegans
CGGTACTGGGTGAAAGATGCCTCGTCTTTGCATTTATTACGATTCTTTCTTTATGAG?AT
CATAATTGGAATAGTCTTTTTATTCCAAAAAAATCCATTTCTATTTTTCTAAAAAGGAAT
CAAAGATTATTCTTGTTCTTATATAATTTCCAGGTATGTGAATATGACTCCATTTTATTT
TTTCTTTGCAACCAATCCTCTCATTTACGATCAACATCTTATAGAGTGTTTCTTGAACGC
ATTTATTTCTACGTAAAATTAGAATATTTAGTGAAACTTTTTTATAAAGATTTTGGCGTT
ATCTTATGGCTTTTCAAAGACCCTTCCCCGCATTCTGTTAGGTATAAAGGCAAATCTATT
CTAGCCTCAAAAGGGATGTCCTTTTTGATGTATAAATGGAAATTTTACCTTCTCAATTTC
TGGCAATGTCATTTTTATGTGTGGTCTGAACCAAGAAGAATTTGTATTAATCGATTATCA
GCCCATTTTCTTGACTTCATGGGTTTTTGTTCAAGTGTACAACTCACTTCTTCCGTGGTA
CGGAGTCAAATGTTAGAAAATGCATATCTAATAGATAATACGATTAAGAAGTTCGATCCT
AAAATTCCAATTAGTCCTCTGATTGGATCGTTGGCTAAAGCGCAATTTTGTAACGGATTA
GGGCATCCTATTAGTAAGTCGGTCTGGATCGATTTATCGGAT

#GBVF003-11|Gypsophila_repens
CGGTATTGGGTGAAAGATGCCTCGTCTTTGCATTTATTAC?ATTCTTTCTTTATGAGTAT
CATAATTGGAAT?GTCTTTTTATTCCAAAAAAATCCATTTCTATTTTTCTAAAAAGGAAT
CAAAGATTATTCTTGTTCTTATATAATTTCCAGGTATGTGAATATGAATCCCTTTTCTTT
TTTCTTTGCAACCAATCCTCTCATTTACGATCAACATCTTATAGAGTGTTTCTTGAACGC
ATTTATTTCTACGTAAAATTAGAATATTTAGTTAAACTTTTTTATAAAGATTTTGGCGTT
ATCTTATGGCTTTTCAAAGACCCTTCCCCGCATTCTGTTAGGTATAAAGGCAAATCTATT
CTAGCCTCAAAAGGGATGTCCTTTTTGATGTATAAATGGAAATTTTACCTTCTCAATTTC
TGGCAATGTCATTTTGATGTGTGGTCTCAACCAAGAAGAATCTATATTAATCGATTATCA
ACCCATTTTCTTGACTTCATGGGTTTTTGTTCAAGTGTACAACTCACTTCTTCCGTGGTA
CGGAGTCAAATGTTAGAAAATGCATATCT?ATAG?TAATACGATTAAGAAGTTCGATCCT
AAAATTCCAAT?AGTCCTCTGATTGGATCGTTGGCTAAAGCGCAATTTTGTA?CGGA??A
GGGCATCCT?TTAGTAAGTCGGTCTGGATCGATTTATCGGAT

#JN589195.1|Gypsophila_scorzonerifolia
CGGTATTGGGTGAAAGATGCCTCGTCTTTGCATTTATTACGATTCTTTCTTTATGAGTAT
CATAATTGGAATAGTCTTTTTATTCCAAAAAAATCCATTTCTATTTTTCTAAAAAGGAAT
CAAAGATTATTCTTGTTCTTATATAATTTCCAGGTATGTGAATATGAATCCATTTTCTTT
TTTCTTTGCAACCAATCCTCTCATTTACGATCAACATCTTATAGAGTGTTTCTTGAACGC
ATTTATTTCTACGTAAAATTAGAATATTTAGTTAAACTTTTTTATAAAGATTTTGGCGTT
ATCTTATGGCTTTTCAAAGACTCTTCCCCGCATTCTGTTAGGTATAAAGGCAACTCTATT
CTAGCCTCAAAAGGGATGTCCTTTTTGATGTATAAATGGAAATTTTACTTTCTCAATTTC
TGGCAATGTCATTTTTATATGTGGTCTCAACCAAGAAGAATCTATATTAATCGATTATCA
ACCCATTTTCTTGACTTCATGGGTTTTTGTTCAAGTGTACAACTCACTTCTTCCGTGGTA
CGGAGTCAAATGTTAGAAAATGCATATCTAATAGATAATACGATTAAGAAGTTCGATCCT
AAAATTCCAATTAGTCCTCTGATTGGATCGTTGGCTAAAGCGCAATTTTGTAACGGATTA
GGGCATCCTATTAGTAAGTCGGTCTGGATCGATTTATCGGAT

#FBPL263-12|Gypsophila_muralis
CGGTACTGGGTGAAAGATGCTTCGTCTTTGCATTTATTACGATTCTTTCTTTATGAGTAT
CATAATTGGAATAGTCTTTTTATTTTAAAAAAATCCATTTCTATTTTTCTAAAAAGAAAT
CAAAGATTATTATTGTTCTTATATAATTTCCATATATGTGAATACGAATCCATTTTGGTT
TTTCTTTGCAACCAATCCTCTCATTTACGATCAACATCTTATAGAGTGTTTCTTGAACGC
ATTTATTTCTACGTAAAATTTGACTATTTAGTCAAACTTTTTTATAAGGATTTTGGTGTT
ATCTTATGGCTTTTCAAGGACCCTTCCCCGCATTCTGTTAGGTATAAAGGAAAATTCCTT
TATGCATCAAAAGGGATGCCCTTTTTGATGCATAAATGGAAATTTTACCTTATAAATTTT
TGGCAATGTCATTTTTCTGTGTGGTCTCAACCAAGAAGAATCTATATTAATCGATTAGCA
ACCCATTTTCTTGACTTTATGGGTTTTCGTTTAAGTGTACAACTCACTTCTTCTATGGTA
CGGAGTCAAATGTTAGAAAATGCATTTAGAATAGATAATACGATTAAGAAGTTCTATCCG
AAAATTCCAATTAGTACTCTGATTGGATCGTTGGCTAAAGCGCAATTTTGTAATGGATTA
GGGCATCCTATTAGTAAATCGATTTGGGTAGATTTGTCGGAT

#FBPL264-12|Gypsophila_muralis
CGGTACTGGGTGAAAGATGCTTCGTCTTTGCATTTATTACGATTCTTTCTTTATGAGTAT
CATAATTGGAATAGTCTTTTTATTTTAAAAAAATCCATTTCTATTTTTCTAAAAAGAAAT
CAAAGATTATTATTGTTCTTATATAATTTCCATATATGTGAATACGAATCCATTTTGGTT
TTTCTTTGCAACCAATCCTCTCATTTACGATCAACATCTTATAGAGTGTTTCTTGAACGC
ATTTATTTCTACGTAAAATTTGACTATTTAGTCAAACTTTTTTATAAGGATTTTGGTGTT
ATCTTATGGCTTTTCAAGGACCCTTCCCCGCATTCTGTTAGGTATAAAGGAAAATTCCTT
TATGCATCAAAAGGGATGCCCTTTTTGATGCATAAATGGAAATTTTACCTTATAAATTTT
TGGCAATGTCATTTTTCTGTGTGGTCTCAACCAAGAAGAATCTATATTAATCGATTAGCA
ACCCATTTTCTTGACTTTATGGGTTTTCGTTTAAGTGTACAACTCACTTCTTCTATGGTA
CGGAGTCAAATGTTAGAAAATGCATTTAGAATAGATAATACGATTAAGAAGTTCTATCCG
AAAATTCCAATTAGTACTCTGATTGGATCGTTGGCTAAAGCGCAATTTTGTAATGGATTA
GGGCATCCTATTAGTAAATCGATTTGGGTAGATTTGTCGGAT

#FBPL265-12|Gypsophila_muralis
CGGTACTGGGTGAAAGATGCTTCGTCTTTGCATTTATTACGATTCTTTCTTTATGAGTAT
CATAATTGGAATAGTCTTTTTATTTTAAAAAAATCCATTTCTATTTTTCTAAAAAGAAAT
CAAAGATTATTATTGTTCTTATATAATTTCCATATATGTGAATACGAATCCATTTTGGTT
TTTCTTTGCAACCAATCCTCTCATTTACGATCAACATCTTATAGAGTGTTTCTTGAACGC
ATTTATTTCTACGTAAAATTTGACTATTTAGTCAAACTTTTTTATAAGGATTTTGGTGTT
ATCTTATGGCTTTTCAAGGACCCTTCCCCGCATTCTGTTAGGTATAAAGGAAAATTCCTT
TATGCATCAAAAGGGATGCCCTTTTTGATGCATAAATGGAAATTTTACCTTATAAATTTT
TGGCAATGTCATTTTTCTGTGTGGTCTCAACCAAGAAGAATCTATATTAATCGATTAGCA
ACCCATTTTCTTGACTTTATGGGTTTTCGTTTAAGTGTACAACTCACTTCTTCTATGGTA
CGGAGTCAAATGTTAGAAAATGCATTTAGAATAGATAATACGATTAAGAAGTTCTATCCG
AAAATTCCAATTAGTACTCTGATTGGATCGTTGGCTAAAGCGCAATTTTGTAATGGATTA
GGGCATCCTATTAGTAAATCGATTTGGGTAGATTTGTCGGAT

#Green-Yellow1
CGGTATTGGGTGAAAGATGCCTCGTCTTTGCATTTATTACGATTCTTTCTTTATGAGTAT
CATAATTGGAATAGTCTTTTTATTCCAAAAAAATCCATTTCTATTTTTCTAAAAAGGAAT
CAAAGATTATTCTTGTTCTTATATAATTTCCAGGTATGTGAATATGAATCCATTTTCTTT
TTTCTTTGCAACCAATCCTCTCATTTACGATCAACATCTTATAGAGTGTTTCTTGAACGC
ATTTATTTCTACGTAAAATTAGAATATTTAGTTAAACTTTTTTATAAAGATTTTGGCGTT
ATCTTATGGCTTTTCAAAGACCCTTCCCCGCATTCTGTTAGGTATAAAGGCAAATCTATT
CTAGCCTCAAAAGGGATGTCCTTTTTGATGTATAAATGGAAATTTTACCTTCTCAATTTC
TGGCAATGTCATTTTTATATGTGGTCTCAACCAAGAAGAATCTATATTAATCGATTATCA
ACCCATTTTCTTGACTTCATGGGTTTTTGTTCAAGTGTACAACTCACTTCTTCCGTGGTA
CGGAGTCAAATGTTAGAAAATGCATATCTAATAGATAATACGATTAAGAAGTTCGATCCT
AAAATTCCAATTAGTCCTCTGATTGGATCGTTGGCTAAAGCGCAATTTTGTAACGGATTA
GGGCATCCTATTAGTAAGTCGGTCTGGATCGATTTATCGGAT

#Green-Yellow2
CGGTATTGGGTGAAAGATGCCTCGTCTTTGCATTTATTACGATTCTTTCTTTATGAGTAT
CATAATTGGAATAGTCTTTTTATTCCAAAAAAATCCATTTCT-TTTTTCTAAAAAGGAAT
CAAAGATTATTCTTGTTCTTATATAATTTCCAGGTATGTGAATATGAATCCATTTTCTTT
TTTCTTTGCAACCAATCCTCTCATTTACGATCAACATCTTATAGAGTGTTTCTTGAACGC
ATTTATTTCTACGTAAAATTAGAATATTTAGTTAAACTTTTTTATAAAGATTTTGGCGTT
ATCTTATGGCTTTTCAAAGACCCTTCCCCGCATTCTGTTAGGTATAAAGGCAAATCTATT
CTAGCCTCAAAAGGGATGTCCTTTTTGATGTATAAATGGAAATTTTACCTTCTCAATTTC
TGGCAATGTCATTTTTATATGTGGTCTCAACCAAGAAGAATCTATATTAATCGATTATCA
ACCCATTTTCTTGACTTCATGGGTTTTTGTTCAAGTGTACAACTCACTTCTTCCGTGGTA
CGGAGTCAAATGTTAGAAAATGCATATCTAATAGATAATACGATTAAGAAGTTCGATCCT
AAAATTCCAATTAGTCCTCTGATTGGATCGTTGGCTAAAGCGCAATTTTGTAACGGATTA
GGGCATCCTATTAGTAAGTCGGTCTGGATCGATTTATCGGAT

#Green-Yellow3
CGGTATTGGGTGAAAGATGCCTCGTCTTTGCATTTATTACGATTCTTTCTTTATGAGTAT
CATAATTGGAATAGTCTTTTTATTCCAAAAAAATCCATTTCTATTTTTCTAAAAAGGAAT
CAAAGATTATTCTTGTTCTTATATAATTTCCAGGTATGTGAATATGAATCCATTTTCTTT
TTTCTTTGCAACCAATCCTCTCATTTACGATCAACATCTTATAGAGTGTTTCTTGAACGC
ATTTATTTCTACGTAAAATTAGAATATTTAGTTAAACTTTTTTATAAAGATTTTGGCGTT
ATCTTATGGCTTTTCAAAGACCCTTCCCCGCATTCTGTTAGGTATAAAGGCAAATCTATT
CTAGCCTCAAAAGGGATGTCCTTTTTGATGTATAAATGGAAATTTTACCTTCTCAATTTC
TGGCAATGTCATTTTTATATGTGGTCTCAACCAAGAAGAATCTATATTAATCGATTATCA
ACCCATTTTCTTGACTTCATGGGTTTTTGTTCAAGTGTACAACTCACTTCTTCCGTGGTA
CGGAGTCAAATGTTAGAAAATGCATATCTAATAGATAATACGATTAAGAAGTTCGATCCT
AAAATTCCAATTAGTCCTCTGATTGGATCGTTGGCTAAAGCGCAATTTTGTAACGGATTA
GGGCATCCTATTAGTAAGTCGGTCTGGATCGATTTATCGGAT

#Green-Yellow4
CGGTATTGGGTGAAAGATGCCTCGTCTTTGCATTTATTACGATTCTTTCTTTATGAGTAT
CATAATTGGAATAGTCTTTTTATTCCAAAAAAATCCATTTCTATTTTTCTAAAAAGGAAT
CAAAGATTATTCTTGTTCTTATATAATTTCCAGGTATGTGAATATGAATCCATTTTCTTT
TTTCTTTGCAACCAATCCTCTCATTTACGATCAACATCTTATAGAGTGTTTCTTGAACGC
ATTTATTTCTACGTAAAATTAGAATATTTAGTTAAACTTTTTTATAAAGATTTTGGCGTT
ATCTTATGGCTTTTCAAAGACCCTTCCCCGCATTCTGTTAGGTATAAAGGCAAATCTATT
CTAGCCTCAAAAGGGATGTCCTTTTTGATGTATAAATGGAAATTTTACCTTCTCAATTTC
TGGCAATGTCATTTTTATATGTGGTCTCAACCAAGAAGAATCTATATTAATCGATTATCA
ACCCATTTTCTTGACTTCATGGGTTTTTGTTCAAGTGTACAACTCACTTCTTCCGTGGTA
CGGAGTCAAATGTTAGAAAATGCATATCTAATAGATAATACGATTAAGAAGTTCGATCCT
AAAATTCCAATTAGTCCTCTGATTGGATCGTTGGCTAAAGCGCAATTTTGTAACGGATTA
GGGCATCCTATTAGTAAGTCGGTCTGGATCGATTTATCGGAT

#Green-Yellow5
CGGTATTGGGTGAAAGATGCCTCGTCTTTGCATTTATTACGATTCTTTCTTTATGAGTAT
CATAATTGGAATAGTCTTTTTATTCCAAAAAAATCCATTTCTATTTTTCTAAAAAGGAAT
CAAAGATTATTCTTGTTCTTATATAATTTCCAGGTATGTGAATATGAATCCATTTTCTTT
TTTCTTTGCAACCAATCCTCTCATTTACGATCAACATCTTATAGAGTGTTTCTTGAACGC
ATTTATTTCTACGTAAAATTAGAATATTTAGTTAAACTTTTTTATAAAGATTTTGGCGTT
ATCTTATGGCTTTTCAAAGACCCTTCCCCGCATTCTGTTAGGTATAAAGGCAAATCTATT
CTAGCCTCAAAAGGGATGTCCTTTTTGATGTATAAATGGAAATTTTACCTTCTCAATTTC
TGGCAATGTCATTTTTATATGTGGTCTCAACCAAGAAGAATCTATATTAATCGATTATCA
ACCCATTTTCTTGACTTCATGGGTTTTTGTTCAAGTGTACAACTCACTTCTTCCGTGGTA
CGGAGTCAAATGTTAGAAAATGCATATCTAATAGATAATACGATTAAGAAGTTCGATCCT
AAAATTCCAATTAGTCCTCTGATTGGATCGTTGGCTAAAGCGCAATTTTGTAACGGATTA
GGGCATCCTATTAGTAAGTCGGTCTGGATCGATTTATCGGAT

#Green-Yellow6
CGGTATTGGGTGAAAGATGCCTCGTCTTTGCATTTATTACGATTCTTTCTTTATGAGTAT
CATAATTGGAATAGTCTTTTTATTCCAAAAAAATCCATTTCTATTTTTCTAAAAAGGAAT
CAAAGATTATTCTTGTTCTTATATAATTTCCAGGTATGTGAATATGAATCCATTTTCTTT
TTTCTTTGCAACCAATCCTCTCATTTACGATCAACATCTTATAGAGTGTTTCTTGAACGC
ATTTATTTCTACGTAAAATTAGAATATTTAGTTAAACTTTTTTATAAAGATTTTGGCGTT
ATCTTATGGCTTTTCAAAGACCCTTCCCCGCATTCTGTTAGGTATAAAGGCAAATCTATT
CTAGCCTCAAAAGGGATGTCCTTTTTGATGTATAAATGGAAATTTTACCTTCTCAATTTC
TGGCAATGTCATTTTTATATGTGGTCTCAACCAAGAAGAATCTATATTAATCGATTATCA
ACCCATTTTCTTGACTTCATGGGTTTTTGTTCAAGTGTACAACTCACTTCTTCCGTGGTA
CGGAGTCAAATGTTAGAAAATGCATATCTAATAGATAATACGATTAAGAAGTTCGATCCT
AAAATTCCAATTAGTCCTCTGATTGGATCGTTGGCTAAAGCGCAATTTTGTAACGGATTA
GGGCATCCTATTAGTAAGTCGGTCTGGATCGATTTATCGGAT

#Green-Yellow7
CGGTATTGGGTGAAAGATGCCTCGTCTTTGCATTTATTACGATTCTTTCTTTATGAGTAT
CATAATTGGAATAGTCTTTTTATTCCAAAAAAATCCATTTCTATTTTTCTAAAAAGGAAT
CAAAGATTATTCTTGTTCTTATATAATTTCCAGGTATGTGAATATGAATCCATTTTCTTT
TTTCTTTGCAACCAATCCTCTCATTTACGATCAACATCTTATAGAGTGTTTCTTGAACGC
ATTTATTTCTACGTAAAATTAGAATATTTAGTTAAACTTTTTTATAAAGATTTTGGCGTT
ATCTTATGGCTTTTCAAAGACCCTTCCCCGCATTCTGTTAGGTATAAAGGCAAATCTATT
CTAGCCTCAAAAGGGATGTCCTTTTTGATGTATAAATGGAAATTTTACCTTCTCAATTTC
TGGCAATGTCATTTTTATATGTGGTCTCAACCAAGAAGAATCTATATTAATCGATTATCA
ACCCATTTTCTTGACTTCATGGGTTTTTGTTCAAGTGTACAACTCACTTCTTCCGTGGTA
CGGAGTCAAATGTTAGAAAATGCATATCTAATAGATAATACGATTAAGAAGTTCGATCCT
AAAATTCCAATTAGTCCTCTGATTGGATCGTTGGCTAAAGCGCAATTTTGTAACGGATTA
GGGCATCCTATTAGTAAGTCGGTCTGGATCGATTTATCGGAT

#Green-Yellow8
CGGTATTGGGTGAAAGATGCCTCGTCTTTGCATTTATTACGATTCTTTCTTTATGAGTAT
CATAATTGGAATAGTCTTTTTATTCCAAAAAAATCCATTTCTATTTTTCTAAAAAGGAAT
CAAAGATTATTCTTGTTCTTATATAATTTCCAGGTATGTGAATATGAATCCATTTTCTTT
TTTCTTTGCAACCAATCCTCTCATTTACGATCAACATCTTATAGAGTGTTTCTTGAACGC
ATTTATTTCTACGTAAAATTAGAATATTTAGTTAAACTTTTTTATAAAGATTTTGGCGTT
ATCTTATGGCTTTTCAAAGACCCTTCCCCGCATTCTGTTAGGTATAAAGGCAAATCTATT
CTAGCCTCAAAAGGGATGTCCTTTTTGATGTATAAATGGAAATTTTACCTTCTCAATTTC
TGGCAATGTCATTTTTATATGTGGTCTCAACCAAGAAGAATCTATATTAATCGATTATCA
ACCCATTTTCTTGACTTCATGGGTTTTTGTTCAAGTGTACAACTCACTTCTTCCGTGGTA
CGGAGTCAAATGTTAGAAAATGCATATCTAATAGATAATACGATTAAGAAGTTCGATCCT
AAAATTCCAATTAGTCCTCTGATTGGATCGTTGGCTAAAGCGCAATTTTGTAACGGATTA
GGGCATCCTATTAGTAAGTCGGTCTGGATCGATTTATCGGAT

#Green-Yellow9
CGGTATTGGGTGAAAGATGCCTCGTCTTTGCATTTATTACGATTCTTTCTTTATGAGTAT
CATAATTGGAATAGTCTTTTTATTCCAAAAAAATCCATTTCTATTTTTCTAAAAAGGAAT
CAAAGATTATTCTTGTTCTTATATAATTTCCAGGTATGTGAATATGAATCCATTTTCTTT
TTTCTTTGCAACCAATCCTCTCATTTACGATCAACATCTTATAGAGTGTTTCTTGAACGC
ATTTATTTCTACGTAAAATTAGAATATTTAGTTAAACTTTTTTATAAAGATTTTGGCGTT
ATCTTATGGCTTTTCAAAGACCCTTCCCCGCATTCTGTTAGGTATAAAGGCAAATCTATT
CTAGCCTCAAAAGGGATGTCCTTTTTGATGTATAAATGGAAATTTTACCTTCTCAATTTC
TGGCAATGTCATTTTTATATGTGGTCTCAACCAAGAAGAATCTATATTAATCGATTATCA
ACCCATTTTCTTGACTTCATGGGTTTTTGTTCAAGTGTACAACTCACTTCTTCCGTGGTA
CGGAGTCAAATGTTAGAAAATGCATATCTAATAGATAATACGATTAAGAAGTTCGATCCT
AAAATTCCAATTAGTCCTCTGATTGGATCGTTGGCTAAAGCGCAATTTTGTAACGGATTA
GGGCATCCTATTAGTAAGTCGGTCTGGATCGATTTATCGGAT

#Green-Yellow10
CGGTATTGGGTGAAAGATGCCTCGTCTTTGCATTTATTACGATTCTTTCTTTATGAGTAT
CATAATTGGAATAGTCTTTTTATTCCAAAAAAATCCATTTCTATTTTTCTAAAAAGGAAT
CAAAGATTATTCTTGTTCTTATATAATTTCCAGGTATGTGAATATGAATCCATTTTCTTT
TTTCTTTGCAACCAATCCTCTCATTTACGATCAACATCTTATAGAGTGTTTCTTGAACGC
ATTTATTTCTACGTAAAATTAGAATATTTAGTTAAACTTTTTTATAAAGATTTTGGCGTT
ATCTTATGGCTTTTCAAAGACCCTTCCCCGCATTCTGTTAGGTATAAAGGCAAATCTATT
CTAGCCTCAAAAGGGATGTCCTTTTTGATGTATAAATGGAAATTTTACCTTCTCAATTTC
TGGCAATGTCATTTTTATATGTGGTCTCAACCAAGAAGAATCTATATTAATCGATTATCA
ACCCATTTTCTTGACTTCATGGGTTTTTGTTCAAGTGTACAACTCACTTCTTCCGTGGTA
CGGAGTCAAATGTTAGAAAATGCATATCTAATAGATAATACGATTAAGAAGTTCGATCCT
AAAATTCCAATTAGTCCTCTGATTGGATCGTTGGCTAAAGCGCAATTTTGTAACGGATTA
GGGCATCCTATTAGTAAGTCGGTCTGGATCGATTTATCGGAT

#Green-Yellow11
CGGTATTGGGTGAAAGATGCCTCGTCTTTGCATTTATTACGATTCTTTCTTTATGAGTAT
CATAATTGGAATAGTCTTTTTATTCCAAAAAAATCCATTTCTATTTTTCTAAAAAGGAAT
CAAAGATTATTCTTGTTCTTATATAATTTCCAGGTATGTGAATATGAATCCATTTTCTTT
TTTCTTTGCAACCAATCCTCTCATTTACGATCAACATCTTATAGAGTGTTTCTTGAACGC
ATTTATTTCTACGTAAAATTAGAATATTTAGTTAAACTTTTTTATAAAGATTTTGGCGTT
ATCTTATGGCTTTTCAAAGACCCTTCCCCGCATTCTGTTAGGTATAAAGGCAAATCTATT
CTAGCCTCAAAAGGGATGTCCTTTTTGATGTATAAATGGAAATTTTACCTTCTCAATTTC
TGGCAATGTCATTTTTATATGTGGTCTCAACCAAGAAGAATCTATATTAATCGATTATCA
ACCCATTTTCTTGACTTCATGGGTTTTTGTTCAAGTGTACAACTCACTTCTTCCGTGGTA
CGGAGTCAAATGTTAGAAAATGCATATCTAATAGATAATACGATTAAGAAGTTCGATCCT
AAAATTCCAATTAGTCCTCTGATTGGATCGTTGGCTAAAGCGCAATTTTGTAACGGATTA
GGGCATCCTATTAGTAAGTCGGTCTGGATCGATTTATCGGAT

#Green-Yellow12
CGGTATTGGGTGAAAGATGCCTCGTCTTTGCATTTATTACGATTCTTTCTTTATGAGTAT
CATAATTGGAATAGTCTTTTTATTCCAAAAAAATCCATTTCTATTTTTCTAAAAAGGAAT
CAAAGATTATTCTTGTTCTTATATAATTTCCAGGTATGTGAATATGAATCCATTTTCTTT
TTTCTTTGCAACCAATCCTCTCATTTACGATCAACATCTTATAGAGTGTTTCTTGAACGC
ATTTATTTCTACGTAAAATTAGAATATTTAGTTAAACTTTTTTATAAAGATTTTGGCGTT
ATCTTATGGCTTTTCAAAGACCCTTCCCCGCATTCTGTTAGGTATAAAGGCAAATCTATT
CTAGCCTCAAAAGGGATGTCCTTTTTGATGTATAAATGGAAATTTTACCTTCTCAATTTC
TGGCAATGTCATTTTTATATGTGGTCTCAACCAAGAAGAATCTATATTAATCGATTATCA
ACCCATTTTCTTGACTTCATGGGTTTTTGTTCAAGTGTACAACTCACTTCTTCCGTGGTA
CGGAGTCAAATGTTAGAAAATGCATATCTAATAGATAATACGATTAAGAAGTTCGATCCT
AAAATTCCAATTAGTCCTCTGATTGGATCGTTGGCTAAAGCGCAATTTTGTAACGGATTA
GGGCATCCTATTAGTAAGTCGGTCTGGATCGATTTATCGGAT

#Green-Yellow13
CGGTATTGGGTGAAAGATGCCTCGTCTTTGCATTTATTACGATTCTTTCTTTATGAGTAT
CATAATTGGAATAGTCTTTTTATTCCAAAAAAATCCATTTCTATTTTTCTAAAAAGGAAT
CAAAGATTATTCTTGTTCTTATATAATTTCCAGGTATGTGAATATGAATCCATTTTCTTT
TTTCTTTGCAACCAATCCTCTCATTTACGATCAACATCTTATAGAGTGTTTCTTGAACGC
ATTTATTTCTACGTAAAATTAGAATATTTAGTTAAACTTTTTTATAAAGATTTTGGCGTT
ATCTTATGGCTTTTCAAAGACCCTTCCCCGCATTCTGTTAGGTATAAAGGCAAATCTATT
CTAGCCTCAAAAGGGATGTCCTTTTTGATGTATAAATGGAAATTTTACCTTCTCAATTTC
TGGCAATGTCATTTTTATATGTGGTCTCAACCAAGAAGAATCTATATTAATCGATTATCA
ACCCATTTTCTTGACTTCATGGGTTTTTGTTCAAGTGTACAACTCACTTCTTCCGTGGTA
CGGAGTCAAATGTTAGAAAATGCATATCTAATAGATAATACGATTAAGAAGTTCGATCCT
AAAATTCCAATTAGTCCTCTGATTGGATCGTTGGCTAAAGCGCAATTTTGTAACGGATTA
GGGCATCCTATTAGTAAGTCGGTCTGGATCGATTTATCGGAT

#Purple1
CGGTATTGGGTGAAAGATGCCTCGTCTTTGCATTTATTACGATTCTTTCTTTATGAGTAT
CATAATTGGAATAGTCTTTTTATTCCAAAAAAATCCATTTCTATTTTTCTAAAAAGGAAT
CAAAGATTATTCTTGTTCTTATATAATTTCCAGGTATGTGAATATGAATCCATTTTCTTT
TTTCTTTGCAACCAATCCTCTCATTTACGATCAACATCTTATAGAGTGTTTCTTGAACGC
ATTTATTTCTACGTAAAATTAGAATATTTAGTTAAACTTTTTTATAAAGATTTTGGCGTT
ATCTTATGGCTTTTCAAAGACCCTTCCCCGCATTCTGTTAGGTATAAAGGCAAATCTATT
CTAGCCTCAAAAGGGATGTCCTTTTTGATGTATAAATGGAAATTTTACCTTCTCAATTTC
TGGCAATGTCATTTTTATATGTGGTCTCAACCAAGAAGAATCTATATTAATCGATTATCA
ACCCATTTTCTTGACTTCATGGGTTTTTGTTCAAGTGTACAACTCACTTCTTCCGTGGTA
CGGAGTCAAATGTTAGAAAATGCATATCTAATAGATAATACGATTAAGAAGTTCGATCCT
AAAATTCCAATTAGTCCTCTGATTGGATCGTTGGCTAAAGCGCAATTTTGTAACGGATTA
GGGCATCCTATTAGTAAGTCGGTCTGGATCGATTTATCGGAT

#Purple2
CGGTATTGGGTGAAAGATGCCTCGTCTTTGCATTTATTACGATTCTTTCTTTATGAGTAT
CATAATTGGAATAGTCTTTTTATTCCAAAAAAATCCATTTCTATTTTTCTAAAAAGGAAT
CAAAGATTATTCTTGTTCTTATATAATTTCCAGGTATGTGAATATGAATCCATTTTCTTT
TTTCTTTGCAACCAATCCTCTCATTTACGATCAACATCTTATAGAGTGTTTCTTGAACGC
ATTTATTTCTACGTAAAATTAGAATATTTAGTTAAACTTTTTTATAAAGATTTTGGCGTT
ATCTTATGGCTTTTCAAAGACCCTTCCCCGCATTCTGTTAGGTATAAAGGCAAATCTATT
CTAGCCTCAAAAGGGATGTCCTTTTTGATGTATAAATGGAAATTTTACCTTCTCAATTTC
TGGCAATGTCATTTTTATATGTGGTCTCAACCAAGAAGAATCTATATTAATCGATTATCA
ACCCATTTTCTTGACTTCATGGGTTTTTGTTCAAGTGTACAACTCACTTCTTCCGTGGTA
CGGAGTCAAATGTTAGAAAATGCATATCTAATAGATAATACGATTAAGAAGTTCGATCCT
AAAATTCCAATTAGTCCTCTGATTGGATCGTTGGCTAAAGCGCAATTTTGTAACGGATTA
GGGCATCCTATTAGTAAGTCGGTCTGGATCGATTTATCGGAT

#Purple3
CGGTATTGGGTGAAAGATGCCTCGTCTTTGCATTTATTACGATTCTTTCTTTATGAGTAT
CATAATTGGAATAGTCTTTTTATTCCAAAAAAATCCATTTCTATTTTTCTAAAAAGGAAT
CAAAGATTATTCTTGTTCTTATATAATTTCCAGGTATGTGAATATGAATCCATTTTCTTT
TTTCTTTGCAACCAATCCTCTCATTTACGATCAACATCTTATAGAGTGTTTCTTGAACGC
ATTTATTTCTACGTAAAATTAGAATATTTAGTTAAACTTTTTTATAAAGATTTTGGCGTT
ATCTTATGGCTTTTCAAAGACCCTTCCCCGCATTCTGTTAGGTATAAAGGCAAATCTATT
CTAGCCTCAAAAGGGATGTCCTTTTTGATGTATAAATGGAAATTTTACCTTCTCAATTTC
TGGCAATGTCATTTTTATATGTGGTCTCAACCAAGAAGAATCTATATTAATCGATTATCA
ACCCATTTTCTTGACTTCATGGGTTTTTGTTCAAGTGTACAACTCACTTCTTCCGTGGTA
CGGAGTCAAATGTTAGAAAATGCATATCTAATAGATAATACGATTAAGAAGTTCGATCCT
AAAATTCCAATTAGTCCTCTGATTGGATCGTTGGCTAAAGCGCAATTTTGTAACGGATTA
GGGCATCCTATTAGTAAGTCGGTCTGGATCGATTTATCGGAT

#Purple4
CGGTATTGGGTGAAAGATGCCTCGTCTTTGCATTTATTACGATTCTTTCTTTATGAGTAT
CATAATTGGAATAGTCTTTTTATTCCAAAAAAATCCATTTCTATTTTTCTAAAAAGGAAT
CAAAGATTATTCTTGTTCTTATATAATTTCCAGGTATGTGAATATGAATCCATTTTCTTT
TTTCTTTGCAACCAATCCTCTCATTTACGATCAACATCTTATAGAGTGTTTCTTGAACGC
ATTTATTTCTACGTAAAATTAGAATATTTAGTTAAACTTTTTTATAAAGATTTTGGCGTT
ATCTTATGGCTTTTCAAAGACCCTTCCCCGCATTCTGTTAGGTATAAAGGCAAATCTATT
CTAGCCTCAAAAGGGATGTCCTTTTTGATGTATAAATGGAAATTTTACCTTCTCAATTTC
TGGCAATGTCATTTTTATATGTGGTCTCAACCAAGAAGAATCTATATTAATCGATTATCA
ACCCATTTTCTTGACTTCATGGGTTTTTGTTCAAGTGTACAACTCACTTCTTCCGTGGTA
CGGAGTCAAATGTTAGAAAATGCATATCTAATAGATAATACGATTAAGAAGTTCGATCCT
AAAATTCCAATTAGTCCTCTGATTGGATCGTTGGCTAAAGCGCAATTTTGTAACGGATTA
GGGCATCCTATTAGTAAGTCGGTCTGGATCGATTTATCGGAT

#Purple5
CGGTATTGGGTGAAAGATGCCTCGTCTTTGCATTTATTACGATTCTTTCTTTATGAGTAT
CATAATTGGAATAGTCTTTTTATTCCAAAAAAATCCATTTCTATTTTTCTAAAAAGGAAT
CAAAGATTATTCTTGTTCTTATATAATTTCCAGGTATGTGAATATGAATCCATTTTCTTT
TTTCTTTGCAACCAATCCTCTCATTTACGATCAACATCTTATAGAGTGTTTCTTGAACGC
ATTTATTTCTACGTAAAATTAGAATATTTAGTTAAACTTTTTTATAAAGATTTTGGCGTT
ATCTTATGGCTTTTCAAAGACCCTTCCCCGCATTCTGTTAGGTATAAAGGCAAATCTATT
CTAGCCTCAAAAGGGATGTCCTTTTTGATGTATAAATGGAAATTTTACCTTCTCAATTTC
TGGCAATGTCATTTTTATATGTGGTCTCAACCAAGAAGAATCTATATTAATCGATTATCA
ACCCATTTTCTTGACTTCATGGGTTTTTGTTCAAGTGTACAACTCACTTCTTCCGTGGTA
CGGAGTCAAATGTTAGAAAATGCATATCTAATAGATAATACGATTAAGAAGTTCGATCCT
AAAATTCCAATTAGTCCTCTGATTGGATCGTTGGCTAAAGCGCAATTTTGTAACGGATTA
GGGCATCCTATTAGTAAGTCGGTCTGGATCGATTTATCGGAT

#Purple6
CGGTATTGGGTGAAAGATGCCTCGTCTTTGCATTTATTACGATTCTTTCTTTATGAGTAT
CATAATTGGAATAGTCTTTTTATTCCAAAAAAATCCATTTCTATTTTTCTAAAAAGGAAT
CAAAGATTATTCTTGTTCTTATATAATTTCCAGGTATGTGAATATGAATCCATTTTCTTT
TTTCTTTGCAACCAATCCTCTCATTTACGATCAACATCTTATAGAGTGTTTCTTGAACGC
ATTTATTTCTACGTAAAATTAGAATATTTAGTTAAACTTTTTTATAAAGATTTTGGCGTT
ATCTTATGGCTTTTCAAAGACCCTTCCCCGCATTCTGTTAGGTATAAAGGCAAATCTATT
CTAGCCTCAAAAGGGATGTCCTTTTTGATGTATAAATGGAAATTTTACCTTCTCAATTTC
TGGCAATGTCATTTTTATATGTGGTCTCAACCAAGAAGAATCTATATTAATCGATTATCA
ACCCATTTTCTTGACTTCATGGGTTTTTGTTCAAGTGTACAACTCACTTCTTCCGTGGTA
CGGAGTCAAATGTTAGAAAATGCATATCTAATAGATAATACGATTAAGAAGTTCGATCCT
AAAATTCCAATTAGTCCTCTGATTGGATCGTTGGCTAAAGCGCAATTTTGTAACGGATTA
GGGCATCCTATTAGTAAGTCGGTCTGGATCGATTTATCGGAT

#Purple7
CGGTATTGGGTGAAAGATGCCTCGTCTTTGCATTTATTACGATTCTTTCTTTATGAGTAT
CATAATTGGAATAGTCTTTTTATTCCAAAAAAATCCATTTCTATTTTTCTAAAAAGGAAT
CAAAGATTATTCTTGTTCTTATATAATTTCCAGGTATGTGAATATGAATCCATTTTCTTT
TTTCTTTGCAACCAATCCTCTCATTTACGATCAACATCTTATAGAGTGTTTCTTGAACGC
ATTTATTTCTACGTAAAATTAGAATATTTAGTTAAACTTTTTTATAAAGATTTTGGCGTT
ATCTTATGGCTTTTCAAAGACCCTTCCCCGCATTCTGTTAGGTATAAAGGCAAATCTATT
CTAGCCTCAAAAGGGATGTCCTTTTTGATGTATAAATGGAAATTTTACCTTCTCAATTTC
TGGCAATGTCATTTTTATATGTGGTCTCAACCAAGAAGAATCTATATTAATCGATTATCA
ACCCATTTTCTTGACTTCATGGGTTTTTGTTCAAGTGTACAACTCACTTCTTCCGTGGTA
CGGAGTCAAATGTTAGAAAATGCATATCTAATAGATAATACGATTAAGAAGTTCGATCCT
AAAATTCCAATTAGTCCTCTGATTGGATCGTTGGCTAAAGCGCAATTTTGTAACGGATTA
GGGCATCCTATTAGTAAGTCGGTCTGGATCGATTTATCGGAT

#Purple8
CGGTATTGGGTGAAAGATGCCTCGTCTTTGCATTTATTACGATTCTTTCTTTATGAGTAT
CATAATTGGAATAGTCTTTTTATTCCAAAAAAATCCATTTCTATTTTTCTAAAAAGGAAT
CAAAGATTATTCTTGTTCTTATATAATTTCCAGGTATGTGAATATGAATCCATTTTCTTT
TTTCTTTGCAACCAATCCTCTCATTTACGATCAACATCTTATAGAGTGTTTCTTGAACGC
ATTTATTTCTACGTAAAATTAGAATATTTAGTTAAACTTTTTTATAAAGATTTTGGCGTT
ATCTTATGGCTTTTCAAAGACCCTTCCCCGCATTCTGTTAGGTATAAAGGCAAATCTATT
CTAGCCTCAAAAGGGATGTCCTTTTTGATGTATAAATGGAAATTTTACCTTCTCAATTTC
TGGCAATGTCATTTTTATATGTGGTCTCAACCAAGAAGAATCTATATTAATCGATTATCA
ACCCATTTTCTTGACTTCATGGGTTTTTGTTCAAGTGTACAACTCACTTCTTCCGTGGTA
CGGAGTCAAATGTTAGAAAATGCATATCTAATAGATAATACGATTAAGAAGTTCGATCCT
AAAATTCCAATTAGTCCTCTGATTGGATCGTTGGCTAAAGCGCAATTTTGTAACGGATTA
GGGCATCCTATTAGTAAGTCGGTCTGGATCGATTTATCGGAT

#Purple9
CGGTATTGGGTGAAAGATGCCTCGTCTTTGCATTTATTACGATTCTTTCTTTATGAGTAT
CATAATTGGAATAGTCTTTTTATTCCAAAAAAATCCATTTCTATTTTTCTAAAAAGGAAT
CAAAGATTATTCTTGTTCTTATATAATTTCCAGGTATGTGAATATGAATCCATTTTCTTT
TTTCTTTGCAACCAATCCTCTCATTTACGATCAACATCTTATAGAGTGTTTCTTGAACGC
ATTTATTTCTACGTAAAATTAGAATATTTAGTTAAACTTTTTTATAAAGATTTTGGCGTT
ATCTTATGGCTTTTCAAAGACCCTTCCCCGCATTCTGTTAGGTATAAAGGCAAATCTATT
CTAGCCTCAAAAGGGATGTCCTTTTTGATGTATAAATGGAAATTTTACCTTCTCAATTTC
TGGCAATGTCATTTTTATATGTGGTCTCAACCAAGAAGAATCTATATTAATCGATTATCA
ACCCATTTTCTTGACTTCATGGGTTTTTGTTCAAGTGTACAACTCACTTCTTCCGTGGTA
CGGAGTCAAATGTTAGAAAATGCATATCTAATAGATAATACGATTAAGAAGTTCGATCCT
AAAATTCCAATTAGTCCTCTGATTGGATCGTTGGCTAAAGCGCAATTTTGTAACGGATTA
GGGCATCCTATTAGTAAGTCGGTCTGGATCGATTTATCGGAT

#Purple10
CGGTATTGGGTGAAAGATGCCTCGTCTTTGCATTTATTACGATTCTTTCTTTATGAGTAT
CATAATTGGAATAGTCTTTTTATTCCAAAAAAATCCATTTCTATTTTTCTAAAAAGGAAT
CAAAGATTATTCTTGTTCTTATATAATTTCCAGGTATGTGAATATGAATCCATTTTCTTT
TTTCTTTGCAACCAATCCTCTCATTTACGATCAACATCTTATAGAGTGTTTCTTGAACGC
ATTTATTTCTACGTAAAATTAGAATATTTAGTTAAACTTTTTTATAAAGATTTTGGCGTT
ATCTTATGGCTTTTCAAAGACCCTTCCCCGCATTCTGTTAGGTATAAAGGCAAATCTATT
CTAGCCTCAAAAGGGATGTCCTTTTTGATGTATAAATGGAAATTTTACCTTCTCAATTTC
TGGCAATGTCATTTTTATATGTGGTCTCAACCAAGAAGAATCTATATTAATCGATTATCA
ACCCATTTTCTTGACTTCATGGGTTTTTGTTCAAGTGTACAACTCACTTCTTCCGTGGTA
CGGAGTCAAATGTTAGAAAATGCATATCTAATAGATAATACGATTAAGAAGTTCGATCCT
AAAATTCCAATTAGTCCTCTGATTGGATCGTTGGCTAAAGCGCAATTTTGTAACGGATTA
GGGCATCCTATTAGTAAGTCGGTCTGGATCGATTTATCGGAT

#Purple11
CGGTATTGGGTGAAAGATGCCTCGTCTTTGCATTTATTACGATTCTTTCTTTATGAGTAT
CATAATTGGAATAGTCTTTTTATTCCAAAAAAATCCATTTCTATTTTTCTAAAAAGGAAT
CAAAGATTATTCTTGTTCTTATATAATTTCCAGGTATGTGAATATGAATCCATTTTCTTT
TTTCTTTGCAACCAATCCTCTCATTTACGATCAACATCTTATAGAGTGTTTCTTGAACGC
ATTTATTTCTACGTAAAATTAGAATATTTAGTTAAACTTTTTTATAAAGATTTTGGCGTT
ATCTTATGGCTTTTCAAAGACCCTTCCCCGCATTCTGTTAGGTATAAAGGCAAATCTATT
CTAGCCTCAAAAGGGATGTCCTTTTTGATGTATAAATGGAAATTTTACCTTCTCAATTTC
TGGCAATGTCATTTTTATATGTGGTCTCAACCAAGAAGAATCTATATTAATCGATTATCA
ACCCATTTTCTTGACTTCATGGGTTTTTGTTCAAGTGTACAACTCACTTCTTCCGTGGTA
CGGAGTCAAATGTTAGAAAATGCATATCTAATAGATAATACGATTAAGAAGTTCGATCCT
AAAATTCCAATTAGTCCTCTGATTGGATCGTTGGCTAAAGCGCAATTTTGTAACGGATTA
GGGCATCCTATTAGTAAGTCGGTCTGGATCGATTTATCGGAT

#Purple12
CGGTATTGGGTGAAAGATGCCTCGTCTTTGCATTTATTACGATTCTTTCTTTATGAGTAT
CATAATTGGAATAGTCTTTTTATTCCAAAAAAATCCATTTCTATTTTTCTAAAAAGGAAT
CAAAGATTATTCTTGTTCTTATATAATTTCCAGGTATGTGAATATGAATCCATTTTCTTT
TTTCTTTGCAACCAATCCTCTCATTTACGATCAACATCTTATAGAGTGTTTCTTGAACGC
ATTTATTTCTACGTAAAATTAGAATATTTAGTTAAACTTTTTTATAAAGATTTTGGCGTT
ATCTTATGGCTTTTCAAAGACCCTTCCCCGCATTCTGTTAGGTATAAAGGCAAATCTATT
CTAGCCTCAAAAGGGATGTCCTTTTTGATGTATAAATGGAAATTTTACCTTCTCAATTTC
TGGCAATGTCATTTTTATATGTGGTCTCAACCAAGAAGAATCTATATTAATCGATTATCA
ACCCATTTTCTTGACTTCATGGGTTTTTGTTCAAGTGTACAACTCACTTCTTCCGTGGTA
CGGAGTCAAATGTTAGAAAATGCATATCTAATAGATAATACGATTAAGAAGTTCGATCCT
AAAATTCCAATTAGTCCTCTGATTGGATCGTTGGCTAAAGCGCAATTTTGTAACGGATTA
GGGCATCCTATTAGTAAGTCGGTCTGGATCGATTTATCGGAT

#AY936327.1|Gypsophila_elegans
CGGTACTGGGTGAAAGATGCCTCGTCTTTGCATTTATTACGATTCTTTCTTTATGAG?AT
CATAATTGGAATAGTCTTTTTATTCCAAAAAAATCCATTTCTATTTTTCTAAAAAGGAAT
CAAAGATTATTCTTGTTCTTATATAATTTCCAGGTATGTGAATATGACTCCATTTTATTT
TTTCTTTGCAACCAATCCTCTCATTTACGATCAACATCTTATAGAGTGTTTCTTGAACGC
ATTTATTTCTACGTAAAATTAGAATATTTAGTGAAACTTTTTTATAAAGATTTTGGCGTT
ATCTTATGGCTTTTCAAAGACCCTTCCCCGCATTCTGTTAGGTATAAAGGCAAATCTATT
CTAGCCTCAAAAGGGATGTCCTTTTTGATGTATAAATGGAAATTTTACCTTCTCAATTTC
TGGCAATGTCATTTTTATGTGTGGTCTGAACCAAGAAGAATTTGTATTAATCGATTATCA
GCCCATTTTCTTGACTTCATGGGTTTTTGTTCAAGTGTACAACTCACTTCTTCCGTGGTA
CGGAGTCAAATGTTAGAAAATGCATATCTAATAGATAATACGATTAAGAAGTTCGATCCT
AAAATTCCAATTAGTCCTCTGATTGGATCGTTGGCTAAAGCGCAATTTTGTAACGGATTA
GGGCATCCTATTAGTAAGTCGGTCTGGATCGATTTATCGGAT

#JN589277.1|Gypsophila_elegans
CGGTACTGGGTGAAAGATGCCTCGTCTTTGCATTTATTACGATTCTTTCTTTATGAGTAT
CATAATTGGAATAGTCTTTTTATTCCAAAAAAATCCATTTCTATTTTTCTAAAAAGGACT
CAAAGATTATTCTTGTTCTTATATAATTTCCAGGTATGTGAATATGACTCCATTTTATTT
TTTCTTTGCAACCAATCCTCTCATTTACGATCAACATCTTATAGAGTGTTTCTTGAACGC
ATTTATTTCTACGTAAAATTAGAATATTTAGTGAAACTTTTTTATAAAGATTTTGGCGTT
ATCTTATGGCTTTTCAAAGACCCTTCCCCGCATTCTGTTAGGTATAAAGGCAAATCTATT
CTAGCCTCAAAAGGGATGTCCTTTTTGATGTATAAATGGAAATTTTACCTTCTCAATTTC
TGGCAATGTCATTTTTATGTGTGGTCTGAACCAAGAAGAATTTGTATTAATCGATTATCA
GCCCATTTTCTTGACTTCATGGGTTTTTGTTCAAGTGTACAACTCACTTCTTCCGTGGTA
CGGAGTCAAATGTTAGAAAATGCATATCTAATAGATAATACGATTAAGAAGTTCGATCCT
AAAATTCCAATTAGTCCTCTGATTGGATCGTTGGCTAAAGCGCAATTTTGTAACGGATTA
GGGCATCCTATTAGTAAGTCGGTCTGGATCGATTTATCGGAT

#JN589231.1|Gypsophila_paniculata
CGGTATTGGGTGAAAGATGCCTCGTCTTTGCATTTATTACGATTCTTTCTTTATGAGTAT
CATAATTGGAATAGTCTTTTTATTCCAAAAAAATCCATTTCTATTTTTCTAAAAAGGAAT
CAAAGATTATTCTTGTTCTTATATAATTTCCAGGTATGTGAATATGAATCCATTTTCTTT
TTTCTTTGCAACCAATCCTCTCATTTACGATCAACATCTTATAGAGTGTTTCTTGAACGC
ATTTATTTCTACGTAAAATTAGAATATTTAGTTAAACTTTTTTATAAAGATTTTGGCGTT
ATCTTATGGCTTTTCAAAGACCCTTCCCCGCATTCTGTTAGGTATAAAGGCAAATCTATT
CTAGCCTCAAAAGGGATGTCCTTTTTGATGTATAAATGGAAATTTTACTTTCTCAATTTC
TGGCAATGTCATTTTTATATGTGGTCTCAACCAAGAAGAATCTATATTAATCGATTATCA
ACCCATTTTCTTGACTTCATGGGTTTTTGTTCAAGTGTACAACTCACTTCTTCCGTGGTA
CGGAGTCAAATGTTAGAAAATGCATATCTAATAGATAATACGATTAAGAAGTTCGATCCT
AAAATTCCAATTAGTCCTCTGATTGGATCGTTGGCTAAAGCGCAATTTTGTAACGGATTA
GGGCATCCTATTAGTAAGTCGGTCTGGATCGATTTATCGGAT

#KX158361.1|Gypsophila_perfoliata
CGGTACTGGGTGAAAGATGCCTCGTCTTTGCATTTATTACGATTCTTTCTTTATGAGTAT
CATAATTGGAATAGTCTTTTTATTCCAAAAAAATCCATTTCTATTTTTCTAAAAAGGAAT
CAAAGATTATTCTTGTTCTTATATAATTTCCAGGTATGTGAATATGAATCCATTTTCTTT
TTTCTTTGCAACCAATCCTCTCATTTACGATCAACATCTTATAGAGTGTTTCTTGAACGC
ATTTATTTCTACGTAAAATTAGAATATTTAGTTAAACTTTTTTATAAAGATTTTGGCGTT
ATCTTATGGCTTTTCAAAGACCCTTCCCCGCATTCTGTTAGGTATAAAGGCAAATCTATT
CTAGCCTCAAAAGGGATGTCCTTTTTGATGTATAAATGGAAATTTTACCTTCTCAATTTC
TGGCAATGTCATTTTTATGTGTGGTCTCAACCAAGAAGAATCTATATTAATCGATTATCA
ACCCA-TTTCTTGACTTCATGGGTTTTTGTTCAAGTGTACAACTCACTTCTTCCGTGGTA
CGGAGTCAAATGTTAGAAAATGCATATCTAATAGATAATACGATTAAGAAGTTCGATCCT
AAAATTCCAATTAGTCCTCTGATTGGATCGTTGGCTAAAGCGCAATTTTGTAACGGATTA
GGGCATCCTATTAGTAAGTCGGTCTGGATCGATTTATCGGAT
