# Supplementary material for: Identification and characterization of Gypsophila paniculata color morphs in Sleeping Bear Dunes National Lakeshore, MI, USA
Source: PeerJ. 2019 Jun 17;7:e7100. doi: 10.7717/peerj.7100 (PMC6585908; doi:10.7717/peerj.7100)
Supplement: Supplemental Information 1 [file peerj-07-7100-s001.zip › DryadFiles_PostRevision/Aligned_Files/AllGyp_ITS2_Bold_w-acta-peri.meg]

#mega
!Title All_Gyp_ITS;
!Format DataType=DNA indel=-;

#MKTRT712-12|Gypsophila_scorzonerifolia
ATCGCGTCTCCCCCAAACCGCCAAG-GCGGAGGGGAAGGAAGATGGCTTCCCGTGCCTCA
CCCGGCGCGGTTGGCCTAAATTTGGAGCCCGCGGCACTTAGCTCTCGCGGCGATAGGTGG
TGAACAAGGCCTTGGCCGTGCAAACAACCCGCTGCGATGCTCTATGTCACGTGCGCTCGT
CGGACCCTTTGAAGTTGCCCT

#MKTRT714-12|Gypsophila_scorzonerifolia
ATCGCGTCTCCCCCAAACCGCCAAG-GCGGAGGGGAAGGAAGATGGCTTCCCGTGCCTCA
CCCGGCGCGGTTGGCCTAAATTTGGAGCCCGCGGCACTTAGCTCTCGCGGCGATAGGTGG
TGAACAAGGCCTTGGCCGTGCAAACAACCCGCTGCGATGCTCTATGTCACGTGCGCTCGT
CGGACCCTTTGAAGTTGCCCT

#BBYUK847-12|Gypsophila_paniculata
ATCGCGTCTCCCCCAAACCGCCAAG-GCGGAGGGGAAGGAAGGTGGCTTCCCGTGCCTCA
CCAGGCGCGGTTGGCCTAAAATTGGAGCCCGCGGCACTTAGCTCTTGCGGCGATAGGTGG
TGAACAAGGCCTAGGCCGTGCAAACAACCCGCCGCGAAGCTCTATGCAGCGTGCGCTCGT
ATGACCCTTTCAAGTTGCCCT

#BBYUK848-12|Gypsophila_elegans
ATCGCGTCTCCCCCACACCGCCAAGAGCGGAGTGGAAGGAAGATGGCTTCCCGTGCCTCA
CTAGGTGCGGTTGGCCTAAAATTGGAGCCCGCGGCACTAAGCTATCGCGGCGATAGGTGG
TGAACAAGGCCAAGGCCGTGCAAACAACCCGCCGCGAATCTTTATGTCTTTGGAGCTCGT
TGGACCCTTTGACGTTGCCTA

#BBYUK849-12|Gypsophila_elegans
ATCGCGTCTCCCCCACACCGCCAAGAGCGGAGTGGAAGGAAGATGGCTTCCCGTGCCTCA
CTAGGTGCGGTTGGCCTAAAATTGGAGCCCGCGGCACTAAGCTATCGCGGCGATAGGTGG
TGAACAAGGCCAAGGCCGTGCAAACAACCCGCCGCGAATCTTTATGTCTTTGGAGCTCGT
TGGACCCTTTGACGTTGCCTA

#ITSAP4782-14|Gypsophila_elegans
ATCGCGTCTCCCCCACACCGCCAAGAGCGGAGTGGAAGGAAGATGGCTTCCCGTGCCTCA
CTAGGTGCGGTTGGCCTAAAATTGGAGCCCGCGGCACTAAGCTATCGCGGCGATAGGTGG
TGAACAAGGCCAAGGCCGTGCAAACAACCCGCCGCGAATCTTTATGTCTTTGGAGCTCG?
TGGACCCTTTGACGTTGCCTA

#ITSAP3505-14|Gypsophila_repens
ATCGCGTCTYCCCCAAACCGCCAAG-GCGGAGGGGAAGGAAGATGGCTTCCCGTGCCTCA
CCCGGCGCGGTTGGCCTAAATTTGGAGCCCGCGGCACTTAGCTCTCGCGGCGATAGGTGG
TGAACAAGGCCTTGGCCGTGCAAACAACCCGTTGCGAAGCTCTATGTCACGTGCGCTCGT
CGGACCCTTTGAAGTTGCCTT

#Green-Yellow1
ATCGCGTCTCCCCCAAACCGCCAAG-GCGGAGGGGAAGGAAGGTGGCTTCCCGTGCCTCA
CCAGGCGCGGTTGGCCTAAAATTGGAGCCCGCGGCACTTAGCTCTTGCGGCGATAGGTGG
TGAACAAGGCCTAGGCCGTGCAAACAACCCGCCGCGAAGCTCTATGCAGCGTGCGCTCGT
ATGACCCTTTCAAGTTGCCCT

#Green-Yellow2
ATCGCGTCTCCCCCAAACCGCCAAG-GCGGAGGGGAAGGAAGGTGGCTTCCCGTGCCTCA
CCAGGCGCGGTTGGCCTAAAATTGGAGCCCGCGGCACTTAGCTMTTGCGGCGATAGGTGG
TGAACAAGGCCTAGGCCGTGCAAACAACCCGCCGCGAAGCTCTATGCAGCGTGCGCTCGT
ATGACCCTTTCAAGTTGCCCT

#Green-Yellow3
ATCGCGTCTCCCCCAAACCGCCAAG-GCGGAGGGGAAGGAAGGTGGCTTCCCGTGCCTCA
CCAGGCGCGGTTGGCCTAAAATTGGAGCCCGCGGCACTTAGCTATTGCGGCGATAGGTGG
TGAACAAGGCCTAGGCCGTGCAAACAACCCGCCGCGAAGCTCTATGCAGCGTGCGCTCGT
ATGACCCTTTCAAGTTGCCCT

#Green-Yellow4
ATCGCGTCTCCCCCAAACCGCCAAG-GCGGAGGGGAAGGAAGGTGGCTTCCCGTGCCTCA
CCAGGCGCGGTTGGCCTAAAATTGGAGCCCGCGGCACTTAGCTATTGCGGCGATAGGTGG
TGAACAAGGCCTAGGCCGTGCAAACAACCCGCCGCGAAGCTCTATGCAGCGTGCGCTCGT
ATGACCCTTTCAAGTTGCCCT

#Green-Yellow5
ATCGCGTCTCCCCCAAACCGCCAAG-GCGGAGGGGAAGGAAGGTGGCTTCCCGTGCCTCA
CCAGGCGCGGTTGGCCTAAAATTGGAGCCCGCGGCACTTAGCTATTGCGGCGATAGGTGG
TGAACAAGGCCTAGGCCGTGCAAACAACCCGCCGCGAAGCTCTATGCAGCGTGCGCTCGT
ATGACCCTTTCAAGTTGCCCT

#Green-Yellow6
ATCGCGTCTCCCCCAAACCGCCAAG-GCGGAGGGGAAGGAAGGTGGCTTCCCGTGCCTCA
CCAGGCGCGGTTGGCCTAAAATTGGAGCCCGCGGCACTTAGCTATTGCGGCGATAGGTGG
TGAACAAGGCCTAGGCCGTGCAAACAACCCGCCGCGAAGCTCTATGCAGCGTGCGCTCGT
ATGACCCTTTCAAGTTGCCCT

#Green-Yellow7
ATCGCGTCTCCCCCAAACCGCCAAG-GCGGAGGGGAAGGAAGGTGGCTTCCCGTGCCTCA
CCAGGCGCGGTTGGCCTAAAATTGGAGCCCGCGGCACTTAGCTATTGCGGCGATAGGTGG
TGAACAAGGCCTAGGCCGTGCAAACAACCCGCCGCGAAGCTCTATGCAGCGTGCGCTCGT
ATGACCCTTTCAAGTTGCCCT

#Green-Yellow8
ATCGCGTCTCCCCCAAACCGCCAAG-GCGGAGGGGAAGGAAGGTGGCTTCCCGTGCCTCA
CCAGGCGCGGTTGGCCTAAAATTGGAGCCCGCGGCACTTAGCTCTTGCGGCGATAGGTGG
TGAACAAGGCCTAGGCCATGCAAACAACCCGCCGCGAAGCTCTATGCAGCGTGCGCTCGT
ATGACCCTTTCAAGTTGCCCT

#Green-Yellow9
ATCGCGTCTCCCCCAAACCGCCAAG-GCGGAGGGGAAGGAAGGTGGCTTCCCGTGCCTCA
CCAGGCGCGGTTGGCCTAAAATTGGAGCCCGCGGCACTTAGCTCTTGCGGCGATAGGTGG
TGAACAAGGCCTAGGCCGTGCAAACAACCCGCCGCGAAGCTCTATGCAGCGTGCGCTCGT
ATGACCCTTTCAAGTTGCCCT

#Green-Yellow10
ATCGCGTCTCCCCCAAACCGCCAAG-GCGGAGGGGAAGGAAGGTGGCTTCCCGTGCCTCA
CCAGGCGCGGTTGGCCTAAAATTGGAGCCCGCGGCACTTAGCTCTTGCGGCGATAGGTGG
TGAACAAGGCCTAGGCCGTGCAAACAACCCGCCGCGAAGCTCTATGCAGCGTGCGCTCGT
ATGACCCTTTCAAGTTGCCCT

#Green-Yellow11
ATCGCGTCTCCCCCAAACCGCCAAG-GCGGAGGGGAAGGAAGGTGGCTTCCCGTGCCTCA
CCAGGCGCGGTTGGCCTAAAATTGGAGCCCGCGGCACTTAGCTATTGCGGCGATAGGTGG
TGAACAAGGCCTAGGCCGTGCAAACAACCCGCCGCGAAGCTCTATGCAGCGTGCGCTCGT
ATGACCCTTTCAAGTTGCCCT

#Green-Yellow12
ATCGCGTCTCCCCCAAACCGCCAAG-GCGGAGGGGAAGGAAGGTGGCTTCCCGTGCCTCA
CCAGGCGCGGTTGGCCTAAAATTGGAGCCCGCGGCACTTAGCTATTGCGGCGATAGGTGG
TGAACAAGGCCTAGGCCGTGCAAACAACCCGCCGCGAAGCTCTATGCAGCGTGCGCTCGT
ATGACCCTTTCAAGTTGCCCT

#Green-Yellow13
ATCGCGTCTCCCCCAAACCGCCAAG-GCGGAGGGGAAGGAAGGTGGCTTCCCGTGCCTCA
CCAGGCGCGGTTGGCCTAAAATTGGAGCCCGCGGCACTTAGCTATTGCGGCGATAGGTGG
TGAACAAGGCCTAGGCCGTGCAAACAACCCGCCGCGAAGCTCTATGCAGCGTGCGCTCGT
ATGACCCTTTCAAGTTGCCCT

#Green-Yellow14
ATCGCGTCTCCCCCAAACCGCCAAG-GCGGAGGGGAAGGAAGGTGGCTTCCCGTGCCTCA
CCAGGCGCGGTTGGCCTAAAATTGGAGCCCGCGGCACTTAGCTMTTGCGGCGATAGGTGG
TGAACAAGGCCTAGGCCGTGCAAACAACCCGCCGCGAAGCTCTATGCAGCGTGCGCTCGT
ATGACCCTTTCAAGTTGCCCT

#Purple1
ATCGCGTCTCCCCCAAACCGCCAAG-GCGGAGGGGAAGGAAGGTGGCTTCCCGTGCCTCA
CCAGGCGCGGTTGGCCTAAAATTGGAGCCCGCGGCACTTAGCTCTTGCGGCGATAGGTGG
TGAACAAGGCCTAGGCCGTGCAAACAACCCGCCGCGAAGCTCTATGCAGCGTGCGCTCGT
ATGACCCTTTCAAGTTGCCCT

#Purple2
ATCGCGTCTCCCCCAAACCGCCAAG-GCGGAGGGGAAGGAAGGTGGCTTCCCGTGCCTCA
CCAGGCGCGGTTGGCCTAAAATTGGAGCCCGCGGCACTTAGCTCTTGCGGCGATAGGTGG
TGAACAAGGCCTAGGCCATGCAAACAACCCGCCGCGAAGCTCTATGCAGCGTGCGCTCGT
ATGACCCTTTCAAGTTGCCCT

#Purple3
ATCGCGTCTCCCCCAAACCGCCAAG-GCGGAGGGGAAGGAAGGTGGCTTCCCGTGCCTCA
CCAGGCGCGGTTGGCCTAAAATTGGAGCCCGCGGCACTTAGCTCTTGCGGCGATAGGTGG
TGAACAAGGCCTAGGCCATGCAAACAACCCGCCGCGAAGCTCTATGCAGCGTGCGCTCGT
ATGACCCTTTCAAGTTGCCCT

#Purple4
ATCGCGTCTCCCCCAAACCGCCAAG-GCGGAGGGGAAGGAAGGTGGCTTCCCGTGCCTCA
CCAGGCGCGGTTGGCCTAAAATTGGAGCCCGCGGCACTTAGCTCTTGCGGCGATAGGTGG
TGAACAAGGCCTAGGCCGTGCAAACAACCCGCCGCGAAGCTCTATGCAGCGTGCGCTCGT
ATGACCCTTTCAAGTTGCCCT

#Purple5
ATCGCGTCTCCCCCAAACCGCCAAG-GCGGAGGGGAAGGAAGGTGGCTTCCCGTGCCTCA
CCAGGCGCGGTTGGCCTAAAATTGGAGCCCGCGGCACTTAGCTCTTGCGGCGATAGGTGG
TGAACAAGGCCTAGGCCATGCAAACAACCCGCCGCGAAGCTCTATGCAGCGTGCGCTCGT
ATGACCCTTTCAAGTTGCCCT

#Purple6
ATCGCGTCTCCCCCAAACCGCCAAG-GCGGAGGGGAAGGAAGGTGGCTTCCCGTGCCTCA
CCAGGCGCGGTTGGCCTAAAATTGGAGCCCGCGGCACTTAGCTCTTGCGGCGATAGGTGG
TGAACAAGGCCTAGGCCGTGCAAACAACCCGCCGCGAAGCTCTATGCAGCGTGCGCTCGT
ATGACCCTTTCAAGTTGCCCT

#Purple7
ATCGCGTCTCCCCCAAACCGCCAAG-GCGGAGGGGAAGGAAGGTGGCTTCCCGTGCCTCA
CCAGGCGCGGTTGGCCTAAAATTGGAGCCCGCGGCACTTAGCTCTTGCGGCGATAGGTGG
TGAACAAGGCCTAGGCCATGCAAACAACCCGCCGCGAAGCTCTATGCAGCGTGCGCTCGT
ATGACCCTTTCAAGTTGCCCT

#Purple8
ATCGCGTCTCCCCCAAACCGCCAAG-GCGGAGGGGAAGGAAGGTGGCTTCCCGTGCCTCA
CCAGGCGCGGTTGGCCTAAAATTGGAGCCCGCGGCACTTAGCTCTTGCGGCGATAGGTGG
TGAACAAGGCCTAGGCCATGCAAACAACCCGCCGCGAAGCTCTATGCAGCGTGCGCTCGT
ATGACCCTTTCAAGTTGCCCT

#Purple9
ATCGCGTCTCCCCCAAACCGCCAAG-GCGGAGGGGAAGGAAGGTGGCTTCCCGTGCCTCA
CCAGGCGCGGTTGGCCTAAAATTGGAGCCCGCGGCACTTAGCTCTTGCGGCGATAGGTGG
TGAACAAGGCCTAGGCCATGCAAACAACCCGCCGCGAAGCTCTATGCAGCGTGCGCTCGT
ATGACCCTTTCAAGTTGCCCT

#Purple10
ATCGCGTCTCCCCCAAACCGCCAAG-GCGGAGGGGAAGGAAGGTGGCTTCCCGTGCCTCA
CCAGGCGCGGTTGGCCTAAAATTGGAGCCCGCGGCACTTAGCTCTTGCGGCGATAGGTGG
TGAACAAGGCCTAGGCCGTGCAAACAACCCGCCGCGAAGCTCTATGCAGCGTGCGCTCGT
ATGACCCTTTCAAGTTGCCCT

#Purple11
ATCGCGTCTCCCCCAAACCGCCAAG-GCGGAGGGGAAGGAAGGTGGCTTCCCGTGCCTCA
CCAGGCGCGGTTGGCCTAAAATTGGAGCCCGCGGCACTTAGCTATTGCGGCGATAGGTGG
TGAACAAGGCCTAGGCCGTGCAAACAACCCGCCGCGAAGCTCTATGCAGCGTGCGCTCGT
ATGACCCTTTCAAGTTGCCCT

#Purple12
ATCGCGTCTCCCCCAAACCGCCAAG-GCGGAGGGGAAGGAAGGTGGCTTCCCGTGCCTCA
CCAGGCGCGGTTGGCCTAAAATTGGAGCCCGCGGCACTTAGCTATTGCGGCGATAGGTGG
TGAACAAGGCCTAGGCCGTGCAAACAACCCGCCGCGAAGCTCTATGCAGCGTGCGCTCGT
ATGACCCTTTCAAGTTGCCCT

#Purple13
ATCGCGTCTCCCCCAAACCGCCAAG-GCGGAGGGGAAGGAAGGTGGCTTCCCGTGCCTCA
CCAGGCGCGGTTGGCCTAAAATTGGAGCCCGCGGCACTTAGCTMTTGCGGCGATAGGTGG
TGAACAAGGCCTAGGCCGTGCAAACAACCCGCCGCGAAGCTCTATGCAGCGTGCGCTCGT
ATGACCCTTTCAAGTTGCCCT

#Purple14
ATCGCGTCTCCCCCAAACCGCCAAG-GCGGAGGGGAAGGAAGGTGGCTTCCCGTGCCTCA
CCAGGCGCGGTTGGCCTAAAATTGGAGCCCGCGGCACTTAGCTCTTGCGGCGATAGGTGG
TGAACAAGGCCTAGGCCGTGCAAACAACCCGCCGCGAAGCTCTATGCAGCGTGCGCTCGT
ATGACCCTTTCAAGTTGCCCT

#Purple15
ATCGCGTCTCCCCCAAACCGCCAAG-GCGGAGGGGAAGGAAGGTGGCTTCCCGTGCCTCA
CCAGGCGCGGTTGGCCTAAAATTGGAGCCCGCGGCACTTAGCTATTGCGGCGATAGGTGG
TGAACAAGGCCTAGGCCGTGCAAACAACCCGCCGCGAAGCTCTATGCAGCGTGCGCTCGT
ATGACCCTTTCAAGTTGCCCT

#AY936273.1|Gypsophila_elegans
ATCGCGTCTCCCCCACACCGCCAAGAGCGGAGTGGAAGGAAGATGGCTTCCCGTGCCTCA
CTAGGTGCGGTTGGCCTAAAATTGGAGC?CGCGGCACTAAGCTATCGCGGCGATAGGTGG
TGAACAAGGCCAAGGCCGTGCAAACAACCCGCCGCGAATCTTTATGTCTTTGGAGCTCGT
TGGACCCTTTGACGTTGCCTA

#L78090.1|Gypsophila_elegans
ATCGCGTCTCCCCCACACCGCCAAGAGCGGAGTGGAAGGAAGATGGCTTCCCGTGCCTCA
CTAGGTGCGGTTGGCCTAAAATTGGAGCCCGCGGCACTAAGCTATCGCGGCGATAGGTGG
TGAACAAGGCCAAGGCCGTGCAAACAACCCGCCGCGAATCTTTATGTCTTTGGAGCTCG?
TGGACCCTTTGACGTTGCCTA

#MF401114.1|Gypsophila_perfoliata
ATCGCGTCTCCCCCAAACCGCC?AG-GCGGAGGGGAAGGAAGATGGCTTCCCGTGCCTCA
CCGGGCG?GGTTGGCCTAAAATTGGAGCCCGCGGCACATAGCTCTCGCGGCGATAGGTGG
TGAACAAGGCCTAGGCCGTGCAAACAACCCGCCGCGAAGCTCTATGCAACGTGCGCTCGT
CGAACCCTTTGAAGTTGCCCT

#MF401100.1|Gypsophila_acutifolia
ATCGCGTCTCCCCCAAACCGCCAAG-GCGGAGGGGAAGGAAGATGGCTTCCCGTGCCTCA
CCCGGCGCGGTTGGCCTAAATTTGGAGCCCGCGGCACTTAGCTCTCGCGGCGATAGGTGG
TGAACAAGGCCTTGGCCGTGCAAACAACCCGCTGCGATGCTCTATGTCACGTGCGCTCGT
CGGACCCTTTGAAGTTGCCCT
