# Supplementary material for: Identification and characterization of Gypsophila paniculata color morphs in Sleeping Bear Dunes National Lakeshore, MI, USA
Source: PeerJ. 2019 Jun 17;7:e7100. doi: 10.7717/peerj.7100 (PMC6585908; doi:10.7717/peerj.7100)
Supplement: Supplemental Information 1 [file peerj-07-7100-s001.zip › DryadFiles_PostRevision/Raw_sequences/Run_ABI3130xl_2017-07-13_16-21_0713 fasta/SEQ_LH34G6_PMorph14_ITS2S2R_071317_2017-07-13_BCG.TXT]

>SEQ_LH34G6_ITS2S2R_071317_2017-07-13_BCG
GTGGCGTCGATTAGCTGGGCTGTTCCCGGTTCGCTCGCCGTTACTAGGGG
AATCCTTGTAAGTTTCTTTTCCCCCGCTTATTGATATGCTTAAATTCAGC
GGGTAGCCCCGCCTGACCTGGGGTCGCAAAGGTTTTAAGTTACCAAGGGC
AACTTGAAAGGGTCATACGAGCGCACGCTGCATAGAGCTTCGCGGCGGGT
TGTTTGCACGGCCTAGGCCTTGTTCACCACCTATCGCCGCAAGAGCTAAG
TGCCGCGGGCTCCAATTTTAGGCCAACCGCGCCTGGTGAGGCACGGGAAG
CCACCTTCCTTCCCCTCCGCCTTGGCGGTTTGGGGGAGACGCGATGCGTG
ACGCCCAGGCAGACGTGCCCTCAGCCGAGGCTTCGGGCGCAACTTGCGTT
CAAAGACTCGATGGTTCACGGGATTCTGCAATTCACACCAGGTATCGCAT
AAGCA
