# Supplementary material for: Identification and characterization of Gypsophila paniculata color morphs in Sleeping Bear Dunes National Lakeshore, MI, USA
Source: PeerJ. 2019 Jun 17;7:e7100. doi: 10.7717/peerj.7100 (PMC6585908; doi:10.7717/peerj.7100)
Supplement: Supplemental Information 1 [file peerj-07-7100-s001.zip › DryadFiles_PostRevision/Raw_sequences/Run_ABI3130xl_2017-07-13_16-21_0713 fasta/SEQ_Gelegans2_GYMorph8_ITS2S2F_071317_2017-07-13_BCG.qual]

>SEQ_Gelegans2_ITS2S2F_071317_2017-07-13_BCG
5 5 4 4 5 5 4 10 13 8 8 6 9 26 54 37 34 33 21 24 18 44 28 50 40 26 12 19 26 49 22 48 33 31 39 58 54 52 54 42 41 49 50 58 34 22 58 26 27 26 38 62 62 62 62 54 62 54 62 62 62 42 54 62 56 62 46 54 12 26 8 9 8 8 8 8 13 31 51 56 62 62 62 47 39 62 62 62 62 62 62 47 44 62 62 62 56 62 62 47 39 62 62 62 62 62 62 62 62 62 62 47 44 62 25 31 62 62 62 62 62 62 62 62 62 49 62 62 62 62 54 49 62 62 62 62 62 62 62 62 62 62 47 54 62 62 62 62 62 62 62 62 62 62 62 62 62 62 62 62 62 62 56 62 56 38 46 62 62 62 62 62 62 62 62 62 62 62 54 62 62 54 62 62 62 54 62 62 47 54 62 62 62 62 62 62 62 62 62 62 62 62 62 39 32 32 23 22 38 27 62 62 62 62 62 62 62 62 62 62 62 62 62 62 62 62 62 62 62 62 62 62 62 62 62 62 62 62 62 62 62 62 62 54 54 62 62 62 62 62 62 62 35 62 62 62 62 62 62 62 62 62 62 62 62 62 62 62 62 62 62 62 62 49 62 62 62 62 38 62 62 62 62 62 62 62 62 62 62 62 62 62 62 62 62 62 62 62 62 62 62 62 62 62 62 62 62 62 62 62 62 54 62 62 62 58 58 58 54 58 52 43 34 24 27 46 52 54 54 54 58 47 22 52 54 58 58 58 58 58 58 58 54 42 58 58 58 58 58 58 58 58 58 58 58 58 58 58 58 58 58 58 37 42 58 58 58 58 58 58 58 58 41 58 49 58 58 58 58 58 54 58 58 58 58 48 51 58 58 49 47 58 58 50 58 58 58 58 54 58 54 58 58 58 47 54 58 58 58 58 58 58 58 51 51 58 53 51 58 54 58 46 38 58 50 30 50 31 24 39 40 40 58 58 50 58 51 58 17 13 8 4 5 5 14 37 35 22 50 42 29 24 27 
