# Supplementary material for: Identification and characterization of Gypsophila paniculata color morphs in Sleeping Bear Dunes National Lakeshore, MI, USA
Source: PeerJ. 2019 Jun 17;7:e7100. doi: 10.7717/peerj.7100 (PMC6585908; doi:10.7717/peerj.7100)
Supplement: Supplemental Information 1 [file peerj-07-7100-s001.zip › DryadFiles_PostRevision/Raw_sequences/Run_ABI3130xl_2017-07-20 and 21/Run_ABI3130xl_2017-07-20_20-29_0736/SEQ_gelega12_GYMorph14_MatK390F_7-20-2017_2017-07-21_BCG.phd.1]

BEGIN_SEQUENCE SEQ_gelega12_MatK390F_7-20-2017_2017-07-21_BCG

BEGIN_COMMENT

CHROMAT_FILE: SEQ_gelega12_MatK390F_7-20-2017_2017-07-21_BCG.ab1
BASECALLER_VERSION: KB 1.4.1.8
TRACE_PROCESSOR_VERSION: KB 1.4.1.8
QUALITY_LEVELS: 99
TIME: Mon Jul 24 09:44:07 2017
TRACE_ARRAY_MIN_INDEX: 0
TRACE_ARRAY_MAX_INDEX: 15628
TRIM: -1 -1 -1.000000e+000
TRACE_PEAK_AREA_RATIO: -1.000000e+000
CHEM: term
DYE: big
END_COMMENT

BEGIN_DNA
N 0 10
N 0 22
N 0 34
N 0 46
N 0 58
END_DNA

END_SEQUENCE
