# Supplementary material for: Identification and characterization of Gypsophila paniculata color morphs in Sleeping Bear Dunes National Lakeshore, MI, USA
Source: PeerJ. 2019 Jun 17;7:e7100. doi: 10.7717/peerj.7100 (PMC6585908; doi:10.7717/peerj.7100)
Supplement: Supplemental Information 1 [file peerj-07-7100-s001.zip › DryadFiles_PostRevision/Revised_FASTA_Files/AllGyp_merged_perf.fasta]

>MKTRT712-12|JN589195.1|Gypsophila_scorzonerifolia
ATCGCGTCTCCCCCAAACCGCCAAG-GCGGAGGGGAAGGAAGATGGCTTCCCGTGCCTCA
CCCGGCGCGGTTGGCCTAAATTTGGAGCCCGCGGCACTTAGCTCTCGCGGCGATAGGTGG
TGAACAAGGCCTTGGCCGTGCAAACAACCCGCTGCGATGCTCTATGTCACGTGCGCTCGT
CGGACCCTTTGAAGTTGCCCTCGGTATTGGGTGAAAGATGCCTCGTCTTTGCATTTATTACGATTCTTTCTTTATGAGTATCATAATTGGAATAGTCTTTTTATTCCAAAAAAATCCATTTCTATTTTTCTAAAAAGGAATCAAAGATTATTCTTGTTCTTATATAATTTCCAGGTATGTGAATATGAATCCATTTTCTTT
TTTCTTTGCAACCAATCCTCTCATTTACGATCAACATCTTATAGAGTGTTTCTTGAACGC
ATTTATTTCTACGTAAAATTAGAATATTTAGTTAAACTTTTTTATAAAGATTTTGGCGTT
ATCTTATGGCTTTTCAAAGACTCTTCCCCGCATTCTGTTAGGTATAAAGGCAACTCTATT
CTAGCCTCAAAAGGGATGTCCTTTTTGATGTATAAATGGAAATTTTACTTTCTCAATTTC
TGGCAATGTCATTTTTATATGTGGTCTCAACCAAGAAGAATCTATATTAATCGATTATCA
ACCCATTTTCTTGACTTCATGGGTTTTTGTTCAAGTGTACAACTCACTTCTTCCGTGGTA
CGGAGTCAAATGTTAGAAAATGCATATCTAATAGATAATACGATTAAGAAGTTCGATCCT
AAAATTCCAATTAGTCCTCTGATTGGATCGTTGGCTAAAGCGCAATTTTGTAACGGATTA
GGGCATCCTATTAGTAAGTCGGTCTGGATCGATTTATCGGATTTGACGTATTATACTCCGGAGTATGAAACCCTGGATACTGATATCTTGGCAGCATTCCGA
GTAACTCCTCAACCTGGAGTTCCACCCGAAGAAGCTGGGGCCGCCGTGGCCGCCGAATCT
TCTACTGGTACATGGACAACTGTATGGACCGACGGACTTACGAGTCTTGATCGTTACAAA
GGACGTTGCTACCACATCGAGCCCGTTGCTGGAGAAGAAAATCAATATATTTGTTATGTA
GCTTACCCCTTAGACCTGTTTGAGGAAGGCTCTGTTACTAACATGTTTACTTCCATTGTG
GGTAATGTATTTGGATTCAAAGCCTTGCGTGCTCTACGTTTGGAAGATTTGCGAATCCCT
GTTGCTTATGTAAAAACTTTCCTAGGCCCGCCTCACGGTATCCAAGTTGAGAGAGATAAA
TTGAATA

>BBYUK847-12|JN589231.1|Gypsophila_paniculata
ATCGCGTCTCCCCCAAACCGCCAAG-GCGGAGGGGAAGGAAGGTGGCTTCCCGTGCCTCA
CCAGGCGCGGTTGGCCTAAAATTGGAGCCCGCGGCACTTAGCTCTTGCGGCGATAGGTGG
TGAACAAGGCCTAGGCCGTGCAAACAACCCGCCGCGAAGCTCTATGCAGCGTGCGCTCGT
ATGACCCTTTCAAGTTGCCCTCGGTATTGGGTGAAAGATGCCTCGTCTTTGCATTTATTACGATTCTTTCTTTATGAGTATCATAATTGGAATAGTCTTTTTATTCCAAAAAAATCCATTTCTATTTTTCTAAAAAGGAATCAAAGATTATTCTTGTTCTTATATAATTTCCAGGTATGTGAATATGAATCCATTTTCTTT
TTTCTTTGCAACCAATCCTCTCATTTACGATCAACATCTTATAGAGTGTTTCTTGAACGC
ATTTATTTCTACGTAAAATTAGAATATTTAGTTAAACTTTTTTATAAAGATTTTGGCGTT
ATCTTATGGCTTTTCAAAGACCCTTCCCCGCATTCTGTTAGGTATAAAGGCAAATCTATT
CTAGCCTCAAAAGGGATGTCCTTTTTGATGTATAAATGGAAATTTTACTTTCTCAATTTC
TGGCAATGTCATTTTTATATGTGGTCTCAACCAAGAAGAATCTATATTAATCGATTATCA
ACCCATTTTCTTGACTTCATGGGTTTTTGTTCAAGTGTACAACTCACTTCTTCCGTGGTA
CGGAGTCAAATGTTAGAAAATGCATATCTAATAGATAATACGATTAAGAAGTTCGATCCT
AAAATTCCAATTAGTCCTCTGATTGGATCGTTGGCTAAAGCGCAATTTTGTAACGGATTA
GGGCATCCTATTAGTAAGTCGGTCTGGATCGATTTATCGGATTTGACGTATTATACTCCGGAGTATGAAACCCTGGATACTGATATCTTGGCAGCATTCCGA
GTAACTCCTCAACCTGGAGTTCCACCCGAAGAAGCTGGGGCCGCCGTGGCCGCCGAATCT
TCTACTGGTACATGGACAACTGTATGGACCGACGGACTTACGAGTCTTGATCGTTACAAA
GGACGTTGCTACCACATCGAGCCCGTTGCTGGAGAAGAAAATCAATATATTTGTTATGTA
GCTTACCCCTTAGACCTGTTTGAGGAAGGCTCTGTTACTAACATGTTTACTTCCATTGTG
GGTAATGTATTTGGATTCAAAGCCTTGCGTGCTCTACGTTTGGAAGATTTGCGAATCCCT
GTTGCTTATGTAAAAACTTTCCTAGGCCCGCCTCACGGTATCCAAGTTGAGAGAGATAAA
TTGAATA

>BBYUK848-12|GBVF001-11|Gypsophila_elegans
ATCGCGTCTCCCCCACACCGCCAAGAGCGGAGTGGAAGGAAGATGGCTTCCCGTGCCTCA
CTAGGTGCGGTTGGCCTAAAATTGGAGCCCGCGGCACTAAGCTATCGCGGCGATAGGTGG
TGAACAAGGCCAAGGCCGTGCAAACAACCCGCCGCGAATCTTTATGTCTTTGGAGCTCGT
TGGACCCTTTGACGTTGCCTACGGTACTGGGTGAAAGATGCCTCGTCTTTGCATTTATTACGATTCTTTCTTTATGAG?ATCATAATTGGAATAGTCTTTTTATTCCAAAAAAATCCATTTCTATTTTTCTAAAAAGGAAT
CAAAGATTATTCTTGTTCTTATATAATTTCCAGGTATGTGAATATGACTCCATTTTATTT
TTTCTTTGCAACCAATCCTCTCATTTACGATCAACATCTTATAGAGTGTTTCTTGAACGC
ATTTATTTCTACGTAAAATTAGAATATTTAGTGAAACTTTTTTATAAAGATTTTGGCGTT
ATCTTATGGCTTTTCAAAGACCCTTCCCCGCATTCTGTTAGGTATAAAGGCAAATCTATT
CTAGCCTCAAAAGGGATGTCCTTTTTGATGTATAAATGGAAATTTTACCTTCTCAATTTC
TGGCAATGTCATTTTTATGTGTGGTCTGAACCAAGAAGAATTTGTATTAATCGATTATCA
GCCCATTTTCTTGACTTCATGGGTTTTTGTTCAAGTGTACAACTCACTTCTTCCGTGGTA
CGGAGTCAAATGTTAGAAAATGCATATCTAATAGATAATACGATTAAGAAGTTCGATCCT
AAAATTCCAATTAGTCCTCTGATTGGATCGTTGGCTAAAGCGCAATTTTGTAACGGATTA
GGGCATCCTATTAGTAAGTCGGTCTGGATCGATTTATCGGATTTGACGTATTATACTCCGGAGTATGAAACCCTGGATACTGATATCTTGGCAGCATTCCGA
GTAACTCCTCAACCTGGAGTTCCACCCGAAGAAGCTGGGGCCGCCGTAGCCGCCGAATCT
TCTACTGGTACATGGACAACTGTATGGACCGACGGACTTACCAGTCTTGATCGTTACAAA
GGACGTTGCTACCACATCGAGCCCGTTGCTGGAGAAGAAAATCAATATATTTGTTATGTA
GCTTACCCCTTAGACCTGTTTGAGGAAGGCTCTGTTACTAACATGTTTACTTCCATTGTG
GGTAATGTATTTGGGTTCAAAGCCTTGCGTGCTCTACGTTTGGAGGATTTGCGAATCCCT
GTTGCTTATGTAAAAACTTTCCTAGGCCCGCCTCACGGTATCCAAGTTGAGAGAGATAAA
TTGAATA

>BBYUK849-12|AY936327.1|Gypsophila_elegans
ATCGCGTCTCCCCCACACCGCCAAGAGCGGAGTGGAAGGAAGATGGCTTCCCGTGCCTCA
CTAGGTGCGGTTGGCCTAAAATTGGAGCCCGCGGCACTAAGCTATCGCGGCGATAGGTGG
TGAACAAGGCCAAGGCCGTGCAAACAACCCGCCGCGAATCTTTATGTCTTTGGAGCTCGT
TGGACCCTTTGACGTTGCCTACGGTACTGGGTGAAAGATGCCTCGTCTTTGCATTTATTACGATTCTTTCTTTATGAG?ATCATAATTGGAATAGTCTTTTTATTCCAAAAAAATCCATTTCTATTTTTCTAAAAAGGAAT
CAAAGATTATTCTTGTTCTTATATAATTTCCAGGTATGTGAATATGACTCCATTTTATTT
TTTCTTTGCAACCAATCCTCTCATTTACGATCAACATCTTATAGAGTGTTTCTTGAACGC
ATTTATTTCTACGTAAAATTAGAATATTTAGTGAAACTTTTTTATAAAGATTTTGGCGTT
ATCTTATGGCTTTTCAAAGACCCTTCCCCGCATTCTGTTAGGTATAAAGGCAAATCTATT
CTAGCCTCAAAAGGGATGTCCTTTTTGATGTATAAATGGAAATTTTACCTTCTCAATTTC
TGGCAATGTCATTTTTATGTGTGGTCTGAACCAAGAAGAATTTGTATTAATCGATTATCA
GCCCATTTTCTTGACTTCATGGGTTTTTGTTCAAGTGTACAACTCACTTCTTCCGTGGTA
CGGAGTCAAATGTTAGAAAATGCATATCTAATAGATAATACGATTAAGAAGTTCGATCCT
AAAATTCCAATTAGTCCTCTGATTGGATCGTTGGCTAAAGCGCAATTTTGTAACGGATTA
GGGCATCCTATTAGTAAGTCGGTCTGGATCGATTTATCGGATTTGACGTATTATACTCCGGAGTATGAAACCCTGGATACTGATATCTTGGCAGCATTCCGA
GTAACTCCTCAACCTGGAGTTCCACCCGAAGAAGCTGGGGCCGCCGTAGCCGCCGAATCT
TCTACTGGTACATGGACAACTGTATGGACCGACGGACTTACCAGTCTTGATCGTTACAAA
GGACGTTGCTACCACATCGAGCCCGTTGCTGGAGAAGAAAATCAATATATTTGTTATGTA
GCTTACCCCTTAGACCTGTTTGAGGAAGGCTCTGTTACTAACATGTTTACTTCCATTGTG
GGTAATGTATTTGGGTTCAAAGCCTTGCGTGCTCTACGTTTGGAGGATTTGCGAATCCCT
GTTGCTTATGTAAAAACTTTCCTAGGCCCGCCTCACGGTATCCAAGTTGAGAGAGATAAA
TTGAATA

>Green-Yellow1
ATCGCGTCTCCCCCAAACCGCCAAG-GCGGAGGGGAAGGAAGGTGGCTTCCCGTGCCTCA
CCAGGCGCGGTTGGCCTAAAATTGGAGCCCGCGGCACTTAGCTCTTGCGGCGATAGGTGG
TGAACAAGGCCTAGGCCGTGCAAACAACCCGCCGCGAAGCTCTATGCAGCGTGCGCTCGT
ATGACCCTTTCAAGTTGCCCTCGGTATTGGGTGAAAGATGCCTCGTCTTTGCATTTATTACGATTCTTTCTTTATGAGTAT
CATAATTGGAATAGTCTTTTTATTCCAAAAAAATCCATTTCTATTTTTCTAAAAAGGAAT
CAAAGATTATTCTTGTTCTTATATAATTTCCAGGTATGTGAATATGAATCCATTTTCTTT
TTTCTTTGCAACCAATCCTCTCATTTACGATCAACATCTTATAGAGTGTTTCTTGAACGC
ATTTATTTCTACGTAAAATTAGAATATTTAGTTAAACTTTTTTATAAAGATTTTGGCGTT
ATCTTATGGCTTTTCAAAGACCCTTCCCCGCATTCTGTTAGGTATAAAGGCAAATCTATT
CTAGCCTCAAAAGGGATGTCCTTTTTGATGTATAAATGGAAATTTTACCTTCTCAATTTC
TGGCAATGTCATTTTTATATGTGGTCTCAACCAAGAAGAATCTATATTAATCGATTATCA
ACCCATTTTCTTGACTTCATGGGTTTTTGTTCAAGTGTACAACTCACTTCTTCCGTGGTA
CGGAGTCAAATGTTAGAAAATGCATATCTAATAGATAATACGATTAAGAAGTTCGATCCT
AAAATTCCAATTAGTCCTCTGATTGGATCGTTGGCTAAAGCGCAATTTTGTAACGGATTA
GGGCATCCTATTAGTAAGTCGGTCTGGATCGATTTATCGGATTTGACGTATTATACTCCGGAGTATGAAACCCTGGATACTGATATCTTGGCAGCATTCCGA
GTAACTCCTCAACCTGGAGTTCCACCCGAAGAAGCTGGGGCCGCCGTGGCCGCCGAATCT
TCTACTGGTACATGGACAACTGTATGGACCGACGGACTTACGAGTCTTGATCGTTACAAA
GGACGTTGCTACCACATCGAGCCCGTTGCTGGAGAAGAAAATCAATATATTTGTTATGTA
GCTTACCCCTTAGACCTGTTTGAGGAAGGCTCTGTTACTAACATGTTTACTTCCATTGTG
GGTAATGTATTTGGATTCAAAGCCTTGCGTGCTCTACGTTTGGAAGATTTGCGAATCCCT
GTTGCTTATGTAAAAACTTTCCTAGGCCCGCCTCACGGTATCCAAGTTGAGAGAGATAAA
TTGAATA

>Green-Yellow2
ATCGCGTCTCCCCCAAACCGCCAAG-GCGGAGGGGAAGGAAGGTGGCTTCCCGTGCCTCA
CCAGGCGCGGTTGGCCTAAAATTGGAGCCCGCGGCACTTAGCTMTTGCGGCGATAGGTGG
TGAACAAGGCCTAGGCCGTGCAAACAACCCGCCGCGAAGCTCTATGCAGCGTGCGCTCGT
ATGACCCTTTCAAGTTGCCCTCGGTATTGGGTGAAAGATGCCTCGTCTTTGCATTTATTACGATTCTTTCTTTATGAGTAT
CATAATTGGAATAGTCTTTTTATTCCAAAAAAATCCATTTCT-TTTTTCTAAAAAGGAAT
CAAAGATTATTCTTGTTCTTATATAATTTCCAGGTATGTGAATATGAATCCATTTTCTTT
TTTCTTTGCAACCAATCCTCTCATTTACGATCAACATCTTATAGAGTGTTTCTTGAACGC
ATTTATTTCTACGTAAAATTAGAATATTTAGTTAAACTTTTTTATAAAGATTTTGGCGTT
ATCTTATGGCTTTTCAAAGACCCTTCCCCGCATTCTGTTAGGTATAAAGGCAAATCTATT
CTAGCCTCAAAAGGGATGTCCTTTTTGATGTATAAATGGAAATTTTACCTTCTCAATTTC
TGGCAATGTCATTTTTATATGTGGTCTCAACCAAGAAGAATCTATATTAATCGATTATCA
ACCCATTTTCTTGACTTCATGGGTTTTTGTTCAAGTGTACAACTCACTTCTTCCGTGGTA
CGGAGTCAAATGTTAGAAAATGCATATCTAATAGATAATACGATTAAGAAGTTCGATCCT
AAAATTCCAATTAGTCCTCTGATTGGATCGTTGGCTAAAGCGCAATTTTGTAACGGATTA
GGGCATCCTATTAGTAAGTCGGTCTGGATCGATTTATCGGATTTGACGTATTATACTCCGGAGTATGAAACCCTGGATACTGATATCTTGGCAGCATTCCGA
GTAACTCCTCAACCTGGAGTTCCACCCGAAGAAGCTGGGGCCGCCGTGGCCGCCGAATCT
TCTACTGGTACATGGACAACTGTATGGACCGACGGACTTACGAGTCTTGATCGTTACAAA
GGACGTTGCTACCACATCGAGCCCGTTGCTGGAGAAGAAAATCAATATATTTGTTATGTA
GCTTACCCCTTAGACCTGTTTGAGGAAGGCTCTGTTACTAACATGTTTACTTCCATTGTG
GGTAATGTATTTGGATTCAAAGCCTTGCGTGCTCTACGTTTGGAAGATTTGCGAATCCCT
GTTGCTTATGTAAAAACTTTCCTAGGCCCGCCTCACGGTATCCAAGTTGAGAGAGATAAA
TTGAATA

>Green-Yellow3
ATCGCGTCTCCCCCAAACCGCCAAG-GCGGAGGGGAAGGAAGGTGGCTTCCCGTGCCTCA
CCAGGCGCGGTTGGCCTAAAATTGGAGCCCGCGGCACTTAGCTATTGCGGCGATAGGTGG
TGAACAAGGCCTAGGCCGTGCAAACAACCCGCCGCGAAGCTCTATGCAGCGTGCGCTCGT
ATGACCCTTTCAAGTTGCCCTCGGTATTGGGTGAAAGATGCCTCGTCTTTGCATTTATTACGATTCTTTCTTTATGAGTAT
CATAATTGGAATAGTCTTTTTATTCCAAAAAAATCCATTTCTATTTTTCTAAAAAGGAAT
CAAAGATTATTCTTGTTCTTATATAATTTCCAGGTATGTGAATATGAATCCATTTTCTTT
TTTCTTTGCAACCAATCCTCTCATTTACGATCAACATCTTATAGAGTGTTTCTTGAACGC
ATTTATTTCTACGTAAAATTAGAATATTTAGTTAAACTTTTTTATAAAGATTTTGGCGTT
ATCTTATGGCTTTTCAAAGACCCTTCCCCGCATTCTGTTAGGTATAAAGGCAAATCTATT
CTAGCCTCAAAAGGGATGTCCTTTTTGATGTATAAATGGAAATTTTACCTTCTCAATTTC
TGGCAATGTCATTTTTATATGTGGTCTCAACCAAGAAGAATCTATATTAATCGATTATCA
ACCCATTTTCTTGACTTCATGGGTTTTTGTTCAAGTGTACAACTCACTTCTTCCGTGGTA
CGGAGTCAAATGTTAGAAAATGCATATCTAATAGATAATACGATTAAGAAGTTCGATCCT
AAAATTCCAATTAGTCCTCTGATTGGATCGTTGGCTAAAGCGCAATTTTGTAACGGATTA
GGGCATCCTATTAGTAAGTCGGTCTGGATCGATTTATCGGATTTGACGTATTATACTCCGGAGTATGAAACCCTGGATACTGATATCTTGGCAGCATTCCGA
GTAACTCCTCAACCTGGAGTTCCACCCGAAGAAGCTGGGGCCGCCGTGGCCGCCGAATCT
TCTACTGGTACATGGACAACTGTATGGACCGACGGACTTACGAGTCTTGATCGTTACAAA
GGACGTTGCTACCACATCGAGCCCGTTGCTGGAGAAGAAAATCAATATATTTGTTATGTA
GCTTACCCCTTAGACCTGTTTGAGGAAGGCTCTGTTACTAACATGTTTACTTCCATTGTG
GGTAATGTATTTGGATTCAAAGCCTTGCGTGCTCTACGTTTGGAAGATTTGCGAATCCCT
GTTGCTTATGTAAAAACTTTCCTAGGCCCGCCTCACGGTATCCAAGTTGAGAGAGATAAA
TTGAATA

>Green-Yellow4
ATCGCGTCTCCCCCAAACCGCCAAG-GCGGAGGGGAAGGAAGGTGGCTTCCCGTGCCTCA
CCAGGCGCGGTTGGCCTAAAATTGGAGCCCGCGGCACTTAGCTATTGCGGCGATAGGTGG
TGAACAAGGCCTAGGCCGTGCAAACAACCCGCCGCGAAGCTCTATGCAGCGTGCGCTCGT
ATGACCCTTTCAAGTTGCCCTCGGTATTGGGTGAAAGATGCCTCGTCTTTGCATTTATTACGATTCTTTCTTTATGAGTAT
CATAATTGGAATAGTCTTTTTATTCCAAAAAAATCCATTTCTATTTTTCTAAAAAGGAAT
CAAAGATTATTCTTGTTCTTATATAATTTCCAGGTATGTGAATATGAATCCATTTTCTTT
TTTCTTTGCAACCAATCCTCTCATTTACGATCAACATCTTATAGAGTGTTTCTTGAACGC
ATTTATTTCTACGTAAAATTAGAATATTTAGTTAAACTTTTTTATAAAGATTTTGGCGTT
ATCTTATGGCTTTTCAAAGACCCTTCCCCGCATTCTGTTAGGTATAAAGGCAAATCTATT
CTAGCCTCAAAAGGGATGTCCTTTTTGATGTATAAATGGAAATTTTACCTTCTCAATTTC
TGGCAATGTCATTTTTATATGTGGTCTCAACCAAGAAGAATCTATATTAATCGATTATCA
ACCCATTTTCTTGACTTCATGGGTTTTTGTTCAAGTGTACAACTCACTTCTTCCGTGGTA
CGGAGTCAAATGTTAGAAAATGCATATCTAATAGATAATACGATTAAGAAGTTCGATCCT
AAAATTCCAATTAGTCCTCTGATTGGATCGTTGGCTAAAGCGCAATTTTGTAACGGATTA
GGGCATCCTATTAGTAAGTCGGTCTGGATCGATTTATCGGATTTGACGTATTATACTCCGGAGTATGAAACCCTGGATACTGATATCTTGGCAGCATTCCGA
GTAACTCCTCAACCTGGAGTTCCACCCGAAGAAGCTGGGGCCGCCGTGGCCGCCGAATCT
TCTACTGGTACATGGACAACTGTATGGACCGACGGACTTACGAGTCTTGATCGTTACAAA
GGACGTTGCTACCACATCGAGCCCGTTGCTGGAGAAGAAAATCAATATATTTGTTATGTA
GCTTACCCCTTAGACCTGTTTGAGGAAGGCTCTGTTACTAACATGTTTACTTCCATTGTG
GGTAATGTATTTGGATTCAAAGCCTTGCGTGCTCTACGTTTGGAAGATTTGCGAATCCCT
GTTGCTTATGTAAAAACTTTCCTAGGCCCGCCTCACGGTATCCAAGTTGAGAGAGATAAA
TTGAATA

>Green-Yellow5
ATCGCGTCTCCCCCAAACCGCCAAG-GCGGAGGGGAAGGAAGGTGGCTTCCCGTGCCTCA
CCAGGCGCGGTTGGCCTAAAATTGGAGCCCGCGGCACTTAGCTATTGCGGCGATAGGTGG
TGAACAAGGCCTAGGCCGTGCAAACAACCCGCCGCGAAGCTCTATGCAGCGTGCGCTCGT
ATGACCCTTTCAAGTTGCCCTCGGTATTGGGTGAAAGATGCCTCGTCTTTGCATTTATTACGATTCTTTCTTTATGAGTAT
CATAATTGGAATAGTCTTTTTATTCCAAAAAAATCCATTTCTATTTTTCTAAAAAGGAAT
CAAAGATTATTCTTGTTCTTATATAATTTCCAGGTATGTGAATATGAATCCATTTTCTTT
TTTCTTTGCAACCAATCCTCTCATTTACGATCAACATCTTATAGAGTGTTTCTTGAACGC
ATTTATTTCTACGTAAAATTAGAATATTTAGTTAAACTTTTTTATAAAGATTTTGGCGTT
ATCTTATGGCTTTTCAAAGACCCTTCCCCGCATTCTGTTAGGTATAAAGGCAAATCTATT
CTAGCCTCAAAAGGGATGTCCTTTTTGATGTATAAATGGAAATTTTACCTTCTCAATTTC
TGGCAATGTCATTTTTATATGTGGTCTCAACCAAGAAGAATCTATATTAATCGATTATCA
ACCCATTTTCTTGACTTCATGGGTTTTTGTTCAAGTGTACAACTCACTTCTTCCGTGGTA
CGGAGTCAAATGTTAGAAAATGCATATCTAATAGATAATACGATTAAGAAGTTCGATCCT
AAAATTCCAATTAGTCCTCTGATTGGATCGTTGGCTAAAGCGCAATTTTGTAACGGATTA
GGGCATCCTATTAGTAAGTCGGTCTGGATCGATTTATCGGATTTGACGTATTATACTCCGGAGTATGAAACCCTGGATACTGATATCTTGGCAGCATTCCGA
GTAACTCCTCAACCTGGAGTTCCACCCGAAGAAGCTGGGGCCGCCGTGGCCGCCGAATCT
TCTACTGGTACATGGACAACTGTATGGACCGACGGACTTACGAGTCTTGATCGTTACAAA
GGACGTTGCTACCACATCGAGCCCGTTGCTGGAGAAGAAAATCAATATATTTGTTATGTA
GCTTACCCCTTAGACCTGTTTGAGGAAGGCTCTGTTACTAACATGTTTACTTCCATTGTG
GGTAATGTATTTGGATTCAAAGCCTTGCGTGCTCTACGTTTGGAAGATTTGCGAATCCCT
GTTGCTTATGTAAAAACTTTCCTAGGCCCGCCTCACGGTATCCAAGTTGAGAGAGATAAA
TTGAATA

>Green-Yellow6
ATCGCGTCTCCCCCAAACCGCCAAG-GCGGAGGGGAAGGAAGGTGGCTTCCCGTGCCTCA
CCAGGCGCGGTTGGCCTAAAATTGGAGCCCGCGGCACTTAGCTATTGCGGCGATAGGTGG
TGAACAAGGCCTAGGCCGTGCAAACAACCCGCCGCGAAGCTCTATGCAGCGTGCGCTCGT
ATGACCCTTTCAAGTTGCCCTCGGTATTGGGTGAAAGATGCCTCGTCTTTGCATTTATTACGATTCTTTCTTTATGAGTAT
CATAATTGGAATAGTCTTTTTATTCCAAAAAAATCCATTTCTATTTTTCTAAAAAGGAAT
CAAAGATTATTCTTGTTCTTATATAATTTCCAGGTATGTGAATATGAATCCATTTTCTTT
TTTCTTTGCAACCAATCCTCTCATTTACGATCAACATCTTATAGAGTGTTTCTTGAACGC
ATTTATTTCTACGTAAAATTAGAATATTTAGTTAAACTTTTTTATAAAGATTTTGGCGTT
ATCTTATGGCTTTTCAAAGACCCTTCCCCGCATTCTGTTAGGTATAAAGGCAAATCTATT
CTAGCCTCAAAAGGGATGTCCTTTTTGATGTATAAATGGAAATTTTACCTTCTCAATTTC
TGGCAATGTCATTTTTATATGTGGTCTCAACCAAGAAGAATCTATATTAATCGATTATCA
ACCCATTTTCTTGACTTCATGGGTTTTTGTTCAAGTGTACAACTCACTTCTTCCGTGGTA
CGGAGTCAAATGTTAGAAAATGCATATCTAATAGATAATACGATTAAGAAGTTCGATCCT
AAAATTCCAATTAGTCCTCTGATTGGATCGTTGGCTAAAGCGCAATTTTGTAACGGATTA
GGGCATCCTATTAGTAAGTCGGTCTGGATCGATTTATCGGATTTGACGTATTATACTCCGGAGTATGAAACCCTGGATACTGATATCTTGGCAGCATTCCGA
GTAACTCCTCAACCTGGAGTTCCACCCGAAGAAGCTGGGGCCGCCGTGGCCGCCGAATCT
TCTACTGGTACATGGACAACTGTATGGACCGACGGACTTACGAGTCTTGATCGTTACAAA
GGACGTTGCTACCACATCGAGCCCGTTGCTGGAGAAGAAAATCAATATATTTGTTATGTA
GCTTACCCCTTAGACCTGTTTGAGGAAGGCTCTGTTACTAACATGTTTACTTCCATTGTG
GGTAATGTATTTGGATTCAAAGCCTTGCGTGCTCTACGTTTGGAAGATTTGCGAATCCCT
GTTGCTTATGTAAAAACTTTCCTAGGCCCGCCTCACGGTATCCAAGTTGAGAGAGATAAA
TTGAATA

>Green-Yellow8
ATCGCGTCTCCCCCAAACCGCCAAG-GCGGAGGGGAAGGAAGGTGGCTTCCCGTGCCTCA
CCAGGCGCGGTTGGCCTAAAATTGGAGCCCGCGGCACTTAGCTCTTGCGGCGATAGGTGG
TGAACAAGGCCTAGGCCATGCAAACAACCCGCCGCGAAGCTCTATGCAGCGTGCGCTCGT
ATGACCCTTTCAAGTTGCCCTCGGTATTGGGTGAAAGATGCCTCGTCTTTGCATTTATTACGATTCTTTCTTTATGAGTAT
CATAATTGGAATAGTCTTTTTATTCCAAAAAAATCCATTTCTATTTTTCTAAAAAGGAAT
CAAAGATTATTCTTGTTCTTATATAATTTCCAGGTATGTGAATATGAATCCATTTTCTTT
TTTCTTTGCAACCAATCCTCTCATTTACGATCAACATCTTATAGAGTGTTTCTTGAACGC
ATTTATTTCTACGTAAAATTAGAATATTTAGTTAAACTTTTTTATAAAGATTTTGGCGTT
ATCTTATGGCTTTTCAAAGACCCTTCCCCGCATTCTGTTAGGTATAAAGGCAAATCTATT
CTAGCCTCAAAAGGGATGTCCTTTTTGATGTATAAATGGAAATTTTACCTTCTCAATTTC
TGGCAATGTCATTTTTATATGTGGTCTCAACCAAGAAGAATCTATATTAATCGATTATCA
ACCCATTTTCTTGACTTCATGGGTTTTTGTTCAAGTGTACAACTCACTTCTTCCGTGGTA
CGGAGTCAAATGTTAGAAAATGCATATCTAATAGATAATACGATTAAGAAGTTCGATCCT
AAAATTCCAATTAGTCCTCTGATTGGATCGTTGGCTAAAGCGCAATTTTGTAACGGATTA
GGGCATCCTATTAGTAAGTCGGTCTGGATCGATTTATCGGATTTGACGTATTATACTCCGGAGTATGAAACCCTGGATACTGATATCTTGGCAGCATTCCGA
GTAACTCCTCAACCTGGAGTTCCACCCGAAGAAGCTGGGGCCGCCGTGGCCGCCGAATCT
TCTACTGGTACATGGACAACTGTATGGACCGACGGACTTACGAGTCTTGATCGTTACAAA
GGACGTTGCTACCACATCGAGCCCGTTGCTGGAGAAGAAAATCAATATATTTGTTATGTA
GCTTACCCCTTAGACCTGTTTGAGGAAGGCTCTGTTACTAACATGTTTACTTCCATTGTG
GGTAATGTATTTGGATTCAAAGCCTTGCGTGCTCTACGTTTGGAAGATTTGCGAATCCCT
GTTGCTTATGTAAAAACTTTCCTAGGCCCGCCTCACGGTATCCAAGTTGAGAGAGATAAA
TTGAATA

>Green-Yellow9
ATCGCGTCTCCCCCAAACCGCCAAG-GCGGAGGGGAAGGAAGGTGGCTTCCCGTGCCTCA
CCAGGCGCGGTTGGCCTAAAATTGGAGCCCGCGGCACTTAGCTCTTGCGGCGATAGGTGG
TGAACAAGGCCTAGGCCGTGCAAACAACCCGCCGCGAAGCTCTATGCAGCGTGCGCTCGT
ATGACCCTTTCAAGTTGCCCTCGGTATTGGGTGAAAGATGCCTCGTCTTTGCATTTATTACGATTCTTTCTTTATGAGTAT
CATAATTGGAATAGTCTTTTTATTCCAAAAAAATCCATTTCTATTTTTCTAAAAAGGAAT
CAAAGATTATTCTTGTTCTTATATAATTTCCAGGTATGTGAATATGAATCCATTTTCTTT
TTTCTTTGCAACCAATCCTCTCATTTACGATCAACATCTTATAGAGTGTTTCTTGAACGC
ATTTATTTCTACGTAAAATTAGAATATTTAGTTAAACTTTTTTATAAAGATTTTGGCGTT
ATCTTATGGCTTTTCAAAGACCCTTCCCCGCATTCTGTTAGGTATAAAGGCAAATCTATT
CTAGCCTCAAAAGGGATGTCCTTTTTGATGTATAAATGGAAATTTTACCTTCTCAATTTC
TGGCAATGTCATTTTTATATGTGGTCTCAACCAAGAAGAATCTATATTAATCGATTATCA
ACCCATTTTCTTGACTTCATGGGTTTTTGTTCAAGTGTACAACTCACTTCTTCCGTGGTA
CGGAGTCAAATGTTAGAAAATGCATATCTAATAGATAATACGATTAAGAAGTTCGATCCT
AAAATTCCAATTAGTCCTCTGATTGGATCGTTGGCTAAAGCGCAATTTTGTAACGGATTA
GGGCATCCTATTAGTAAGTCGGTCTGGATCGATTTATCGGATTTGACGTATTATACTCCGGAGTATGAAACCCTGGATACTGATATCTTGGCAGCATTCCGA
GTAACTCCTCAACCTGGAGTTCCACCCGAAGAAGCTGGGGCCGCCGTGGCCGCCGAATCT
TCTACTGGTACATGGACAACTGTATGGACCGACGGACTTACGAGTCTTGATCGTTACAAA
GGACGTTGCTACCACATCGAGCCCGTTGCTGGAGAAGAAAATCAATATATTTGTTATGTA
GCTTACCCCTTAGACCTGTTTGAGGAAGGCTCTGTTACTAACATGTTTACTTCCATTGTG
GGTAATGTATTTGGATTCAAAGCCTTGCGTGCTCTACGTTTGGAAGATTTGCGAATCCCT
GTTGCTTATGTAAAAACTTTCCTAGGCCCGCCTCACGGTATCCAAGTTGAGAGAGATAAA
TTGAATA

>Green-Yellow10
ATCGCGTCTCCCCCAAACCGCCAAG-GCGGAGGGGAAGGAAGGTGGCTTCCCGTGCCTCA
CCAGGCGCGGTTGGCCTAAAATTGGAGCCCGCGGCACTTAGCTCTTGCGGCGATAGGTGG
TGAACAAGGCCTAGGCCGTGCAAACAACCCGCCGCGAAGCTCTATGCAGCGTGCGCTCGT
ATGACCCTTTCAAGTTGCCCTCGGTATTGGGTGAAAGATGCCTCGTCTTTGCATTTATTACGATTCTTTCTTTATGAGTAT
CATAATTGGAATAGTCTTTTTATTCCAAAAAAATCCATTTCTATTTTTCTAAAAAGGAAT
CAAAGATTATTCTTGTTCTTATATAATTTCCAGGTATGTGAATATGAATCCATTTTCTTT
TTTCTTTGCAACCAATCCTCTCATTTACGATCAACATCTTATAGAGTGTTTCTTGAACGC
ATTTATTTCTACGTAAAATTAGAATATTTAGTTAAACTTTTTTATAAAGATTTTGGCGTT
ATCTTATGGCTTTTCAAAGACCCTTCCCCGCATTCTGTTAGGTATAAAGGCAAATCTATT
CTAGCCTCAAAAGGGATGTCCTTTTTGATGTATAAATGGAAATTTTACCTTCTCAATTTC
TGGCAATGTCATTTTTATATGTGGTCTCAACCAAGAAGAATCTATATTAATCGATTATCA
ACCCATTTTCTTGACTTCATGGGTTTTTGTTCAAGTGTACAACTCACTTCTTCCGTGGTA
CGGAGTCAAATGTTAGAAAATGCATATCTAATAGATAATACGATTAAGAAGTTCGATCCT
AAAATTCCAATTAGTCCTCTGATTGGATCGTTGGCTAAAGCGCAATTTTGTAACGGATTA
GGGCATCCTATTAGTAAGTCGGTCTGGATCGATTTATCGGATTTGACGTATTATACTCCGGAGTATGAAACCCTGGATACTGATATCTTGGCAGCATTCCGA
GTAACTCCTCAACCTGGAGTTCCACCCGAAGAAGCTGGGGCCGCCGTGGCCGCCGAATCT
TCTACTGGTACATGGACAACTGTATGGACCGACGGACTTACGAGTCTTGATCGTTACAAA
GGACGTTGCTACCACATCGAGCCCGTTGCTGGAGAAGAAAATCAATATATTTGTTATGTA
GCTTACCCCTTAGACCTGTTTGAGGAAGGCTCTGTTACTAACATGTTTACTTCCATTGTG
GGTAATGTATTTGGATTCAAAGCCTTGCGTGCTCTACGTTTGGAAGATTTGCGAATCCCT
GTTGCTTATGTAAAAACTTTCCTAGGCCCGCCTCACGGTATCCAAGTTGAGAGAGATAAA
TTGAATA

>Green-Yellow11
ATCGCGTCTCCCCCAAACCGCCAAG-GCGGAGGGGAAGGAAGGTGGCTTCCCGTGCCTCA
CCAGGCGCGGTTGGCCTAAAATTGGAGCCCGCGGCACTTAGCTATTGCGGCGATAGGTGG
TGAACAAGGCCTAGGCCGTGCAAACAACCCGCCGCGAAGCTCTATGCAGCGTGCGCTCGT
ATGACCCTTTCAAGTTGCCCTCGGTATTGGGTGAAAGATGCCTCGTCTTTGCATTTATTACGATTCTTTCTTTATGAGTAT
CATAATTGGAATAGTCTTTTTATTCCAAAAAAATCCATTTCTATTTTTCTAAAAAGGAAT
CAAAGATTATTCTTGTTCTTATATAATTTCCAGGTATGTGAATATGAATCCATTTTCTTT
TTTCTTTGCAACCAATCCTCTCATTTACGATCAACATCTTATAGAGTGTTTCTTGAACGC
ATTTATTTCTACGTAAAATTAGAATATTTAGTTAAACTTTTTTATAAAGATTTTGGCGTT
ATCTTATGGCTTTTCAAAGACCCTTCCCCGCATTCTGTTAGGTATAAAGGCAAATCTATT
CTAGCCTCAAAAGGGATGTCCTTTTTGATGTATAAATGGAAATTTTACCTTCTCAATTTC
TGGCAATGTCATTTTTATATGTGGTCTCAACCAAGAAGAATCTATATTAATCGATTATCA
ACCCATTTTCTTGACTTCATGGGTTTTTGTTCAAGTGTACAACTCACTTCTTCCGTGGTA
CGGAGTCAAATGTTAGAAAATGCATATCTAATAGATAATACGATTAAGAAGTTCGATCCT
AAAATTCCAATTAGTCCTCTGATTGGATCGTTGGCTAAAGCGCAATTTTGTAACGGATTA
GGGCATCCTATTAGTAAGTCGGTCTGGATCGATTTATCGGATTTGACGTATTATACTCCGGAGTATGAAACCCTGGATACTGATATCTTGGCAGCATTCCGA
GTAACTCCTCAACCTGGAGTTCCACCCGAAGAAGCTGGGGCCGCCGTGGCCGCCGAATCT
TCTACTGGTACATGGACAACTGTATGGACCGACGGACTTACGAGTCTTGATCGTTACAAA
GGACGTTGCTACCACATCGAGCCCGTTGCTGGAGAAGAAAATCAATATATTTGTTATGTA
GCTTACCCCTTAGACCTGTTTGAGGAAGGCTCTGTTACTAACATGTTTACTTCCATTGTG
GGTAATGTATTTGGATTCAAAGCCTTGCGTGCTCTACGTTTGGAAGATTTGCGAATCCCT
GTTGCTTATGTAAAAACTTTCCTAGGCCCGCCTCACGGTATCCAAGTTGAGAGAGATAAA
TTGAATA

>Green-Yellow12
ATCGCGTCTCCCCCAAACCGCCAAG-GCGGAGGGGAAGGAAGGTGGCTTCCCGTGCCTCA
CCAGGCGCGGTTGGCCTAAAATTGGAGCCCGCGGCACTTAGCTATTGCGGCGATAGGTGG
TGAACAAGGCCTAGGCCGTGCAAACAACCCGCCGCGAAGCTCTATGCAGCGTGCGCTCGT
ATGACCCTTTCAAGTTGCCCTCGGTATTGGGTGAAAGATGCCTCGTCTTTGCATTTATTACGATTCTTTCTTTATGAGTAT
CATAATTGGAATAGTCTTTTTATTCCAAAAAAATCCATTTCTATTTTTCTAAAAAGGAAT
CAAAGATTATTCTTGTTCTTATATAATTTCCAGGTATGTGAATATGAATCCATTTTCTTT
TTTCTTTGCAACCAATCCTCTCATTTACGATCAACATCTTATAGAGTGTTTCTTGAACGC
ATTTATTTCTACGTAAAATTAGAATATTTAGTTAAACTTTTTTATAAAGATTTTGGCGTT
ATCTTATGGCTTTTCAAAGACCCTTCCCCGCATTCTGTTAGGTATAAAGGCAAATCTATT
CTAGCCTCAAAAGGGATGTCCTTTTTGATGTATAAATGGAAATTTTACCTTCTCAATTTC
TGGCAATGTCATTTTTATATGTGGTCTCAACCAAGAAGAATCTATATTAATCGATTATCA
ACCCATTTTCTTGACTTCATGGGTTTTTGTTCAAGTGTACAACTCACTTCTTCCGTGGTA
CGGAGTCAAATGTTAGAAAATGCATATCTAATAGATAATACGATTAAGAAGTTCGATCCT
AAAATTCCAATTAGTCCTCTGATTGGATCGTTGGCTAAAGCGCAATTTTGTAACGGATTA
GGGCATCCTATTAGTAAGTCGGTCTGGATCGATTTATCGGATTTGACGTATTATACTCCGGAGTATGAAACCCTGGATACTGATATCTTGGCAGCATTCCGA
GTAACTCCTCAACCTGGAGTTCCACCCGAAGAAGCTGGGGCCGCCGTGGCCGCCGAATCT
TCTACTGGTACATGGACAACTGTATGGACCGACGGACTTACGAGTCTTGATCGTTACAAA
GGACGTTGCTACCACATCGAGCCCGTTGCTGGAGAAGAAAATCAATATATTTGTTATGTA
GCTTACCCCTTAGACCTGTTTGAGGAAGGCTCTGTTACTAACATGTTTACTTCCATTGTG
GGTAATGTATTTGGATTCAAAGCCTTGCGTGCTCTACGTTTGGAAGATTTGCGAATCCCT
GTTGCTTATGTAAAAACTTTCCTAGGCCCGCCTCACGGTATCCAAGTTGAGAGAGATAAA
TTGAATA

>Green-Yellow13
ATCGCGTCTCCCCCAAACCGCCAAG-GCGGAGGGGAAGGAAGGTGGCTTCCCGTGCCTCA
CCAGGCGCGGTTGGCCTAAAATTGGAGCCCGCGGCACTTAGCTATTGCGGCGATAGGTGG
TGAACAAGGCCTAGGCCGTGCAAACAACCCGCCGCGAAGCTCTATGCAGCGTGCGCTCGT
ATGACCCTTTCAAGTTGCCCTCGGTATTGGGTGAAAGATGCCTCGTCTTTGCATTTATTACGATTCTTTCTTTATGAGTAT
CATAATTGGAATAGTCTTTTTATTCCAAAAAAATCCATTTCTATTTTTCTAAAAAGGAAT
CAAAGATTATTCTTGTTCTTATATAATTTCCAGGTATGTGAATATGAATCCATTTTCTTT
TTTCTTTGCAACCAATCCTCTCATTTACGATCAACATCTTATAGAGTGTTTCTTGAACGC
ATTTATTTCTACGTAAAATTAGAATATTTAGTTAAACTTTTTTATAAAGATTTTGGCGTT
ATCTTATGGCTTTTCAAAGACCCTTCCCCGCATTCTGTTAGGTATAAAGGCAAATCTATT
CTAGCCTCAAAAGGGATGTCCTTTTTGATGTATAAATGGAAATTTTACCTTCTCAATTTC
TGGCAATGTCATTTTTATATGTGGTCTCAACCAAGAAGAATCTATATTAATCGATTATCA
ACCCATTTTCTTGACTTCATGGGTTTTTGTTCAAGTGTACAACTCACTTCTTCCGTGGTA
CGGAGTCAAATGTTAGAAAATGCATATCTAATAGATAATACGATTAAGAAGTTCGATCCT
AAAATTCCAATTAGTCCTCTGATTGGATCGTTGGCTAAAGCGCAATTTTGTAACGGATTA
GGGCATCCTATTAGTAAGTCGGTCTGGATCGATTTATCGGATTTGACGTATTATACTCCGGAGTATGAAACCCTGGATACTGATATCTTGGCAGCATTCCGA
GTAACTCCTCAACCTGGAGTTCCACCCGAAGAAGCTGGGGCCGCCGTGGCCGCCGAATCT
TCTACTGGTACATGGACAACTGTATGGACCGACGGACTTACGAGTCTTGATCGTTACAAA
GGACGTTGCTACCACATCGAGCCCGTTGCTGGAGAAGAAAATCAATATATTTGTTATGTA
GCTTACCCCTTAGACCTGTTTGAGGAAGGCTCTGTTACTAACATGTTTACTTCCATTGTG
GGTAATGTATTTGGATTCAAAGCCTTGCGTGCTCTACGTTTGGAAGATTTGCGAATCCCT
GTTGCTTATGTAAAAACTTTCCTAGGCCCGCCTCACGGTATCCAAGTTGAGAGAGATAAA
TTGAATA


>Purple1
ATCGCGTCTCCCCCAAACCGCCAAG-GCGGAGGGGAAGGAAGGTGGCTTCCCGTGCCTCA
CCAGGCGCGGTTGGCCTAAAATTGGAGCCCGCGGCACTTAGCTCTTGCGGCGATAGGTGG
TGAACAAGGCCTAGGCCGTGCAAACAACCCGCCGCGAAGCTCTATGCAGCGTGCGCTCGT
ATGACCCTTTCAAGTTGCCCTCGGTATTGGGTGAAAGATGCCTCGTCTTTGCATTTATTACGATTCTTTCTTTATGAGTAT
CATAATTGGAATAGTCTTTTTATTCCAAAAAAATCCATTTCTATTTTTCTAAAAAGGAAT
CAAAGATTATTCTTGTTCTTATATAATTTCCAGGTATGTGAATATGAATCCATTTTCTTT
TTTCTTTGCAACCAATCCTCTCATTTACGATCAACATCTTATAGAGTGTTTCTTGAACGC
ATTTATTTCTACGTAAAATTAGAATATTTAGTTAAACTTTTTTATAAAGATTTTGGCGTT
ATCTTATGGCTTTTCAAAGACCCTTCCCCGCATTCTGTTAGGTATAAAGGCAAATCTATT
CTAGCCTCAAAAGGGATGTCCTTTTTGATGTATAAATGGAAATTTTACCTTCTCAATTTC
TGGCAATGTCATTTTTATATGTGGTCTCAACCAAGAAGAATCTATATTAATCGATTATCA
ACCCATTTTCTTGACTTCATGGGTTTTTGTTCAAGTGTACAACTCACTTCTTCCGTGGTA
CGGAGTCAAATGTTAGAAAATGCATATCTAATAGATAATACGATTAAGAAGTTCGATCCT
AAAATTCCAATTAGTCCTCTGATTGGATCGTTGGCTAAAGCGCAATTTTGTAACGGATTA
GGGCATCCTATTAGTAAGTCGGTCTGGATCGATTTATCGGATTTGACGTATTATACTCCGGAGTATGAAACCCTGGATACTGATATCTTGGCAGCATTCCGA
GTAACTCCTCAACCTGGAGTTCCACCCGAAGAAGCTGGGGCCGCCGTGGCCGCCGAATCT
TCTACTGGTACATGGACAACTGTATGGACCGACGGACTTACGAGTCTTGATCGTTACAAA
GGACGTTGCTACCACATCGAGCCCGTTGCTGGAGAAGAAAATCAATATATTTGTTATGTA
GCTTACCCCTTAGACCTGTTTGAGGAAGGCTCTGTTACTAACATGTTTACTTCCATTGTG
GGTAATGTATTTGGATTCAAAGCCTTGCGTGCTCTACGTTTGGAAGATTTGCGAATCCCT
GTTGCTTATGTAAAAACTTTCCTAGGCCCGCCTCACGGTATCCAAGTTGAGAGAGATAAA
TTGAATA

>Purple2
ATCGCGTCTCCCCCAAACCGCCAAG-GCGGAGGGGAAGGAAGGTGGCTTCCCGTGCCTCA
CCAGGCGCGGTTGGCCTAAAATTGGAGCCCGCGGCACTTAGCTCTTGCGGCGATAGGTGG
TGAACAAGGCCTAGGCCATGCAAACAACCCGCCGCGAAGCTCTATGCAGCGTGCGCTCGT
ATGACCCTTTCAAGTTGCCCTCGGTATTGGGTGAAAGATGCCTCGTCTTTGCATTTATTACGATTCTTTCTTTATGAGTAT
CATAATTGGAATAGTCTTTTTATTCCAAAAAAATCCATTTCTATTTTTCTAAAAAGGAAT
CAAAGATTATTCTTGTTCTTATATAATTTCCAGGTATGTGAATATGAATCCATTTTCTTT
TTTCTTTGCAACCAATCCTCTCATTTACGATCAACATCTTATAGAGTGTTTCTTGAACGC
ATTTATTTCTACGTAAAATTAGAATATTTAGTTAAACTTTTTTATAAAGATTTTGGCGTT
ATCTTATGGCTTTTCAAAGACCCTTCCCCGCATTCTGTTAGGTATAAAGGCAAATCTATT
CTAGCCTCAAAAGGGATGTCCTTTTTGATGTATAAATGGAAATTTTACCTTCTCAATTTC
TGGCAATGTCATTTTTATATGTGGTCTCAACCAAGAAGAATCTATATTAATCGATTATCA
ACCCATTTTCTTGACTTCATGGGTTTTTGTTCAAGTGTACAACTCACTTCTTCCGTGGTA
CGGAGTCAAATGTTAGAAAATGCATATCTAATAGATAATACGATTAAGAAGTTCGATCCT
AAAATTCCAATTAGTCCTCTGATTGGATCGTTGGCTAAAGCGCAATTTTGTAACGGATTA
GGGCATCCTATTAGTAAGTCGGTCTGGATCGATTTATCGGATTTGACGTATTATACTCCGGAGTATGAAACCCTGGATACTGATATCTTGGCAGCATTCCGA
GTAACTCCTCAACCTGGAGTTCCACCCGAAGAAGCTGGGGCCGCCGTGGCCGCCGAATCT
TCTACTGGTACATGGACAACTGTATGGACCGACGGACTTACGAGTCTTGATCGTTACAAA
GGACGTTGCTACCACATCGAGCCCGTTGCTGGAGAAGAAAATCAATATATTTGTTATGTA
GCTTACCCCTTAGACCTGTTTGAGGAAGGCTCTGTTACTAACATGTTTACTTCCATTGTG
GGTAATGTATTTGGATTCAAAGCCTTGCGTGCTCTACGTTTGGAAGATTTGCGAATCCCT
GTTGCTTATGTAAAAACTTTCCTAGGCCCGCCTCACGGTATCCAAGTTGAGAGAGATAAA
TTGAATA

>Purple3
ATCGCGTCTCCCCCAAACCGCCAAG-GCGGAGGGGAAGGAAGGTGGCTTCCCGTGCCTCA
CCAGGCGCGGTTGGCCTAAAATTGGAGCCCGCGGCACTTAGCTCTTGCGGCGATAGGTGG
TGAACAAGGCCTAGGCCATGCAAACAACCCGCCGCGAAGCTCTATGCAGCGTGCGCTCGT
ATGACCCTTTCAAGTTGCCCTCGGTATTGGGTGAAAGATGCCTCGTCTTTGCATTTATTACGATTCTTTCTTTATGAGTAT
CATAATTGGAATAGTCTTTTTATTCCAAAAAAATCCATTTCTATTTTTCTAAAAAGGAAT
CAAAGATTATTCTTGTTCTTATATAATTTCCAGGTATGTGAATATGAATCCATTTTCTTT
TTTCTTTGCAACCAATCCTCTCATTTACGATCAACATCTTATAGAGTGTTTCTTGAACGC
ATTTATTTCTACGTAAAATTAGAATATTTAGTTAAACTTTTTTATAAAGATTTTGGCGTT
ATCTTATGGCTTTTCAAAGACCCTTCCCCGCATTCTGTTAGGTATAAAGGCAAATCTATT
CTAGCCTCAAAAGGGATGTCCTTTTTGATGTATAAATGGAAATTTTACCTTCTCAATTTC
TGGCAATGTCATTTTTATATGTGGTCTCAACCAAGAAGAATCTATATTAATCGATTATCA
ACCCATTTTCTTGACTTCATGGGTTTTTGTTCAAGTGTACAACTCACTTCTTCCGTGGTA
CGGAGTCAAATGTTAGAAAATGCATATCTAATAGATAATACGATTAAGAAGTTCGATCCT
AAAATTCCAATTAGTCCTCTGATTGGATCGTTGGCTAAAGCGCAATTTTGTAACGGATTA
GGGCATCCTATTAGTAAGTCGGTCTGGATCGATTTATCGGATTTGACGTATTATACTCCGGAGTATGAAACCCTGGATACTGATATCTWGGCAGCATTCCGA
GTAACTCCTCAACCTGGAGTTCCACCCGAAGAAGCTGGGGCCGCCGTGGCCGCCGAATCT
TCTACTGGTACATGGACAACTGTATGGACCGACGGACTTACGAGTCTTGATCGTTACAAA
GGACGTTGCTACCACATCGAGCCCGTTGCTGGAGAAGAAAATCAATATATTTGTTATGTA
GCTTACCCCTTAGACCTGTTTGAGGAAGGCTCTGTTACTAACATGTTTACTTCCATTGTG
GGTAATGTATTTGGATTCAAAGCCTTGCGTGCTCTACGTTTGGAAGATTTGCGAATCCCT
GTTGCTTATGTAAAAACTTTCCTAGGCCCGCCTCACGGTATCCAAGTTGAGAGAGATAAA
TTGAATA

>Purple4
ATCGCGTCTCCCCCAAACCGCCAAG-GCGGAGGGGAAGGAAGGTGGCTTCCCGTGCCTCA
CCAGGCGCGGTTGGCCTAAAATTGGAGCCCGCGGCACTTAGCTCTTGCGGCGATAGGTGG
TGAACAAGGCCTAGGCCGTGCAAACAACCCGCCGCGAAGCTCTATGCAGCGTGCGCTCGT
ATGACCCTTTCAAGTTGCCCTCGGTATTGGGTGAAAGATGCCTCGTCTTTGCATTTATTACGATTCTTTCTTTATGAGTAT
CATAATTGGAATAGTCTTTTTATTCCAAAAAAATCCATTTCTATTTTTCTAAAAAGGAAT
CAAAGATTATTCTTGTTCTTATATAATTTCCAGGTATGTGAATATGAATCCATTTTCTTT
TTTCTTTGCAACCAATCCTCTCATTTACGATCAACATCTTATAGAGTGTTTCTTGAACGC
ATTTATTTCTACGTAAAATTAGAATATTTAGTTAAACTTTTTTATAAAGATTTTGGCGTT
ATCTTATGGCTTTTCAAAGACCCTTCCCCGCATTCTGTTAGGTATAAAGGCAAATCTATT
CTAGCCTCAAAAGGGATGTCCTTTTTGATGTATAAATGGAAATTTTACCTTCTCAATTTC
TGGCAATGTCATTTTTATATGTGGTCTCAACCAAGAAGAATCTATATTAATCGATTATCA
ACCCATTTTCTTGACTTCATGGGTTTTTGTTCAAGTGTACAACTCACTTCTTCCGTGGTA
CGGAGTCAAATGTTAGAAAATGCATATCTAATAGATAATACGATTAAGAAGTTCGATCCT
AAAATTCCAATTAGTCCTCTGATTGGATCGTTGGCTAAAGCGCAATTTTGTAACGGATTA
GGGCATCCTATTAGTAAGTCGGTCTGGATCGATTTATCGGATTTGACGTATTATACTCCGGAGTATGAAACCCTGGATACTGATATCTWGGCAGCATTCCGA
GTAACTCCTCAACCTGGAGTTCCACCCGAAGAAGCTGGGGCCGCCGTGGCCGCCGAATCT
TCTACTGGTACATGGACAACTGTATGGACCGACGGACTTACGAGTCTTGATCGTTACAAA
GGACGTTGCTACCACATCGAGCCCGTTGCTGGAGAAGAAAATCAATATATTTGTTATGTA
GCTTACCCCTTAGACCTGTTTGAGGAAGGCTCTGTTACTAACATGTTTACTTCCATTGTG
GGTAATGTATTTGGATTCAAAGCCTTGCGTGCTCTACGTTTGGAAGATTTGCGAATCCCT
GTTGCTTATGTAAAAACTTTCCTAGGCCCGCCTCACGGTATCCAAGTTGAGAGAGATAAA
TTGAATA

>Purple5
ATCGCGTCTCCCCCAAACCGCCAAG-GCGGAGGGGAAGGAAGGTGGCTTCCCGTGCCTCA
CCAGGCGCGGTTGGCCTAAAATTGGAGCCCGCGGCACTTAGCTCTTGCGGCGATAGGTGG
TGAACAAGGCCTAGGCCATGCAAACAACCCGCCGCGAAGCTCTATGCAGCGTGCGCTCGT
ATGACCCTTTCAAGTTGCCCTCGGTATTGGGTGAAAGATGCCTCGTCTTTGCATTTATTACGATTCTTTCTTTATGAGTAT
CATAATTGGAATAGTCTTTTTATTCCAAAAAAATCCATTTCTATTTTTCTAAAAAGGAAT
CAAAGATTATTCTTGTTCTTATATAATTTCCAGGTATGTGAATATGAATCCATTTTCTTT
TTTCTTTGCAACCAATCCTCTCATTTACGATCAACATCTTATAGAGTGTTTCTTGAACGC
ATTTATTTCTACGTAAAATTAGAATATTTAGTTAAACTTTTTTATAAAGATTTTGGCGTT
ATCTTATGGCTTTTCAAAGACCCTTCCCCGCATTCTGTTAGGTATAAAGGCAAATCTATT
CTAGCCTCAAAAGGGATGTCCTTTTTGATGTATAAATGGAAATTTTACCTTCTCAATTTC
TGGCAATGTCATTTTTATATGTGGTCTCAACCAAGAAGAATCTATATTAATCGATTATCA
ACCCATTTTCTTGACTTCATGGGTTTTTGTTCAAGTGTACAACTCACTTCTTCCGTGGTA
CGGAGTCAAATGTTAGAAAATGCATATCTAATAGATAATACGATTAAGAAGTTCGATCCT
AAAATTCCAATTAGTCCTCTGATTGGATCGTTGGCTAAAGCGCAATTTTGTAACGGATTA
GGGCATCCTATTAGTAAGTCGGTCTGGATCGATTTATCGGATTTGACGTATTATACTCCGGAGTATGAAACCCTGGATACTGATATCTTGGCAGCATTCCGA
GTAACTCCTCAACCTGGAGTTCCACCCGAAGAAGCTGGGGCCGCCGTGGCCGCCGAATCT
TCTACTGGTACATGGACAACTGTATGGACCGACGGACTTACGAGTCTTGATCGTTACAAA
GGACGTTGCTACCACATCGAGCCCGTTGCTGGAGAAGAAAATCAATATATTTGTTATGTA
GCTTACCCCTTAGACCTGTTTGAGGAAGGCTCTGTTACTAACATGTTTACTTCCATTGTG
GGTAATGTATTTGGATTCAAAGCCTTGCGTGCTCTACGTTTGGAAGATTTGCGAATCCCT
GTTGCTTATGTAAAAACTTTCCTAGGCCCGCCTCACGGTATCCAAGTTGAGAGAGATAAA
TTGAATA

>Purple6
ATCGCGTCTCCCCCAAACCGCCAAG-GCGGAGGGGAAGGAAGGTGGCTTCCCGTGCCTCA
CCAGGCGCGGTTGGCCTAAAATTGGAGCCCGCGGCACTTAGCTCTTGCGGCGATAGGTGG
TGAACAAGGCCTAGGCCGTGCAAACAACCCGCCGCGAAGCTCTATGCAGCGTGCGCTCGT
ATGACCCTTTCAAGTTGCCCTCGGTATTGGGTGAAAGATGCCTCGTCTTTGCATTTATTACGATTCTTTCTTTATGAGTAT
CATAATTGGAATAGTCTTTTTATTCCAAAAAAATCCATTTCTATTTTTCTAAAAAGGAAT
CAAAGATTATTCTTGTTCTTATATAATTTCCAGGTATGTGAATATGAATCCATTTTCTTT
TTTCTTTGCAACCAATCCTCTCATTTACGATCAACATCTTATAGAGTGTTTCTTGAACGC
ATTTATTTCTACGTAAAATTAGAATATTTAGTTAAACTTTTTTATAAAGATTTTGGCGTT
ATCTTATGGCTTTTCAAAGACCCTTCCCCGCATTCTGTTAGGTATAAAGGCAAATCTATT
CTAGCCTCAAAAGGGATGTCCTTTTTGATGTATAAATGGAAATTTTACCTTCTCAATTTC
TGGCAATGTCATTTTTATATGTGGTCTCAACCAAGAAGAATCTATATTAATCGATTATCA
ACCCATTTTCTTGACTTCATGGGTTTTTGTTCAAGTGTACAACTCACTTCTTCCGTGGTA
CGGAGTCAAATGTTAGAAAATGCATATCTAATAGATAATACGATTAAGAAGTTCGATCCT
AAAATTCCAATTAGTCCTCTGATTGGATCGTTGGCTAAAGCGCAATTTTGTAACGGATTA
GGGCATCCTATTAGTAAGTCGGTCTGGATCGATTTATCGGATTTGACGTATTATACTCCGGAGTATGAAACCCTGGATACTGATATCTTGGCAGCATTCCGA
GTAACTCCTCAACCTGGAGTTCCACCCGAAGAAGCTGGGGCCGCCGTGGCCGCCGAATCT
TCTACTGGTACATGGACAACTGTATGGACCGACGGACTTACGAGTCTTGATCGTTACAAA
GGACGTTGCTACCACATCGAGCCCGTTGCTGGAGAAGAAAATCAATATATTTGTTATGTA
GCTTACCCCTTAGACCTGTTTGAGGAAGGCTCTGTTACTAACATGTTTACTTCCATTGTG
GGTAATGTATTTGGATTCAAAGCCTTGCGTGCTCTACGTTTGGAAGATTTGCGAATCCCT
GTTGCTTATGTAAAAACTTTCCTAGGCCCGCCTCACGGTATCCAAGTTGAGAGAGATAAA
TTGAATA

>Purple7
ATCGCGTCTCCCCCAAACCGCCAAG-GCGGAGGGGAAGGAAGGTGGCTTCCCGTGCCTCA
CCAGGCGCGGTTGGCCTAAAATTGGAGCCCGCGGCACTTAGCTCTTGCGGCGATAGGTGG
TGAACAAGGCCTAGGCCATGCAAACAACCCGCCGCGAAGCTCTATGCAGCGTGCGCTCGT
ATGACCCTTTCAAGTTGCCCTCGGTATTGGGTGAAAGATGCCTCGTCTTTGCATTTATTACGATTCTTTCTTTATGAGTAT
CATAATTGGAATAGTCTTTTTATTCCAAAAAAATCCATTTCTATTTTTCTAAAAAGGAAT
CAAAGATTATTCTTGTTCTTATATAATTTCCAGGTATGTGAATATGAATCCATTTTCTTT
TTTCTTTGCAACCAATCCTCTCATTTACGATCAACATCTTATAGAGTGTTTCTTGAACGC
ATTTATTTCTACGTAAAATTAGAATATTTAGTTAAACTTTTTTATAAAGATTTTGGCGTT
ATCTTATGGCTTTTCAAAGACCCTTCCCCGCATTCTGTTAGGTATAAAGGCAAATCTATT
CTAGCCTCAAAAGGGATGTCCTTTTTGATGTATAAATGGAAATTTTACCTTCTCAATTTC
TGGCAATGTCATTTTTATATGTGGTCTCAACCAAGAAGAATCTATATTAATCGATTATCA
ACCCATTTTCTTGACTTCATGGGTTTTTGTTCAAGTGTACAACTCACTTCTTCCGTGGTA
CGGAGTCAAATGTTAGAAAATGCATATCTAATAGATAATACGATTAAGAAGTTCGATCCT
AAAATTCCAATTAGTCCTCTGATTGGATCGTTGGCTAAAGCGCAATTTTGTAACGGATTA
GGGCATCCTATTAGTAAGTCGGTCTGGATCGATTTATCGGATTTGACGTATTATACTCCGGAGTATGAAACCCTGGATACTGATATCTTGGCAGCATTCCGA
GTAACTCCTCAACCTGGAGTTCCACCCGAAGAAGCTGGGGCCGCCGTGGCCGCCGAATCT
TCTACTGGTACATGGACAACTGTATGGACCGACGGACTTACGAGTCTTGATCGTTACAAA
GGACGTTGCTACCACATCGAGCCCGTTGCTGGAGAAGAAAATCAATATATTTGTTATGTA
GCTTACCCCTTAGACCTGTTTGAGGAAGGCTCTGTTACTAACATGTTTACTTCCATTGTG
GGTAATGTATTTGGATTCAAAGCCTTGCGTGCTCTACGTTTGGAAGATTTGCGAATCCCT
GTTGCTTATGTAAAAACTTTCCTAGGCCCGCCTCACGGTATCCAAGTTGAGAGAGATAAA
TTGAATA

>Purple8
ATCGCGTCTCCCCCAAACCGCCAAG-GCGGAGGGGAAGGAAGGTGGCTTCCCGTGCCTCA
CCAGGCGCGGTTGGCCTAAAATTGGAGCCCGCGGCACTTAGCTCTTGCGGCGATAGGTGG
TGAACAAGGCCTAGGCCATGCAAACAACCCGCCGCGAAGCTCTATGCAGCGTGCGCTCGT
ATGACCCTTTCAAGTTGCCCTCGGTATTGGGTGAAAGATGCCTCGTCTTTGCATTTATTACGATTCTTTCTTTATGAGTAT
CATAATTGGAATAGTCTTTTTATTCCAAAAAAATCCATTTCTATTTTTCTAAAAAGGAAT
CAAAGATTATTCTTGTTCTTATATAATTTCCAGGTATGTGAATATGAATCCATTTTCTTT
TTTCTTTGCAACCAATCCTCTCATTTACGATCAACATCTTATAGAGTGTTTCTTGAACGC
ATTTATTTCTACGTAAAATTAGAATATTTAGTTAAACTTTTTTATAAAGATTTTGGCGTT
ATCTTATGGCTTTTCAAAGACCCTTCCCCGCATTCTGTTAGGTATAAAGGCAAATCTATT
CTAGCCTCAAAAGGGATGTCCTTTTTGATGTATAAATGGAAATTTTACCTTCTCAATTTC
TGGCAATGTCATTTTTATATGTGGTCTCAACCAAGAAGAATCTATATTAATCGATTATCA
ACCCATTTTCTTGACTTCATGGGTTTTTGTTCAAGTGTACAACTCACTTCTTCCGTGGTA
CGGAGTCAAATGTTAGAAAATGCATATCTAATAGATAATACGATTAAGAAGTTCGATCCT
AAAATTCCAATTAGTCCTCTGATTGGATCGTTGGCTAAAGCGCAATTTTGTAACGGATTA
GGGCATCCTATTAGTAAGTCGGTCTGGATCGATTTATCGGATTTGACGTATTATACTCCGGAGTATGAAACCCTGGATACTGATATCTTGGCAGCATTCCGA
GTAACTCCTCAACCTGGAGTTCCACCCGAAGAAGCTGGGGCCGCCGTGGCCGCCGAATCT
TCTACTGGTACATGGACAACTGTATGGACCGACGGACTTACGAGTCTTGATCGTTACAAA
GGACGTTGCTACCACATCGAGCCCGTTGCTGGAGAAGAAAATCAATATATTTGTTATGTA
GCTTACCCCTTAGACCTGTTTGAGGAAGGCTCTGTTACTAACATGTTTACTTCCATTGTG
GGTAATGTATTTGGATTCAAAGCCTTGCGTGCTCTACGTTTGGAAGATTTGCGAATCCCT
GTTGCTTATGTAAAAACTTTCCTAGGCCCGCCTCACGGTATCCAAGTTGAGAGAGATAAA
TTGAATA

>Purple9
ATCGCGTCTCCCCCAAACCGCCAAG-GCGGAGGGGAAGGAAGGTGGCTTCCCGTGCCTCA
CCAGGCGCGGTTGGCCTAAAATTGGAGCCCGCGGCACTTAGCTCTTGCGGCGATAGGTGG
TGAACAAGGCCTAGGCCATGCAAACAACCCGCCGCGAAGCTCTATGCAGCGTGCGCTCGT
ATGACCCTTTCAAGTTGCCCTCGGTATTGGGTGAAAGATGCCTCGTCTTTGCATTTATTACGATTCTTTCTTTATGAGTAT
CATAATTGGAATAGTCTTTTTATTCCAAAAAAATCCATTTCTATTTTTCTAAAAAGGAAT
CAAAGATTATTCTTGTTCTTATATAATTTCCAGGTATGTGAATATGAATCCATTTTCTTT
TTTCTTTGCAACCAATCCTCTCATTTACGATCAACATCTTATAGAGTGTTTCTTGAACGC
ATTTATTTCTACGTAAAATTAGAATATTTAGTTAAACTTTTTTATAAAGATTTTGGCGTT
ATCTTATGGCTTTTCAAAGACCCTTCCCCGCATTCTGTTAGGTATAAAGGCAAATCTATT
CTAGCCTCAAAAGGGATGTCCTTTTTGATGTATAAATGGAAATTTTACCTTCTCAATTTC
TGGCAATGTCATTTTTATATGTGGTCTCAACCAAGAAGAATCTATATTAATCGATTATCA
ACCCATTTTCTTGACTTCATGGGTTTTTGTTCAAGTGTACAACTCACTTCTTCCGTGGTA
CGGAGTCAAATGTTAGAAAATGCATATCTAATAGATAATACGATTAAGAAGTTCGATCCT
AAAATTCCAATTAGTCCTCTGATTGGATCGTTGGCTAAAGCGCAATTTTGTAACGGATTA
GGGCATCCTATTAGTAAGTCGGTCTGGATCGATTTATCGGATTTGACGTATTATACTCCGGAGTATGAAACCCTGGATACTGATATCTTGGCAGCATTCCGA
GTAACTCCTCAACCTGGAGTTCCACCCGAAGAAGCTGGGGCCGCCGTGGCCGCCGAATCT
TCTACTGGTACATGGACAACTGTATGGACCGACGGACTTACGAGTCTTGATCGTTACAAA
GGACGTTGCTACCACATCGAGCCCGTTGCTGGAGAAGAAAATCAATATATTTGTTATGTA
GCTTACCCCTTAGACCTGTTTGAGGAAGGCTCTGTTACTAACATGTTTACTTCCATTGTG
GGTAATGTATTTGGATTCAAAGCCTTGCGTGCTCTACGTTTGGAAGATTTGCGAATCCCT
GTTGCTTATGTAAAAACTTTCCTAGGCCCGCCTCACGGTATCCAAGTTGAGAGAGATAAA
TTGAATA

>Purple10
ATCGCGTCTCCCCCAAACCGCCAAG-GCGGAGGGGAAGGAAGGTGGCTTCCCGTGCCTCA
CCAGGCGCGGTTGGCCTAAAATTGGAGCCCGCGGCACTTAGCTCTTGCGGCGATAGGTGG
TGAACAAGGCCTAGGCCGTGCAAACAACCCGCCGCGAAGCTCTATGCAGCGTGCGCTCGT
ATGACCCTTTCAAGTTGCCCTCGGTATTGGGTGAAAGATGCCTCGTCTTTGCATTTATTACGATTCTTTCTTTATGAGTAT
CATAATTGGAATAGTCTTTTTATTCCAAAAAAATCCATTTCTATTTTTCTAAAAAGGAAT
CAAAGATTATTCTTGTTCTTATATAATTTCCAGGTATGTGAATATGAATCCATTTTCTTT
TTTCTTTGCAACCAATCCTCTCATTTACGATCAACATCTTATAGAGTGTTTCTTGAACGC
ATTTATTTCTACGTAAAATTAGAATATTTAGTTAAACTTTTTTATAAAGATTTTGGCGTT
ATCTTATGGCTTTTCAAAGACCCTTCCCCGCATTCTGTTAGGTATAAAGGCAAATCTATT
CTAGCCTCAAAAGGGATGTCCTTTTTGATGTATAAATGGAAATTTTACCTTCTCAATTTC
TGGCAATGTCATTTTTATATGTGGTCTCAACCAAGAAGAATCTATATTAATCGATTATCA
ACCCATTTTCTTGACTTCATGGGTTTTTGTTCAAGTGTACAACTCACTTCTTCCGTGGTA
CGGAGTCAAATGTTAGAAAATGCATATCTAATAGATAATACGATTAAGAAGTTCGATCCT
AAAATTCCAATTAGTCCTCTGATTGGATCGTTGGCTAAAGCGCAATTTTGTAACGGATTA
GGGCATCCTATTAGTAAGTCGGTCTGGATCGATTTATCGGATTTGACGTATTATACTCCGGAGTATGAAACCCTGGATACTGATATCTTGGCAGCATTCCGA
GTAACTCCTCAACCTGGAGTTCCACCCGAAGAAGCTGGGGCCGCCGTGGCCGCCGAATCT
TCTACTGGTACATGGACAACTGTATGGACCGACGGACTTACGAGTCTTGATCGTTACAAA
GGACGTTGCTACCACATCGAGCCCGTTGCTGGAGAAGAAAATCAATATATTTGTTATGTA
GCTTACCCCTTAGACCTGTTTGAGGAAGGCTCTGTTACTAACATGTTTACTTCCATTGTG
GGTAATGTATTTGGATTCAAAGCCTTGCGTGCTCTACGTTTGGAAGATTTGCGAATCCCT
GTTGCTTATGTAAAAACTTTCCTAGGCCCGCCTCACGGTATCCAAGTTGAGAGAGATAAA
TTGAATA

>Purple11
ATCGCGTCTCCCCCAAACCGCCAAG-GCGGAGGGGAAGGAAGGTGGCTTCCCGTGCCTCA
CCAGGCGCGGTTGGCCTAAAATTGGAGCCCGCGGCACTTAGCTATTGCGGCGATAGGTGG
TGAACAAGGCCTAGGCCGTGCAAACAACCCGCCGCGAAGCTCTATGCAGCGTGCGCTCGT
ATGACCCTTTCAAGTTGCCCTCGGTATTGGGTGAAAGATGCCTCGTCTTTGCATTTATTACGATTCTTTCTTTATGAGTAT
CATAATTGGAATAGTCTTTTTATTCCAAAAAAATCCATTTCTATTTTTCTAAAAAGGAAT
CAAAGATTATTCTTGTTCTTATATAATTTCCAGGTATGTGAATATGAATCCATTTTCTTT
TTTCTTTGCAACCAATCCTCTCATTTACGATCAACATCTTATAGAGTGTTTCTTGAACGC
ATTTATTTCTACGTAAAATTAGAATATTTAGTTAAACTTTTTTATAAAGATTTTGGCGTT
ATCTTATGGCTTTTCAAAGACCCTTCCCCGCATTCTGTTAGGTATAAAGGCAAATCTATT
CTAGCCTCAAAAGGGATGTCCTTTTTGATGTATAAATGGAAATTTTACCTTCTCAATTTC
TGGCAATGTCATTTTTATATGTGGTCTCAACCAAGAAGAATCTATATTAATCGATTATCA
ACCCATTTTCTTGACTTCATGGGTTTTTGTTCAAGTGTACAACTCACTTCTTCCGTGGTA
CGGAGTCAAATGTTAGAAAATGCATATCTAATAGATAATACGATTAAGAAGTTCGATCCT
AAAATTCCAATTAGTCCTCTGATTGGATCGTTGGCTAAAGCGCAATTTTGTAACGGATTA
GGGCATCCTATTAGTAAGTCGGTCTGGATCGATTTATCGGATTTGACGTATTATACTCCGGAGTATGAAACCCTGGATACTGATATCTTGGCAGCATTCCGA
GTAACTCCTCAACCTGGAGTTCCACCCGAAGAAGCTGGGGCCGCCGTGGCCGCCGAATCT
TCTACTGGTACATGGACAACTGTATGGACCGACGGACTTACGAGTCTTGATCGTTACAAA
GGACGTTGCTACCACATCGAGCCCGTTGCTGGAGAAGAAAATCAATATATTTGTTATGTA
GCTTACCCCTTAGACCTGTTTGAGGAAGGCTCTGTTACTAACATGTTTACTTCCATTGTG
GGTAATGTATTTGGATTCAAAGCCTTGCGTGCTCTACGTTTGGAAGATTTGCGAATCCCT
GTTGCTTATGTAAAAACTTTCCTAGGCCCGCCTCACGGTATCCAAGTTGAGAGAGATAAA
TTGAATA

>Purple12
ATCGCGTCTCCCCCAAACCGCCAAG-GCGGAGGGGAAGGAAGGTGGCTTCCCGTGCCTCA
CCAGGCGCGGTTGGCCTAAAATTGGAGCCCGCGGCACTTAGCTATTGCGGCGATAGGTGG
TGAACAAGGCCTAGGCCGTGCAAACAACCCGCCGCGAAGCTCTATGCAGCGTGCGCTCGT
ATGACCCTTTCAAGTTGCCCTCGGTATTGGGTGAAAGATGCCTCGTCTTTGCATTTATTACGATTCTTTCTTTATGAGTAT
CATAATTGGAATAGTCTTTTTATTCCAAAAAAATCCATTTCTATTTTTCTAAAAAGGAAT
CAAAGATTATTCTTGTTCTTATATAATTTCCAGGTATGTGAATATGAATCCATTTTCTTT
TTTCTTTGCAACCAATCCTCTCATTTACGATCAACATCTTATAGAGTGTTTCTTGAACGC
ATTTATTTCTACGTAAAATTAGAATATTTAGTTAAACTTTTTTATAAAGATTTTGGCGTT
ATCTTATGGCTTTTCAAAGACCCTTCCCCGCATTCTGTTAGGTATAAAGGCAAATCTATT
CTAGCCTCAAAAGGGATGTCCTTTTTGATGTATAAATGGAAATTTTACCTTCTCAATTTC
TGGCAATGTCATTTTTATATGTGGTCTCAACCAAGAAGAATCTATATTAATCGATTATCA
ACCCATTTTCTTGACTTCATGGGTTTTTGTTCAAGTGTACAACTCACTTCTTCCGTGGTA
CGGAGTCAAATGTTAGAAAATGCATATCTAATAGATAATACGATTAAGAAGTTCGATCCT
AAAATTCCAATTAGTCCTCTGATTGGATCGTTGGCTAAAGCGCAATTTTGTAACGGATTA
GGGCATCCTATTAGTAAGTCGGTCTGGATCGATTTATCGGATTTGACGTATTATACTCCGGAGTATGAAACCCTGGATACTGATATCTTGGCAGCATTCCGA
GTAACTCCTCAACCTGGAGTTCCACCCGAAGAAGCTGGGGCCGCCGTGGCCGCCGAATCT
TCTACTGGTACATGGACAACTGTATGGACCGACGGACTTACGAGTCTTGATCGTTACAAA
GGACGTTGCTACCACATCGAGCCCGTTGCTGGAGAAGAAAATCAATATATTTGTTATGTA
GCTTACCCCTTAGACCTGTTTGAGGAAGGCTCTGTTACTAACATGTTTACTTCCATTGTG
GGTAATGTATTTGGATTCAAAGCCTTGCGTGCTCTACGTTTGGAAGATTTGCGAATCCCT
GTTGCTTATGTAAAAACTTTCCTAGGCCCGCCTCACGGTATCCAAGTTGAGAGAGATAAA
TTGAATA

>MF401114.1|KX158361.1|Gypsophila_perfoliata
ATCGCGTCTCCCCCAAACCGCC?AG-GCGGAGGGGAAGGAAGATGGCTTCCCGTGCCTCA
CCGGGCG?GGTTGGCCTAAAATTGGAGCCCGCGGCACATAGCTCTCGCGGCGATAGGTGG
TGAACAAGGCCTAGGCCGTGCAAACAACCCGCCGCGAAGCTCTATGCAACGTGCGCTCGT
CGAACCCTTTGAAGTTGCCCTCGGTACTGGGTGAAAGATGCCTCGTCTTTGCATTTATTACGATTCTTTCTTTATGAGTAT
CATAATTGGAATAGTCTTTTTATTCCAAAAAAATCCATTTCTATTTTTCTAAAAAGGAAT
CAAAGATTATTCTTGTTCTTATATAATTTCCAGGTATGTGAATATGAATCCATTTTCTTT
TTTCTTTGCAACCAATCCTCTCATTTACGATCAACATCTTATAGAGTGTTTCTTGAACGC
ATTTATTTCTACGTAAAATTAGAATATTTAGTTAAACTTTTTTATAAAGATTTTGGCGTT
ATCTTATGGCTTTTCAAAGACCCTTCCCCGCATTCTGTTAGGTATAAAGGCAAATCTATT
CTAGCCTCAAAAGGGATGTCCTTTTTGATGTATAAATGGAAATTTTACCTTCTCAATTTC
TGGCAATGTCATTTTTATGTGTGGTCTCAACCAAGAAGAATCTATATTAATCGATTATCA
ACCCA-TTTCTTGACTTCATGGGTTTTTGTTCAAGTGTACAACTCACTTCTTCCGTGGTACGGAGTCAAATGTTAGAAAATGCATATCTAATAGATAATACGATTAAGAAGTTCGATCCT
AAAATTCCAATTAGTCCTCTGATTGGATCGTTGGCTAAAGCGCAATTTTGTAACGGATTA
GGGCATCCTATTAGTAAGTCGGTCTGGATCGATTTATCGGATTTGACGTATTATACTCCGGAGTATGAAACCCTGGATACTGATATCTTGGCAGCATTCCGAGTAACTCCTCAACCTGGAGTTCCACCCGAAGAAGCTGGGGCCGCCGTAGCCGCCGAATCTTCTACTGGTACATGGACAACTGTATGGACCGACGGACTTACCAGTCTTGATCGTTACAAA
GGACGTTGCTACCACATCGAGCCTGTTGCTGGAGAAGAAAATCAATATATTTGTTATGTA
GCTTACCCCTTAGACCTGTTTGAGGAAGGCTCTGTTACTAACATGTTTACTTCCATTGTG
GGTAATGTATTTGGGTTCAAAGCCTTGCGTGCTCTACGTTTGGAGGATTTGCGAATCCCT
GTTGCTTATATAAAAACTTTCCTAGGCCCGCCTCACGGTATCCAAGTTGAGAGAGATAAA
TTGAATA
