# Supplementary material for: Identification and characterization of Gypsophila paniculata color morphs in Sleeping Bear Dunes National Lakeshore, MI, USA
Source: PeerJ. 2019 Jun 17;7:e7100. doi: 10.7717/peerj.7100 (PMC6585908; doi:10.7717/peerj.7100)
Supplement: Supplemental Information 1 [file peerj-07-7100-s001.zip › DryadFiles_PostRevision/Revised_FASTA_Files/AllGyp_MatK_perf.fasta]

>GBVE5000-11|Gypsophila altissima|matK|AY042597
ATGTGTTAGATATATTAATTCCTTACCCCACCCATCTGGAAATCTTAGTTCAAACACTTCGGTATTGGGTGAAAGATGCCTCGTCTTTGCATTTATTACGATTCTTTCTTTATGAGTATCATAATTGGAATAGTCTTTTTATTCCAAAAAAATCCATTTCTATTTTTTTAAAAAGGAATCAAAGATTATTCTTGTTCTTATATAATTTCCAGGTATGTGAATATGAATCCATTTTCTTTTTTCTTTGCAACCAATCCTCTCATTTACGATCAACATCTTATAGAGTGTTTCTTGAACGCATTTATTTCTACGTAAAATTAGAATATTTAGTTAAACTTTTTTATAAAGATTTTGGCGTTATCTTATGGCTTTTCAAAGACTCTTCCCCGCATTCTGTTAGGTATAAAGGCAACTCTATTCTAGCCTCAAAAGGGATGTCCTTTTTGATGTATAAATGGAAATTTTACTTTCTCAATTTCTGGCAATGTCATTTTTATATGTGGTCTCAACCAAGAAGAATCTATATTAATCGATTATCAACCCATTTTCTTGACTTCATGGGTTTTTGTTCAAGTGTACAACTCACTTCTTCCGTGGTACGGAGTCAAATGTTAGAAAATGCATATCTAATAGATAATACGATTAAGAAGTTCGATCCTAAAATTCCAATTAGTCCTCTGATTGGATCGTTGGCTAAAGCGCAATTTTGTAACGGATTAGGGCATCCTATTAGTAAGTCGGTCTGGATCGATTTATCGGATTCTGATATTATTAATCGATTTGGGCGTATATGCCGAAATCTTTCTCATTATTATAGCGGTTCTTCAAGAAAAAAGAGTTTGTAT

>FBPL260-12|Gypsophila fastigiata|matK
ACACTTCGGTATTGGGTGAAAGATGCCTCGTCTTTGCATTTATTACGATTCTTTCTTTATGAGTATCATAAT------TGGAATAGTCTTTTTATTCCAAAAAAA---------TCCATTTCT---ATTTTTCTAAAAAGGAATCAAAGATTATTCTTGTTCTTATATAATTTCCAGGTATGTGAATATGAATCCATTTTCTTTTTTCTTTGCAACCAATCCTCTCATTTACGATCAACATCTTATAGAGTGTTTCTTGAACGCATTTATTTCTACGTAAAATTAGAATAT---------------------------TTAGTTAAACTTTTT------TATAAAGATTTT------GGCGTTATCTTATGGCTTTTCAAAGACCCTTCCCCGCATTCTGTTAGGTATAAAGGCAAATCTATTCTAGCCTCAAAAGGGATGTCCTTTTTGATGTATAAATGGAAATTTTACCTTCTCAATTTCTGGCAATGTCATTTTTATGTGTGGTCTCAACCAAGAAGAATCTATATTAAT------CGATTATCAACCCATTTTCTTGACTTCATGGGTTTTTGTTCAAGT------GTACAACTCACTTCTTCCGTGGTACGGAGTCAAATGTTAGAAAATGCATATCTAATAGATAATACGATTAAGAAGTTCGATCCTAAAATTCCAATTAGTCCTCTGATTGGATCGTTGGCTAAAGCGCAATTTTGTAACGGATTAGGGCATCCTATTAGTAAGTCGGTCTGGATCGATTTATCGGATTCTGATATTATTAATAGATTTGGGCGTATATGCCGAAATCTTTCTCATTATTATAGCGGTTCTTCAAGAAAAAAGAGTTTGTATCGACTAAAGTATATACTTCAACTTTCTTGTGCTAAAACTTTGG

>FBPL261-12|Gypsophila fastigiata|matK
ACACTTCGGTATTGGGTGAAAGATGCCTCGTCTTTGCATTTATTACGATTCTTTCTTTATGAGTATCATAAT------TGGAATAGTCTTTTTATTCCAAAAAAA---------TCCATTTCT---ATTTTTCTAAAAAGGAATCAAAGATTATTCTTGTTCTTATATAATTTCCAGGTATGTGAATATGAATCCATTTTCTTTTTTCTTTGCAACCAATCCTCTCATTTACGATCAACATCTTATAGAGTGTTTCTTGAACGCATTTATTTCTACGTAAAATTAGAATAT---------------------------TTAGTTAAACTTTTT------TATAAAGATTTT------GGCGTTATCTTATGGCTTTTCAAAGACCCTTCCCCGCATTCTGTTAGGTATAAAGGCAAATCTATTCTAGCCTCAAAAGGGATGTCCTTTTTGATGTATAAATGGAAATTTTACCTTCTCAATTTCTGGCAATGTCATTTTTATGTGTGGTCTCAACCAAGAAGAATCTATATTAAT------CGATTATCAACCCATTTTCTTGACTTCATGGGTTTTTGTTCAAGT------GTACAACTCACTTCTTCCGTGGTACGGAGTCAAATGTTAGAAAATGCATATCTAATAGATAATACGATTAAGAAGTTCGATCCTAAAATTCCAATTAGTCCTCTGATTGGATCGTTGGCTAAAGCGCAATTTTGTAACGGATTAGGGCATCCTATTAGTAAGTCGGTCTGGATCGATTTATCGGATTCTGATATTATTAATAGATTTGGGCGTATATGCCGAAATCTTTCTCATTATTATAGCGGTTCTTCAAGAAAAAAGAGTTTGTATCGACTAAAGTATATACTTCAACTTTCTTGTGCTAGAACTTT--

>FBPL262-12|Gypsophila fastigiata|matK
ACACTTCGGTATTGGGTGAAAGATGCCTCGTCTTTGCATTTATTACGATTCTTTCTTTATGAGTATCATAAT------TGGAATAGTCTTTTTATTCCAAAAAAA---------TCCATTTCT---ATTTTTCTAAAAAGGAATCAAAGATTATTCTTGTTCTTATATAATTTCCAGGTATGTGAATATGAATCCATTTTCTTTTTTCTTTGCAACCAATCCTCTCATTTACGATCAACATCTTATAGAGTGTTTCTTGAACGCATTTATTTCTACGTAAAATTAGAATAT---------------------------TTAGTTAAACTTTTT------TATAAAGATTTT------GGCGTTATCTTATGGCTTTTCAAAGACCCTTCCCCGCATTCTGTTAGGTATAAAGGCAAATCTATTCTAGCCTCAAAAGGGATGTCCTTTTTGATGTATAAATGGAAATTTTACCTTCTCAATTTCTGGCAATGTCATTTTTATGTGTGGTCTCAACCAAGAAGAATCTATATTAAT------CGATTATCAACCCATTTTCTTGACTTCATGGGTTTTTGTTCAAGT------GTACAACTCACTTCTTCCGTGGTACGGAGTCAAATGTTAGAAAATGCATATCTAATAGATAATACGATTAAGAAGTTCGATCCTAAAATTCCAATTAGTCCTCTGATTGGATCGTTGGCTAAAGCGCAATTTTGTAACGGATTAGGGCATCCTATTAGTAAGTCGGTCTGGATCGATTTATCGGATTCTGATATTATTAATAGATTTGGGCGTATATGCCGAAATCTTTCTCATTATTATAGCGGTTCTTCAAGAAAAAAGAGTTTGTATCGACTAAAGTATATACTTCAACTTTCTTGTGCTAGAACTTTG-

>GBVF001-11|Gypsophila elegans|matK|AY936327
CGGTACTGGGTGAAAGATGCCTCGTCTTTGCATTTATTACGATTCTTTCTTTATGAGNATCATAATTGGAATAGTCTTTTTATTCCAAAAAAATCCATTTCTATTTTTCTAAAAAGGAATCAAAGATTATTCTTGTTCTTATATAATTTCCAGGTATGTGAATATGACTCCATTTTATTTTTTCTTTGCAACCAATCCTCTCATTTACGATCAACATCTTATAGAGTGTTTCTTGAACGCATTTATTTCTACGTAAAATTAGAATATTTAGTGAAACTTTTTTATAAAGATTTTGGCGTTATCTTATGGCTTTTCAAAGACCCTTCCCCGCATTCTGTTAGGTATAAAGGCAAATCTATTCTAGCCTCAAAAGGGATGTCCTTTTTGATGTATAAATGGAAATTTTACCTTCTCAATTTCTGGCAATGTCATTTTTATGTGTGGTCTGAACCAAGAAGAATTTGTATTAATCGATTATCAGCCCATTTTCTTGACTTCATGGGTTTTTGTTCAAGTGTACAACTCACTTCTTCCGTGGTACGGAGTCAAATGTTAGAAAATGCATATCTAATAGATAATACGATTAAGAAGTTCGATCCTAAAATTCCAATTAGTCCTCTGATTGGATCGTTGGCTAAAGCGCAATTTTGTAACGGATTAGGGCATCCTATTAGTAAGTCGGTCTGGATCGATTTATCGGATTCTGATATTATTAATCGA

>GBVF003-11|Gypsophila repens|matK|AY936326
CAAACACTTCGGTATTGGGTGAAAGATGCCTCGTCTTTGCATTTATTACNATTCTTTCTTTATGAGTATCATAATTGGAATNGTCTTTTTATTCCAAAAAAATCCATTTCTATTTTTCTAAAAAGGAATCAAAGATTATTCTTGTTCTTATATAATTTCCAGGTATGTGAATATGAATCCCTTTTCTTTTTTCTTTGCAACCAATCCTCTCATTTACGATCAACATCTTATAGAGTGTTTCTTGAACGCATTTATTTCTACGTAAAATTAGAATATTTAGTTAAACTTTTTTATAAAGATTTTGGCGTTATCTTATGGCTTTTCAAAGACCCTTCCCCGCATTCTGTTAGGTATAAAGGCAAATCTATTCTAGCCTCAAAAGGGATGTCCTTTTTGATGTATAAATGGAAATTTTACCTTCTCAATTTCTGGCAATGTCATTTTGATGTGTGGTCTCAACCAAGAAGAATCTATATTAATCGATTATCAACCCATTTTCTTGACTTCATGGGTTTTTGTTCAAGTGTACAACTCACTTCTTCCGTGGTACGGAGTCAAATGTTAGAAAATGCATATCTNATAGNTAATACGATTAAGAAGTTCGATCCTAAAATTCCAATNAGTCCTCTGATTGGATCGTTGGCTAAAGCGCAATTTTGTANCGGANNAGGGCATCCTNTTAGTAAGTCGGTCTGGATCGATTTATCGGAT

>JN589195.1|Gypsophila scorzonerifolia|matK
GAAGACAAATTCTTACATTTAAATTATGTGTTAGATATATTAATTCCTTACCCCACCCATCTGGAAATCTTAGTTCAAACACTTCGGTATTGGGTGAAAGATGCCTCGTCTTTGCATTTATTACGATTCTTTCTTTATGAGTATCATAATTGGAATAGTCTTTTTATTCCAAAAAAATCCATTTCTATTTTTCTAAAAAGGAATCAAAGATTATTCTTGTTCTTATATAATTTCCAGGTATGTGAATATGAATCCATTTTCTTTTTTCTTTGCAACCAATCCTCTCATTTACGATCAACATCTTATAGAGTGTTTCTTGAACGCATTTATTTCTACGTAAAATTAGAATA
TTTAGTTAAACTTTTTTATAAAGATTTTGGCGTTATCTTATGGCTTTTCAAAGACTCTTCCCCGCATTCTGTTAGGTATAAAGGCAACTCTATTCTAGCCTCAAAAGGGATGTCCTTTTTGATGTATAAATGGAAATTTTACTTTCTCAATTTCTGGCAATGTCATTTTTATATGTGGTCTCAACCAAGAAGAATCTATATTAATCGATTATCAACCCATTTTCTTGACTTCATGGGTTTTTGTTCAAGTGTACAACTCACTTCTTCCGTGGTACGGAGTCAAATGTTAGAAAATGCATATCTAATAGATAATACGATTAAGAAGTTCGATCCTAAAATTCCAATTAGTCCTCTGATTGGATCGTTGGCTAAAGCGCAATTTTGTAACGGATTAGGGCATCCTATTAGTAAGTCGGTCTGGATCGATTTATCGGATTCTGATATTATTAATCGATTTGGGCGTATATGCCGAAATCTTTCTCATTATTATAGCGGTTCTTCAAGAAAAAAGAGTTTGTATCGACTAAAGTATATACTTCAACTTTCTT

>FBPL263-12|Gypsophila muralis|matK
ACACTTCGGTACTGGGTGAAAGATGCTTCGTCTTTGCATTTATTACGATTCTTTCTTTATGAGTATCATAAT------TGGAATAGTCTTTTTATTTTAAAAAAA---------TCCATTTCT---ATTTTTCTAAAAAGAAATCAAAGATTATTATTGTTCTTATATAATTTCCATATATGTGAATACGAATCCATTTTGGTTTTTCTTTGCAACCAATCCTCTCATTTACGATCAACATCTTATAGAGTGTTTCTTGAACGCATTTATTTCTACGTAAAATTTGACTAT---------------------------TTAGTCAAACTTTTT------TATAAGGATTTT------GGTGTTATCTTATGGCTTTTCAAGGACCCTTCCCCGCATTCTGTTAGGTATAAAGGAAAATTCCTTTATGCATCAAAAGGGATGCCCTTTTTGATGCATAAATGGAAATTTTACCTTATAAATTTTTGGCAATGTCATTTTTCTGTGTGGTCTCAACCAAGAAGAATCTATATTAAT------CGATTAGCAACCCATTTTCTTGACTTTATGGGTTTTCGTTTAAGT------GTACAACTCACTTCTTCTATGGTACGGAGTCAAATGTTAGAAAATGCATTTAGAATAGATAATACGATTAAGAAGTTCTATCCGAAAATTCCAATTAGTACTCTGATTGGATCGTTGGCTAAAGCGCAATTTTGTAATGGATTAGGGCATCCTATTAGTAAATCGATTTGGGTAGATTTGTCGGATTCTGATATTATTAATCGATTTGGGCGTATATGCAGAAATCTTTCTCATTATTATAGTGGCTCTTCCAGAAAAAAGAGTTTGTATCGACTGAAGTATATCCTTCAAAGTTCTTGTGCTAAAACTTTGG

>FBPL264-12|Gypsophila muralis|matK
ACACTTCGGTACTGGGTGAAAGATGCTTCGTCTTTGCATTTATTACGATTCTTTCTTTATGAGTATCATAAT------TGGAATAGTCTTTTTATTTTAAAAAAA---------TCCATTTCT---ATTTTTCTAAAAAGAAATCAAAGATTATTATTGTTCTTATATAATTTCCATATATGTGAATACGAATCCATTTTGGTTTTTCTTTGCAACCAATCCTCTCATTTACGATCAACATCTTATAGAGTGTTTCTTGAACGCATTTATTTCTACGTAAAATTTGACTAT---------------------------TTAGTCAAACTTTTT------TATAAGGATTTT------GGTGTTATCTTATGGCTTTTCAAGGACCCTTCCCCGCATTCTGTTAGGTATAAAGGAAAATTCCTTTATGCATCAAAAGGGATGCCCTTTTTGATGCATAAATGGAAATTTTACCTTATAAATTTTTGGCAATGTCATTTTTCTGTGTGGTCTCAACCAAGAAGAATCTATATTAAT------CGATTAGCAACCCATTTTCTTGACTTTATGGGTTTTCGTTTAAGT------GTACAACTCACTTCTTCTATGGTACGGAGTCAAATGTTAGAAAATGCATTTAGAATAGATAATACGATTAAGAAGTTCTATCCGAAAATTCCAATTAGTACTCTGATTGGATCGTTGGCTAAAGCGCAATTTTGTAATGGATTAGGGCATCCTATTAGTAAATCGATTTGGGTAGATTTGTCGGATTCTGATATTATTAATCGATTTGGGCGTATATGCAGAAATCTTTCTCATTATTATAGTGGCTCTTCCAGAAAAAAGAGTTTGTATCGACTGAAGTATATCCTTCAAAGTTCTTGTGCTAAAACTTTG-

>FBPL265-12|Gypsophila muralis|matK
ACACTTCGGTACTGGGTGAAAGATGCTTCGTCTTTGCATTTATTACGATTCTTTCTTTATGAGTATCATAAT------TGGAATAGTCTTTTTATTTTAAAAAAA---------TCCATTTCT---ATTTTTCTAAAAAGAAATCAAAGATTATTATTGTTCTTATATAATTTCCATATATGTGAATACGAATCCATTTTGGTTTTTCTTTGCAACCAATCCTCTCATTTACGATCAACATCTTATAGAGTGTTTCTTGAACGCATTTATTTCTACGTAAAATTTGACTAT---------------------------TTAGTCAAACTTTTT------TATAAGGATTTT------GGTGTTATCTTATGGCTTTTCAAGGACCCTTCCCCGCATTCTGTTAGGTATAAAGGAAAATTCCTTTATGCATCAAAAGGGATGCCCTTTTTGATGCATAAATGGAAATTTTACCTTATAAATTTTTGGCAATGTCATTTTTCTGTGTGGTCTCAACCAAGAAGAATCTATATTAAT------CGATTAGCAACCCATTTTCTTGACTTTATGGGTTTTCGTTTAAGT------GTACAACTCACTTCTTCTATGGTACGGAGTCAAATGTTAGAAAATGCATTTAGAATAGATAATACGATTAAGAAGTTCTATCCGAAAATTCCAATTAGTACTCTGATTGGATCGTTGGCTAAAGCGCAATTTTGTAATGGATTAGGGCATCCTATTAGTAAATCGATTTGGGTAGATTTGTCGGATTCTGATATTATTAATCGATTTGGGCGTATATGCAGAAATCTTTCTCATTATTATAGTGGCTCTTCCAGAAAAAAGAGTTTGTATCGACTGAAGTATATCCTTCAAAGTTCTTGTGCTAAAACTTTGG

>Green-Yellow1
TTATGTGTTAGATATATTAATTCCTTACCCCACCCATCTGGAAATCTTAGTTCAAACACTTCGGTATTGGGTGAAAGATGCCTCGTCTTTGCATTTATTACGATTCTTTCTTTATGAGTATCATAATTGGAATAGTCTTTTTATTCCAAAAAAATCCATTTCTATTTTTCTAAAAAGGAATCAAAGATTATTCTTGTTCTTATATAATTTCCAGGTATGTGAATATGAATCCATTTTCTTTTTTCTTTGCAACCAATCCTCTCATTTACGATCAACATCTTATAGAGTGTTTCTTGAACGCATTTATTTCTACGTAAAATTAGAATATTTAGTTAAACTTTTTTATAAAGATTTTGGCGTTATCTTATGGCTTTTCAAAGACCCTTCCCCGCATTCTGTTAGGTATAAAGGCAAATCTATTCTAGCCTCAAAAGGGATGTCCTTTTTGATGTATAAATGGAAATTTTACCTTCTCAATTTCTGGCAATGTCATTTTTATATGTGGTCTCAACCAAGAAGAATCTATATTAATCGATTATCAACCCATTTTCTTGACTTCATGGGTTTTTGTTCAAGTGTACAACTCACTTCTTCCGTGGTACGGAGTCAAATGTTAGAAAATGCATATCTAATAGATAATACGATTAAGAAGTTCGATCCTAAAATTCCAATTAGTCCTCTGATTGGATCGTTGGCTAAAGCGCAATTTTGTAACGGATTAGGGCATCCTATTAGTAAGTCGGTCTGGATCGATTTATCGGATTCTGATATTATTAATCGATTTGGGTGTATATGCCGAAATCTTTCTCATTATTATAGCGGTTCTTCAAGAAAAAAGAGTTTGTATCGACTAAAGTATATACTTCAACT

>Green-Yellow2
TTAGATATATTAATTCCTTACCCCACCCATCTGGAAATCTTAGTTCAAACACTTCGGTATTGGGTGAAAGATGCCTCGTCTTTGCATTTATTACGATTCTTTCTTTATGAGTATCATAATTGGAATAGTCTTTTTATTCCAAAAAAATCCATTTCTTTTTTCTAAAAAGGAATCAAAGATTATTCTTGTTCTTATATAATTTCCAGGTATGTGAATATGAATCCATTTTCTTTTTTCTTTGCAACCAATCCTCTCATTTACGATCAACATCTTATAGAGTGTTTCTTGAACGCATTTATTTCTACGTAAAATTAGAATATTTAGTTAAACTTTTTTATAAAGATTTTGGCGTTATCTTATGGCTTTTCAAAGACCCTTCCCCGCATTCTGTTAGGTATAAAGGCAAATCTATTCTAGCCTCAAAAGGGATGTCCTTTTTGATGTATAAATGGAAATTTTACCTTCTCAATTTCTGGCAATGTCATTTTTATATGTGGTCTCAACCAAGAAGAATCTATATTAATCGATTATCAACCCATTTTCTTGACTTCATGGGTTTTTGTTCAAGTGTACAACTCACTTCTTCCGTGGTACGGAGTCAAATGTTAGAAAATGCATATCTAATAGATAATACGATTAAGAAGTTCGATCCTAAAATTCCAATTAGTCCTCTGATTGGATCGTTGGCTAAAGCGCAATTTTGTAACGGATTAGGGCATCCTATTAGTAAGTCGGTCTGGATCGATTTATCGGATTCTGATATTATTAATCGATTTGGGTGTATATGCCGAAATCTTTCTCATTATTATAGCGGTTCTTCAAG

>Green-Yellow3
ATGTGTTAGATATATTAATTCCTTACCCCACCCATCTGGAAATCTTAGTTCAAACACTTCGGTATTGGGTGAAAGATGCCTCGTCTTTGCATTTATTACGATTCTTTCTTTATGAGTATCATAATTGGAATAGTCTTTTTATTCCAAAAAAATCCATTTCTATTTTTCTAAAAAGGAATCAAAGATTATTCTTGTTCTTATATAATTTCCAGGTATGTGAATATGAATCCATTTTCTTTTTTCTTTGCAACCAATCCTCTCATTTACGATCAACATCTTATAGAGTGTTTCTTGAACGCATTTATTTCTACGTAAAATTAGAATATTTAGTTAAACTTTTTTATAAAGATTTTGGCGTTATCTTATGGCTTTTCAAAGACCCTTCCCCGCATTCTGTTAGGTATAAAGGCAAATCTATTCTAGCCTCAAAAGGGATGTCCTTTTTGATGTATAAATGGAAATTTTACCTTCTCAATTTCTGGCAATGTCATTTTTATATGTGGTCTCAACCAAGAAGAATCTATATTAATCGATTATCAACCCATTTTCTTGACTTCATGGGTTTTTGTTCAAGTGTACAACTCACTTCTTCCGTGGTACGGAGTCAAATGTTAGAAAATGCATATCTAATAGATAATACGATTAAGAAGTTCGATCCTAAAATTCCAATTAGTCCTCTGATTGGATCGTTGGCTAAAGCGCAATTTTGTAACGGATTAGGGCATCCTATTAGTAAGTCGGTCTGGATCGATTTATCGGATTCTGATATTATTAATCGATTTGGGTGTATATGCCGAAATCTTTCTCATTATTATAGCGGTTCTTCAAG

>Green-Yellow4
GTGTTAGATATATTAATTCCTTACCCCACCCATCTGGAAATCTTAGTTCAAACACTTCGGTATTGGGTGAAAGATGCCTCGTCTTTGCATTTATTACGATTCTTTCTTTATGAGTATCATAATTGGAATAGTCTTTTTATTCCAAAAAAATCCATTTCTATTTTTCTAAAAAGGAATCAAAGATTATTCTTGTTCTTATATAATTTCCAGGTATGTGAATATGAATCCATTTTCTTTTTTCTTTGCAACCAATCCTCTCATTTACGATCAACATCTTATAGAGTGTTTCTTGAACGCATTTATTTCTACGTAAAATTAGAATATTTAGTTAAACTTTTTTATAAAGATTTTGGCGTTATCTTATGGCTTTTCAAAGACCCTTCCCCGCATTCTGTTAGGTATAAAGGCAAATCTATTCTAGCCTCAAAAGGGATGTCCTTTTTGATGTATAAATGGAAATTTTACCTTCTCAATTTCTGGCAATGTCATTTTTATATGTGGTCTCAACCAAGAAGAATCTATATTAATCGATTATCAACCCATTTTCTTGACTTCATGGGTTTTTGTTCAAGTGTACAACTCACTTCTTCCGTGGTACGGAGTCAAATGTTAGAAAATGCATATCTAATAGATAATACGATTAAGAAGTTCGATCCTAAAATTCCAATTAGTCCTCTGATTGGATCGTTGGCTAAAGCGCAATTTTGTAACGGATTAGGGCATCCTATTAGTAAGTCGGTCTGGATCGATTTATCGGATTCTGATATTATTAATCGATTTGGGTGTATATGCCGAAATCTTTCTCATTATTATAGCGGTTCTTCA

>Green-Yellow5
TCCTTACCCCACCCATCTGGAAATCTTAGTTCAAACACTTCGGTATTGGGTGAAAGATGCCTCGTCTTTGCATTTATTACGATTCTTTCTTTATGAGTATCATAATTGGAATAGTCTTTTTATTCCAAAAAAATCCATTTCTATTTTTCTAAAAAGGAATCAAAGATTATTCTTGTTCTTATATAATTTCCAGGTATGTGAATATGAATCCATTTTCTTTTTTCTTTGCAACCAATCCTCTCATTTACGATCAACATCTTATAGAGTGTTTCTTGAACGCATTTATTTCTACGTAAAATTAGAATATTTAGTTAAACTTTTTTATAAAGATTTTGGCGTTATCTTATGGCTTTTCAAAGACCCTTCCCCGCATTCTGTTAGGTATAAAGGCAAATCTATTCTAGCCTCAAAAGGGATGTCCTTTTTGATGTATAAATGGAAATTTTACCTTCTCAATTTCTGGCAATGTCATTTTTATATGTGGTCTCAACCAAGAAGAATCTATATTAATCGATTATCAACCCATTTTCTTGACTTCATGGGTTTTTGTTCAAGTGTACAACTCACTTCTTCCGTGGTACGGAGTCAAATGTTAGAAAATGCATATCTAATAGATAATACGATTAAGAAGTTCGATCCTAAAATTCCAATTAGTCCTCTGATTGGATCGTTGGCTAAAGCGCAATTTTGTAACGGATTAGGGCATCCTATTAGTAAGTCGGTCTGGATCGATTTATCGGATTCTGATATTATTAATCGATTTGGGTGTATATGCCGAAATCTTTCTCATTATTATAGC

>Green-Yellow6
CACCCATCTGGAAATCTTAGTTCAAACACTTCGGTATTGGGTGAAAGATGCCTCGTCTTTGCATTTATTACGATTCTTTCTTTATGAGTATCATAATTGGAATAGTCTTTTTATTCCAAAAAAATCCATTTCTATTTTTCTAAAAAGGAATCAAAGATTATTCTTGTTCTTATATAATTTCCAGGTATGTGAATATGAATCCATTTTCTTTTTTCTTTGCAACCAATCCTCTCATTTACGATCAACATCTTATAGAGTGTTTCTTGAACGCATTTATTTCTACGTAAAATTAGAATATTTAGTTAAACTTTTTTATAAAGATTTTGGCGTTATCTTATGGCTTTTCAAAGACCCTTCCCCGCATTCTGTTAGGTATAAAGGCAAATCTATTCTAGCCTCAAAAGGGATGTCCTTTTTGATGTATAAATGGAAATTTTACCTTCTCAATTTCTGGCAATGTCATTTTTATATGTGGTCTCAACCAAGAAGAATCTATATTAATCGATTATCAACCCATTTTCTTGACTTCATGGGTTTTTGTTCAAGTGTACAACTCACTTCTTCCGTGGTACGGAGTCAAATGTTAGAAAATGCATATCTAATAGATAATACGATTAAGAAGTTCGATCCTAAAATTCCAATTAGTCCTCTGATTGGATCGTTGGCTAAAGCGCAATTTTGTAACGGATTAGGGCATCCTATTAGTAAGTCGGTCTGGATCGATTTATCGGATTCTGATATTATTAATCGATTTGGGTGTATATGCCGAAATCTTTCTCATTATTATAGCGGTTCTTCA

>Green-Yellow7
TGTGTTAGATATATTAATTCCTTACCCCACCCATCTGGAAATCTTAGTTCAAACACTTCGGTATTGGGTGAAAGATGCCTCGTCTTTGCATTTATTACGATTCTTTCTTTATGAGTATCATAATTGGAATAGTCTTTTTATTCCAAAAAAATCCATTTCTATTTTTCTAAAAAGGAATCAAAGATTATTCTTGTTCTTATATAATTTCCAGGTATGTGAATATGAATCCATTTTCTTTTTTCTTTGCAACCAATCCTCTCATTTACGATCAACATCTTATAGAGTGTTTCTTGAACGCATTTATTTCTACGTAAAATTAGAATATTTAGTTAAACTTTTTTATAAAGATTTTGGCGTTATCTTATGGCTTTTCAAAGACCCTTCCCCGCATTCTGTTAGGTATAAAGGCAAATCTATTCTAGCCTCAAAAGGGATGTCCTTTTTGATGTATAAATGGAAATTTTACCTTCTCAATTTCTGGCAATGTCATTTTTATATGTGGTCTCAACCAAGAAGAATCTATATTAATCGATTATCAACCCATTTTCTTGACTTCATGGGTTTTTGTTCAAGTGTACAACTCACTTCTTCCGTGGTACGGAGTCAAATGTTAGAAAATGCATATCTAATAGATAATACGATTAAGAAGTTCGATCCTAAAATTCCAATTAGTCCTCTGATTGGATCGTTGGCTAAAGCGCAATTTTGTAACGGATTAGGGCATCCTATTAGTAAGTCGGTCTGGATCGATTTATCGGATTCTGATATTATTAATCGATTTGGGTGTATATGCCGAAATCTTTCTCATTATTATAGCGGTTC

>Green-Yellow8
TATGTGTTAGATATATTAATTCCTTACCCCACCCATCTGGAAATCTTAGTTCAAACACTTCGGTATTGGGTGAAAGATGCCTCGTCTTTGCATTTATTACGATTCTTTCTTTATGAGTATCATAATTGGAATAGTCTTTTTATTCCAAAAAAATCCATTTCTATTTTTCTAAAAAGGAATCAAAGATTATTCTTGTTCTTATATAATTTCCAGGTATGTGAATATGAATCCATTTTCTTTTTTCTTTGCAACCAATCCTCTCATTTACGATCAACATCTTATAGAGTGTTTCTTGAACGCATTTATTTCTACGTAAAATTAGAATATTTAGTTAAACTTTTTTATAAAGATTTTGGCGTTATCTTATGGCTTTTCAAAGACCCTTCCCCGCATTCTGTTAGGTATAAAGGCAAATCTATTCTAGCCTCAAAAGGGATGTCCTTTTTGATGTATAAATGGAAATTTTACCTTCTCAATTTCTGGCAATGTCATTTTTATATGTGGTCTCAACCAAGAAGAATCTATATTAATCGATTATCAACCCATTTTCTTGACTTCATGGGTTTTTGTTCAAGTGTACAACTCACTTCTTCCGTGGTACGGAGTCAAATGTTAGAAAATGCATATCTAATAGATAATACGATTAAGAAGTTCGATCCTAAAATTCCAATTAGTCCTCTGATTGGATCGTTGGCTAAAGCGCAATTTTGTAACGGATTAGGGCATCCTATTAGTAAGTCGGTCTGGATCGATTTATCGGATTCTGATATTATTAATCGATTTGGGTGTATATGCCGAAATCTTTCTCATTATTATAGCGGTTCTTCAAGAAAAAAGAGTTTGTATCGAC

>Green-Yellow9
TATGTGTTAGATATATTAATTCCTTACCCCACCCATCTGGAAATCTTAGTTCAAACACTTCGGTATTGGGTGAAAGATGCCTCGTCTTTGCATTTATTACGATTCTTTCTTTATGAGTATCATAATTGGAATAGTCTTTTTATTCCAAAAAAATCCATTTCTATTTTTCTAAAAAGGAATCAAAGATTATTCTTGTTCTTATATAATTTCCAGGTATGTGAATATGAATCCATTTTCTTTTTTCTTTGCAACCAATCCTCTCATTTACGATCAACATCTTATAGAGTGTTTCTTGAACGCATTTATTTCTACGTAAAATTAGAATATTTAGTTAAACTTTTTTATAAAGATTTTGGCGTTATCTTATGGCTTTTCAAAGACCCTTCCCCGCATTCTGTTAGGTATAAAGGCAAATCTATTCTAGCCTCAAAAGGGATGTCCTTTTTGATGTATAAATGGAAATTTTACCTTCTCAATTTCTGGCAATGTCATTTTTATATGTGGTCTCAACCAAGAAGAATCTATATTAATCGATTATCAACCCATTTTCTTGACTTCATGGGTTTTTGTTCAAGTGTACAACTCACTTCTTCCGTGGTACGGAGTCAAATGTTAGAAAATGCATATCTAATAGATAATACGATTAAGAAGTTCGATCCTAAAATTCCAATTAGTCCTCTGATTGGATCGTTGGCTAAAGCGCAATTTTGTAACGGATTAGGGCATCCTATTAGTAAGTCGGTCTGGATCGATTTATCGGATTCTGATATTATTAATCGATTTGGGTGTATATGCCGAAATCTTTCTCATTATTATAGCGGTTCTTCAAGAAAAAAGAGTTTGTATCGAC

>Green-Yellow10
TATGTGTTAGATATATTAATTCCTTACCCCACCCATCTGGAAATCTTAGTTCAAACACTTCGGTATTGGGTGAAAGATGCCTCGTCTTTGCATTTATTACGATTCTTTCTTTATGAGTATCATAATTGGAATAGTCTTTTTATTCCAAAAAAATCCATTTCTATTTTTCTAAAAAGGAATCAAAGATTATTCTTGTTCTTATATAATTTCCAGGTATGTGAATATGAATCCATTTTCTTTTTTCTTTGCAACCAATCCTCTCATTTACGATCAACATCTTATAGAGTGTTTCTTGAACGCATTTATTTCTACGTAAAATTAGAATATTTAGTTAAACTTTTTTATAAAGATTTTGGCGTTATCTTATGGCTTTTCAAAGACCCTTCCCCGCATTCTGTTAGGTATAAAGGCAAATCTATTCTAGCCTCAAAAGGGATGTCCTTTTTGATGTATAAATGGAAATTTTACCTTCTCAATTTCTGGCAATGTCATTTTTATATGTGGTCTCAACCAAGAAGAATCTATATTAATCGATTATCAACCCATTTTCTTGACTTCATGGGTTTTTGTTCAAGTGTACAACTCACTTCTTCCGTGGTACGGAGTCAAATGTTAGAAAATGCATATCTAATAGATAATACGATTAAGAAGTTCGATCCTAAAATTCCAATTAGTCCTCTGATTGGATCGTTGGCTAAAGCGCAATTTTGTAACGGATTAGGGCATCCTATTAGTAAGTCGGTCTGGATCGATTTATCGGATTCTGATATTATTAATCGATTTGGGTGTATATGCCGAAATCTTTCTCATTATTATAGCGGTTCTTCAAGAAAAAAGAG

>Green-Yellow11
TATGTGTTAGATATATTAATTCCTTACCCCACCCATCTGGAAATCTTAGTTCAAACACTTCGGTATTGGGTGAAAGATGCCTCGTCTTTGCATTTATTACGATTCTTTCTTTATGAGTATCATAATTGGAATAGTCTTTTTATTCCAAAAAAATCCATTTCTATTTTTCTAAAAAGGAATCAAAGATTATTCTTGTTCTTATATAATTTCCAGGTATGTGAATATGAATCCATTTTCTTTTTTCTTTGCAACCAATCCTCTCATTTACGATCAACATCTTATAGAGTGTTTCTTGAACGCATTTATTTCTACGTAAAATTAGAATATTTAGTTAAACTTTTTTATAAAGATTTTGGCGTTATCTTATGGCTTTTCAAAGACCCTTCCCCGCATTCTGTTAGGTATAAAGGCAAATCTATTCTAGCCTCAAAAGGGATGTCCTTTTTGATGTATAAATGGAAATTTTACCTTCTCAATTTCTGGCAATGTCATTTTTATATGTGGTCTCAACCAAGAAGAATCTATATTAATCGATTATCAACCCATTTTCTTGACTTCATGGGTTTTTGTTCAAGTGTACAACTCACTTCTTCCGTGGTACGGAGTCAAATGTTAGAAAATGCATATCTAATAGATAATACGATTAAGAAGTTCGATCCTAAAATTCCAATTAGTCCTCTGATTGGATCGTTGGCTAAAGCGCAATTTTGTAACGGATTAGGGCATCCTATTAGTAAGTCGGTCTGGATCGATTTATCGGATTCTGATATTATTAATCGATTTGGGTGTATATGCCGAAATCTTTCTCATTATTATAGCGGTTCTTCAAGAAAAAAGAGTTTGTATCGAC

>Green-Yellow12
ATGTGTTAGATATATTAATTCCTTACCCCACCCATCTGGAAATCTTAGTTCAAACACTTCGGTATTGGGTGAAAGATGCCTCGTCTTTGCATTTATTACGATTCTTTCTTTATGAGTATCATAATTGGAATAGTCTTTTTATTCCAAAAAAATCCATTTCTATTTTTCTAAAAAGGAATCAAAGATTATTCTTGTTCTTATATAATTTCCAGGTATGTGAATATGAATCCATTTTCTTTTTTCTTTGCAACCAATCCTCTCATTTACGATCAACATCTTATAGAGTGTTTCTTGAACGCATTTATTTCTACGTAAAATTAGAATATTTAGTTAAACTTTTTTATAAAGATTTTGGCGTTATCTTATGGCTTTTCAAAGACCCTTCCCCGCATTCTGTTAGGTATAAAGGCAAATCTATTCTAGCCTCAAAAGGGATGTCCTTTTTGATGTATAAATGGAAATTTTACCTTCTCAATTTCTGGCAATGTCATTTTTATATGTGGTCTCAACCAAGAAGAATCTATATTAATCGATTATCAACCCATTTTCTTGACTTCATGGGTTTTTGTTCAAGTGTACAACTCACTTCTTCCGTGGTACGGAGTCAAATGTTAGAAAATGCATATCTAATAGATAATACGATTAAGAAGTTCGATCCTAAAATTCCAATTAGTCCTCTGATTGGATCGTTGGCTAAAGCGCAATTTTGTAACGGATTAGGGCATCCTATTAGTAAGTCGGTCTGGATCGATTTATCGGATTCTGATATTATTAATCGATTTGGGTGTATATGCCGAAATCTTTCTCATTATTATAGCGGTTCTTCAAGAAAAAAGAGTTTGTATCGACT

>Green-Yellow13
TGTGTTAGATATATTAATTCCTTACCCCACCCATCTGGAAATCTTAGTTCAAACACTTCGGTATTGGGTGAAAGATGCCTCGTCTTTGCATTTATTACGATTCTTTCTTTATGAGTATCATAATTGGAATAGTCTTTTTATTCCAAAAAAATCCATTTCTATTTTTCTAAAAAGGAATCAAAGATTATTCTTGTTCTTATATAATTTCCAGGTATGTGAATATGAATCCATTTTCTTTTTTCTTTGCAACCAATCCTCTCATTTACGATCAACATCTTATAGAGTGTTTCTTGAACGCATTTATTTCTACGTAAAATTAGAATATTTAGTTAAACTTTTTTATAAAGATTTTGGCGTTATCTTATGGCTTTTCAAAGACCCTTCCCCGCATTCTGTTAGGTATAAAGGCAAATCTATTCTAGCCTCAAAAGGGATGTCCTTTTTGATGTATAAATGGAAATTTTACCTTCTCAATTTCTGGCAATGTCATTTTTATATGTGGTCTCAACCAAGAAGAATCTATATTAATCGATTATCAACCCATTTTCTTGACTTCATGGGTTTTTGTTCAAGTGTACAACTCACTTCTTCCGTGGTACGGAGTCAAATGTTAGAAAATGCATATCTAATAGATAATACGATTAAGAAGTTCGATCCTAAAATTCCAATTAGTCCTCTGATTGGATCGTTGGCTAAAGCGCAATTTTGTAACGGATTAGGGCATCCTATTAGTAAGTCGGTCTGGATCGATTTATCGGATTCTGATATTATTAATCGATTTGGGTGTATATGCCGAAATCTTTCTCATTATTATAGCGGTTCTTCAAG

>Purple1
TATGTGTTAGATATATTAATTCCTTACCCCACCCATCTGGAAATCTTAGTTCAAACACTTCGGTATTGGGTGAAAGATGCCTCGTCTTTGCATTTATTACGATTCTTTCTTTATGAGTATCATAATTGGAATAGTCTTTTTATTCCAAAAAAATCCATTTCTATTTTTCTAAAAAGGAATCAAAGATTATTCTTGTTCTTATATAATTTCCAGGTATGTGAATATGAATCCATTTTCTTTTTTCTTTGCAACCAATCCTCTCATTTACGATCAACATCTTATAGAGTGTTTCTTGAACGCATTTATTTCTACGTAAAATTAGAATATTTAGTTAAACTTTTTTATAAAGATTTTGGCGTTATCTTATGGCTTTTCAAAGACCCTTCCCCGCATTCTGTTAGGTATAAAGGCAAATCTATTCTAGCCTCAAAAGGGATGTCCTTTTTGATGTATAAATGGAAATTTTACCTTCTCAATTTCTGGCAATGTCATTTTTATATGTGGTCTCAACCAAGAAGAATCTATATTAATCGATTATCAACCCATTTTCTTGACTTCATGGGTTTTTGTTCAAGTGTACAACTCACTTCTTCCGTGGTACGGAGTCAAATGTTAGAAAATGCATATCTAATAGATAATACGATTAAGAAGTTCGATCCTAAAATTCCAATTAGTCCTCTGATTGGATCGTTGGCTAAAGCGCAATTTTGTAACGGATTAGGGCATCCTATTAGTAAGTCGGTCTGGATCGATTTATCGGATTCTGATATTATTAATCGATTTGGGTGTATATGCCGAAATCTTTCTCATTATTATAGCGGTTCTTCAAGAAAAAAGAGTTTGTATCGACT

>Purple2
TATGTGTTAGATATATTAATTCCTTACCCCACCCATCTGGAAATCTTAGTTCAAACACTTCGGTATTGGGTGAAAGATGCCTCGTCTTTGCATTTATTACGATTCTTTCTTTATGAGTATCATAATTGGAATAGTCTTTTTATTCCAAAAAAATCCATTTCTATTTTTCTAAAAAGGAATCAAAGATTATTCTTGTTCTTATATAATTTCCAGGTATGTGAATATGAATCCATTTTCTTTTTTCTTTGCAACCAATCCTCTCATTTACGATCAACATCTTATAGAGTGTTTCTTGAACGCATTTATTTCTACGTAAAATTAGAATATTTAGTTAAACTTTTTTATAAAGATTTTGGCGTTATCTTATGGCTTTTCAAAGACCCTTCCCCGCATTCTGTTAGGTATAAAGGCAAATCTATTCTAGCCTCAAAAGGGATGTCCTTTTTGATGTATAAATGGAAATTTTACCTTCTCAATTTCTGGCAATGTCATTTTTATATGTGGTCTCAACCAAGAAGAATCTATATTAATCGATTATCAACCCATTTTCTTGACTTCATGGGTTTTTGTTCAAGTGTACAACTCACTTCTTCCGTGGTACGGAGTCAAATGTTAGAAAATGCATATCTAATAGATAATACGATTAAGAAGTTCGATCCTAAAATTCCAATTAGTCCTCTGATTGGATCGTTGGCTAAAGCGCAATTTTGTAACGGATTAGGGCATCCTATTAGTAAGTCGGTCTGGATCGATTTATCGGATTCTGATATTATTAATCGATTTGGGTGTATATGCCGAAATCTTTCTCATTATTATAGCGGTTCTTCAAGAAAAAAGAGTTTGTATCGACT

>Purple3
TATGTGTTAGATATATTAATTCCTTACCCCACCCATCTGGAAATCTTAGTTCAAACACTTCGGTATTGGGTGAAAGATGCCTCGTCTTTGCATTTATTACGATTCTTTCTTTATGAGTATCATAATTGGAATAGTCTTTTTATTCCAAAAAAATCCATTTCTATTTTTCTAAAAAGGAATCAAAGATTATTCTTGTTCTTATATAATTTCCAGGTATGTGAATATGAATCCATTTTCTTTTTTCTTTGCAACCAATCCTCTCATTTACGATCAACATCTTATAGAGTGTTTCTTGAACGCATTTATTTCTACGTAAAATTAGAATATTTAGTTAAACTTTTTTATAAAGATTTTGGCGTTATCTTATGGCTTTTCAAAGACCCTTCCCCGCATTCTGTTAGGTATAAAGGCAAATCTATTCTAGCCTCAAAAGGGATGTCCTTTTTGATGTATAAATGGAAATTTTACCTTCTCAATTTCTGGCAATGTCATTTTTATATGTGGTCTCAACCAAGAAGAATCTATATTAATCGATTATCAACCCATTTTCTTGACTTCATGGGTTTTTGTTCAAGTGTACAACTCACTTCTTCCGTGGTACGGAGTCAAATGTTAGAAAATGCATATCTAATAGATAATACGATTAAGAAGTTCGATCCTAAAATTCCAATTAGTCCTCTGATTGGATCGTTGGCTAAAGCGCAATTTTGTAACGGATTAGGGCATCCTATTAGTAAGTCGGTCTGGATCGATTTATCGGATTCTGATATTATTAATCGATTTGGGTGTATATGCCGAAATCTTTCTCATTATTATAGCGGTTCTTCAAG

>Purple4
TATATTAATTCCTTACCCCACCCATCTGGAAATCTTAGTTCAAACACTTCGGTATTGGGTGAAAGATGCCTCGTCTTTGCATTTATTACGATTCTTTCTTTATGAGTATCATAATTGGAATAGTCTTTTTATTCCAAAAAAATCCATTTCTATTTTTCTAAAAAGGAATCAAAGATTATTCTTGTTCTTATATAATTTCCAGGTATGTGAATATGAATCCATTTTCTTTTTTCTTTGCAACCAATCCTCTCATTTACGATCAACATCTTATAGAGTGTTTCTTGAACGCATTTATTTCTACGTAAAATTAGAATATTTAGTTAAACTTTTTTATAAAGATTTTGGCGTTATCTTATGGCTTTTCAAAGACCCTTCCCCGCATTCTGTTAGGTATAAAGGCAAATCTATTCTAGCCTCAAAAGGGATGTCCTTTTTGATGTATAAATGGAAATTTTACCTTCTCAATTTCTGGCAATGTCATTTTTATATGTGGTCTCAACCAAGAAGAATCTATATTAATCGATTATCAACCCATTTTCTTGACTTCATGGGTTTTTGTTCAAGTGTACAACTCACTTCTTCCGTGGTACGGAGTCAAATGTTAGAAAATGCATATCTAATAGATAATACGATTAAGAAGTTCGATCCTAAAATTCCAATTAGTCCTCTGATTGGATCGTTGGCTAAAGCGCAATTTTGTAACGGATTAGGGCATCCTATTAGTAAGTCGGTCTGGATCGATTTATCGGATTCTGATATTATTAATCGATTTGGGTGTATATGCCGAAATCTTTCTCATTATTATAGCGGTTCTTCAAGAAAAAAGAGTTTGTATCGACTA

>Purple5
TTATGTGTTAGATATATTAATTCCTTACCCCACCCATCTGGAAATCTTAGTTCAAACACTTCGGTATTGGGTGAAAGATGCCTCGTCTTTGCATTTATTACGATTCTTTCTTTATGAGTATCATAATTGGAATAGTCTTTTTATTCCAAAAAAATCCATTTCTATTTTTCTAAAAAGGAATCAAAGATTATTCTTGTTCTTATATAATTTCCAGGTATGTGAATATGAATCCATTTTCTTTTTTCTTTGCAACCAATCCTCTCATTTACGATCAACATCTTATAGAGTGTTTCTTGAACGCATTTATTTCTACGTAAAATTAGAATATTTAGTTAAACTTTTTTATAAAGATTTTGGCGTTATCTTATGGCTTTTCAAAGACCCTTCCCCGCATTCTGTTAGGTATAAAGGCAAATCTATTCTAGCCTCAAAAGGGATGTCCTTTTTGATGTATAAATGGAAATTTTACCTTCTCAATTTCTGGCAATGTCATTTTTATATGTGGTCTCAACCAAGAAGAATCTATATTAATCGATTATCAACCCATTTTCTTGACTTCATGGGTTTTTGTTCAAGTGTACAACTCACTTCTTCCGTGGTACGGAGTCAAATGTTAGAAAATGCATATCTAATAGATAATACGATTAAGAAGTTCGATCCTAAAATTCCAATTAGTCCTCTGATTGGATCGTTGGCTAAAGCGCAATTTTGTAACGGATTAGGGCATCCTATTAGTAAGTCGGTCTGGATCGATTTATCGGATTCTGATATTATTAATCGATTTGGGTGTATATGCCGAAATCTTTCTCATTATTATAGCGGTTCTTCAAGAAAAAAGAGTTTGTATCGACT

>Purple6
ATTATGTGTTAGATATATTAATTCCTTACCCCACCCATCTGGAAATCTTAGTTCAAACACTTCGGTATTGGGTGAAAGATGCCTCGTCTTTGCATTTATTACGATTCTTTCTTTATGAGTATCATAATTGGAATAGTCTTTTTATTCCAAAAAAATCCATTTCTATTTTTCTAAAAAGGAATCAAAGATTATTCTTGTTCTTATATAATTTCCAGGTATGTGAATATGAATCCATTTTCTTTTTTCTTTGCAACCAATCCTCTCATTTACGATCAACATCTTATAGAGTGTTTCTTGAACGCATTTATTTCTACGTAAAATTAGAATATTTAGTTAAACTTTTTTATAAAGATTTTGGCGTTATCTTATGGCTTTTCAAAGACCCTTCCCCGCATTCTGTTAGGTATAAAGGCAAATCTATTCTAGCCTCAAAAGGGATGTCCTTTTTGATGTATAAATGGAAATTTTACCTTCTCAATTTCTGGCAATGTCATTTTTATATGTGGTCTCAACCAAGAAGAATCTATATTAATCGATTATCAACCCATTTTCTTGACTTCATGGGTTTTTGTTCAAGTGTACAACTCACTTCTTCCGTGGTACGGAGTCAAATGTTAGAAAATGCATATCTAATAGATAATACGATTAAGAAGTTCGATCCTAAAATTCCAATTAGTCCTCTGATTGGATCGTTGGCTAAAGCGCAATTTTGTAACGGATTAGGGCATCCTATTAGTAAGTCGGTCTGGATCGATTTATCGGATTCTGATATTATTAATCGATTTGGGTGTATATGCCGAAATCTTTCTCATTATTATAGCGGTTCTTCAAGAAAAAAGAGTTTGTATCGACT

>Purple7
TTATGTGTTAGATATATTAATTCCTTACCCCACCCATCTGGAAATCTTAGTTCAAACACTTCGGTATTGGGTGAAAGATGCCTCGTCTTTGCATTTATTACGATTCTTTCTTTATGAGTATCATAATTGGAATAGTCTTTTTATTCCAAAAAAATCCATTTCTATTTTTCTAAAAAGGAATCAAAGATTATTCTTGTTCTTATATAATTTCCAGGTATGTGAATATGAATCCATTTTCTTTTTTCTTTGCAACCAATCCTCTCATTTACGATCAACATCTTATAGAGTGTTTCTTGAACGCATTTATTTCTACGTAAAATTAGAATATTTAGTTAAACTTTTTTATAAAGATTTTGGCGTTATCTTATGGCTTTTCAAAGACCCTTCCCCGCATTCTGTTAGGTATAAAGGCAAATCTATTCTAGCCTCAAAAGGGATGTCCTTTTTGATGTATAAATGGAAATTTTACCTTCTCAATTTCTGGCAATGTCATTTTTATATGTGGTCTCAACCAAGAAGAATCTATATTAATCGATTATCAACCCATTTTCTTGACTTCATGGGTTTTTGTTCAAGTGTACAACTCACTTCTTCCGTGGTACGGAGTCAAATGTTAGAAAATGCATATCTAATAGATAATACGATTAAGAAGTTCGATCCTAAAATTCCAATTAGTCCTCTGATTGGATCGTTGGCTAAAGCGCAATTTTGTAACGGATTAGGGCATCCTATTAGTAAGTCGGTCTGGATCGATTTATCGGATTCTGATATTATTAATCGATTTGGGTGTATATGCCGAAATCTTTCTCATTATTATAGCGGTTCTTCAAGAAAAAAGAGTTTGTATCGACT

>Purple8
TTATGTGTTAGATATATTAATTCCTTACCCCACCCATCTGGAAATCTTAGTTCAAACACTTCGGTATTGGGTGAAAGATGCCTCGTCTTTGCATTTATTACGATTCTTTCTTTATGAGTATCATAATTGGAATAGTCTTTTTATTCCAAAAAAATCCATTTCTATTTTTCTAAAAAGGAATCAAAGATTATTCTTGTTCTTATATAATTTCCAGGTATGTGAATATGAATCCATTTTCTTTTTTCTTTGCAACCAATCCTCTCATTTACGATCAACATCTTATAGAGTGTTTCTTGAACGCATTTATTTCTACGTAAAATTAGAATATTTAGTTAAACTTTTTTATAAAGATTTTGGCGTTATCTTATGGCTTTTCAAAGACCCTTCCCCGCATTCTGTTAGGTATAAAGGCAAATCTATTCTAGCCTCAAAAGGGATGTCCTTTTTGATGTATAAATGGAAATTTTACCTTCTCAATTTCTGGCAATGTCATTTTTATATGTGGTCTCAACCAAGAAGAATCTATATTAATCGATTATCAACCCATTTTCTTGACTTCATGGGTTTTTGTTCAAGTGTACAACTCACTTCTTCCGTGGTACGGAGTCAAATGTTAGAAAATGCATATCTAATAGATAATACGATTAAGAAGTTCGATCCTAAAATTCCAATTAGTCCTCTGATTGGATCGTTGGCTAAAGCGCAATTTTGTAACGGATTAGGGCATCCTATTAGTAAGTCGGTCTGGATCGATTTATCGGATTCTGATATTATTAATCGATTTGGGTGTATATGCCGAAATCTTTCTCATTATTATAGCGGTTCTTCAAGAAAAAAGAGTTTGTATCGGACT

>Purple9
ATGTGTTAGATATATTAATTCCTTACCCCACCCATCTGGAAATCTTAGTTCAAACACTTCGGTATTGGGTGAAAGATGCCTCGTCTTTGCATTTATTACGATTCTTTCTTTATGAGTATCATAATTGGAATAGTCTTTTTATTCCAAAAAAATCCATTTCTATTTTTCTAAAAAGGAATCAAAGATTATTCTTGTTCTTATATAATTTCCAGGTATGTGAATATGAATCCATTTTCTTTTTTCTTTGCAACCAATCCTCTCATTTACGATCAACATCTTATAGAGTGTTTCTTGAACGCATTTATTTCTACGTAAAATTAGAATATTTAGTTAAACTTTTTTATAAAGATTTTGGCGTTATCTTATGGCTTTTCAAAGACCCTTCCCCGCATTCTGTTAGGTATAAAGGCAAATCTATTCTAGCCTCAAAAGGGATGTCCTTTTTGATGTATAAATGGAAATTTTACCTTCTCAATTTCTGGCAATGTCATTTTTATATGTGGTCTCAACCAAGAAGAATCTATATTAATCGATTATCAACCCATTTTCTTGACTTCATGGGTTTTTGTTCAAGTGTACAACTCACTTCTTCCGTGGTACGGAGTCAAATGTTAGAAAATGCATATCTAATAGATAATACGATTAAGAAGTTCGATCCTAAAATTCCAATTAGTCCTCTGATTGGATCGTTGGCTAAAGCGCAATTTTGTAACGGATTAGGGCATCCTATTAGTAAGTCGGTCTGGATCGATTTATCGGATTCTGATATTATTAATCGATTTGGGTGTATATGCCGAAATCTTTCTCATTATTATAGCGGTTCTTCAAGAAAAAAGAG

>Purple10
TATGTGTTAGATATATTAATTCCTTACCCCACCCATCTGGAAATCTTAGTTCAAACACTTCGGTATTGGGTGAAAGATGCCTCGTCTTTGCATTTATTACGATTCTTTCTTTATGAGTATCATAATTGGAATAGTCTTTTTATTCCAAAAAAATCCATTTCTATTTTTCTAAAAAGGAATCAAAGATTATTCTTGTTCTTATATAATTTCCAGGTATGTGAATATGAATCCATTTTCTTTTTTCTTTGCAACCAATCCTCTCATTTACGATCAACATCTTATAGAGTGTTTCTTGAACGCATTTATTTCTACGTAAAATTAGAATATTTAGTTAAACTTTTTTATAAAGATTTTGGCGTTATCTTATGGCTTTTCAAAGACCCTTCCCCGCATTCTGTTAGGTATAAAGGCAAATCTATTCTAGCCTCAAAAGGGATGTCCTTTTTGATGTATAAATGGAAATTTTACCTTCTCAATTTCTGGCAATGTCATTTTTATATGTGGTCTCAACCAAGAAGAATCTATATTAATCGATTATCAACCCATTTTCTTGACTTCATGGGTTTTTGTTCAAGTGTACAACTCACTTCTTCCGTGGTACGGAGTCAAATGTTAGAAAATGCATATCTAATAGATAATACGATTAAGAAGTTCGATCCTAAAATTCCAATTAGTCCTCTGATTGGATCGTTGGCTAAAGCGCAATTTTGTAACGGATTAGGGCATCCTATTAGTAAGTCGGTCTGGATCGATTTATCGGATTCTGATATTATTAATCGATTTGGGTGTATATGCCGAAATCTTTCTCATTATTATAGCGGTTCTTCAAGAAAAAAGAGTTTGTATCGACT

>Purple11
TTATGTGTTAGATATATTAATTCCTTACCCCACCCATCTGGAAATCTTAGTTCAAACACTTCGGTATTGGGTGAAAGATGCCTCGTCTTTGCATTTATTACGATTCTTTCTTTATGAGTATCATAATTGGAATAGTCTTTTTATTCCAAAAAAATCCATTTCTATTTTTCTAAAAAGGAATCAAAGATTATTCTTGTTCTTATATAATTTCCAGGTATGTGAATATGAATCCATTTTCTTTTTTCTTTGCAACCAATCCTCTCATTTACGATCAACATCTTATAGAGTGTTTCTTGAACGCATTTATTTCTACGTAAAATTAGAATATTTAGTTAAACTTTTTTATAAAGATTTTGGCGTTATCTTATGGCTTTTCAAAGACCCTTCCCCGCATTCTGTTAGGTATAAAGGCAAATCTATTCTAGCCTCAAAAGGGATGTCCTTTTTGATGTATAAATGGAAATTTTACCTTCTCAATTTCTGGCAATGTCATTTTTATATGTGGTCTCAACCAAGAAGAATCTATATTAATCGATTATCAACCCATTTTCTTGACTTCATGGGTTTTTGTTCAAGTGTACAACTCACTTCTTCCGTGGTACGGAGTCAAATGTTAGAAAATGCATATCTAATAGATAATACGATTAAGAAGTTCGATCCTAAAATTCCAATTAGTCCTCTGATTGGATCGTTGGCTAAAGCGCAATTTTGTAACGGATTAGGGCATCCTATTAGTAAGTCGGTCTGGATCGATTTATCGGATTCTGATATTATTAATCGATTTGGGTGTATATGCCGAAATCTTTCTCATTATTATAGCGGTTCTTCAAGAAAAAAGAGTTGTATCGACT

>Purple12
ATGTGTTAGATATATTAATTCCTTACCCCACCCATCTGGAAATCTTAGTTCAAACACTTCGGTATTGGGTGAAAGATGCCTCGTCTTTGCATTTATTACGATTCTTTCTTTATGAGTATCATAATTGGAATAGTCTTTTTATTCCAAAAAAATCCATTTCTATTTTTCTAAAAAGGAATCAAAGATTATTCTTGTTCTTATATAATTTCCAGGTATGTGAATATGAATCCATTTTCTTTTTTCTTTGCAACCAATCCTCTCATTTACGATCAACATCTTATAGAGTGTTTCTTGAACGCATTTATTTCTACGTAAAATTAGAATATTTAGTTAAACTTTTTTATAAAGATTTTGGCGTTATCTTATGGCTTTTCAAAGACCCTTCCCCGCATTCTGTTAGGTATAAAGGCAAATCTATTCTAGCCTCAAAAGGGATGTCCTTTTTGATGTATAAATGGAAATTTTACCTTCTCAATTTCTGGCAATGTCATTTTTATATGTGGTCTCAACCAAGAAGAATCTATATTAATCGATTATCAACCCATTTTCTTGACTTCATGGGTTTTTGTTCAAGTGTACAACTCACTTCTTCCGTGGTACGGAGTCAAATGTTAGAAAATGCATATCTAATAGATAATACGATTAAGAAGTTCGATCCTAAAATTCCAATTAGTCCTCTGATTGGATCGTTGGCTAAAGCGCAATTTTGTAACGGATTAGGGCATCCTATTAGTAAGTCGGTCTGGATCGATTTATCGGATTCTGATATTATTAATCGATTTGGGTGTATATGCCGAAATCTTTCTCATTATTATAGCGGTTCTTCAAGAAAAAAGAGTTTGTATCGACT


>AY936327.1|Gypsophila_elegans|matK
CGGTACTGGGTGAAAGATGCCTCGTCTTTGCATTTATTACGATTCTTTCTTTATGAGNATCATAATTGGAATAGTCTTTTTATTCCAAAAAAATCCATTTCTATTTTTCTAAAAAGGAATCAAAGATTATTCTTGTTCTTATATAATTTCCAGGTATGTGAATATGACTCCATTTTATTTTTTCTTTGCAACCAATCCTCTCATTTACGATCAACATCTTATAGAGTGTTTCTTGAACGCATTTATTTCTACGTAAAATTAGAATATTTAGTGAAACTTTTTTATAAAGATTTTGGCGTTATCTTATGGCTTTTCAAAGACCCTTCCCCGCATTCTGTTAGGTATAAAGGCAAATCTATTCTAGCCTCAAAAGGGATGTCCTTTTTGATGTATAAATGGAAATTTTACCTTCTCAATTTCTGGCAATGTCATTTTTATGTGTGGTCTGAACCAAGAAGAATTTGTATTAATCGATTATCAGCCCATTTTCTTGACTTCATGGGTTTTTGTTCAAGTGTACAACTCACTTCTTCCGTGGTACGGAGTCAAATGTTAGAAAATGCATATCTAATAGATAATACGATTAAGAAGTTCGATCCTAAAATTCCAATTAGTCCTCTGATTGGATCGTTGGCTAAAGCGCAATTTTGTAACGGATTAGGGCATCCTATTAGTAAGTCGGTCTGGATCGATTTATCGGATTCTGATATTATTAATCGA


>JN589277.1|Gypsophila_elegans|matK
GAAGACAAATTCTTACATTTAAATTATGTGTTAGATATATTAATCCCTTACCCCACCCATCTAGAAATCTTAGTTCAAACACTTCGGTACTGGGTGAAAGATGCCTCGTCTTTGCATTTATTACGATTCTTTCTTTATGAGTATCATAATTGGAATAGTCTTTTTATTCCAAAAAAATCCATTTCTATTTTTCTAAAAAGGACTCAAAGATTATTCTTGTTCTTATATAATTTCCAGGTATGTGAATATGACTCCATTTTATTTTTTCTTTGCAACCAATCCTCTCATTTACGATCAACATCTTATAGAGTGTTTCTTGAACGCATTTATTTCTACGTAAAATTAGAATATTTAGTGAAACTTTTTTATAAAGATTTTGGCGTTATCTTATGGCTTTTCAAAGACCCTTCCCCGCATTCTGTTAGGTATAAAGGCAAATCTATTCTAGCCTCAAAAGGGATGTCCTTTTTGATGTATAAATGGAAATTTTACCTTCTCAATTTCTGGCAATGTCATTTTTATGTGTGGTCTGAACCAAGAAGAATTTGTATTAATCGATTATCAGCCCATTTTCTTGACTTCATGGGTTTTTGTTCAAGTGTACAACTCACTTCTTCCGTGGTACGGAGTCAAATGTTAGAAAATGCATATCTAATAGATAATACGATTAAGAAGTTCGATCCTAAAATTCCAATTAGTCCTCTGATTGGATCGTTGGCTAAAGCGCAATTTTGTAACGGATTAGGGCATCCTATTAGTAAGTCGGTCTGGATCGATTTATCGGATTCTGATATTATTAATCGATTTGGACGTATATGCAGAAATCTTTCTCATTATTATAGCGGTTCTTCAAGAAAAAAGAGTTTGTATCGACTAAAGTATATACTTCAACTTTCTT


>JN589231.1|Gypsophila_paniculata|matK
GAAGACAAATTCTTACATTTAAATTATGTGTTAGATATATTAATTCCTTACCCCACCCATCTGGAAATCTTAGTTCAAACACTTCGGTATTGGGTGAAAGATGCCTCGTCTTTGCATTTATTACGATTCTTTCTTTATGAGTATCATAATTGGAATAGTCTTTTTATTCCAAAAAAATCCATTTCTATTTTTCTAAAAAGGAATCAAAGATTATTCTTGTTCTTATATAATTTCCAGGTATGTGAATATGAATCCATTTTCTTTTTTCTTTGCAACCAATCCTCTCATTTACGATCAACATCTTATAGAGTGTTTCTTGAACGCATTTATTTCTACGTAAAATTAGAATATTTAGTTAAACTTTTTTATAAAGATTTTGGCGTTATCTTATGGCTTTTCAAAGACCCTTCCCCGCATTCTGTTAGGTATAAAGGCAAATCTATTCTAGCCTCAAAAGGGATGTCCTTTTTGATGTATAAATGGAAATTTTACTTTCTCAATTTCTGGCAATGTCATTTTTATATGTGGTCTCAACCAAGAAGAATCTATATTAATCGATTATCAACCCATTTTCTTGACTTCATGGGTTTTTGTTCAAGTGTACAACTCACTTCTTCCGTGGTACGGAGTCAAATGTTAGAAAATGCATATCTAATAGATAATACGATTAAGAAGTTCGATCCTAAAATTCCAATTAGTCCTCTGATTGGATCGTTGGCTAAAGCGCAATTTTGTAACGGATTAGGGCATCCTATTAGTAAGTCGGTCTGGATCGATTTATCGGATTCTGATATTATTAATCGATTTGGGCGTATATGCCGAAATCTTTCTCATTATTATAGCGGTTCTTCAAGAAAAAAGAGTTTGTATCGACTAAAGTATATACTTCAACTTTCTA

>KX158361.1|Gypsophila perfoliata|matK
TTATGTGTTAGATATATTAATCCCTTACCCCACCCATTTAGAAATCTTAGTTCAAACACTTCGGTACTGG
GTGAAAGATGCCTCGTCTTTGCATTTATTACGATTCTTTCTTTATGAGTATCATAATTGGAATAGTCTTT
TTATTCCAAAAAAATCCATTTCTATTTTTCTAAAAAGGAATCAAAGATTATTCTTGTTCTTATATAATTT
CCAGGTATGTGAATATGAATCCATTTTCTTTTTTCTTTGCAACCAATCCTCTCATTTACGATCAACATCT
TATAGAGTGTTTCTTGAACGCATTTATTTCTACGTAAAATTAGAATATTTAGTTAAACTTTTTTATAAAG
ATTTTGGCGTTATCTTATGGCTTTTCAAAGACCCTTCCCCGCATTCTGTTAGGTATAAAGGCAAATCTAT
TCTAGCCTCAAAAGGGATGTCCTTTTTGATGTATAAATGGAAATTTTACCTTCTCAATTTCTGGCAATGT
CATTTTTATGTGTGGTCTCAACCAAGAAGAATCTATATTAATCGATTATCAACCCATTTCTTGACTTCAT
GGGTTTTTGTTCAAGTGTACAACTCACTTCTTCCGTGGTACGGAGTCAAATGTTAGAAAATGCATATCTA
ATAGATAATACGATTAAGAAGTTCGATCCTAAAATTCCAATTAGTCCTCTGATTGGATCGTTGGCTAAAG
CGCAATTTTGTAACGGATTAGGGCATCCTATTAGTAAGTCGGTCTGGATCGATTTATCGGATTCTGATAT
TATTAATCGATTTGGGCGTATATGCAGAAATCTTTCTCATTATTATAGCGGTTCTTCAAGAAAAAAGAGT
TTGTATCGACTAAAGT
