# Supplementary material for: Identification and characterization of Gypsophila paniculata color morphs in Sleeping Bear Dunes National Lakeshore, MI, USA
Source: PeerJ. 2019 Jun 17;7:e7100. doi: 10.7717/peerj.7100 (PMC6585908; doi:10.7717/peerj.7100)
Supplement: Supplemental Information 1 [file peerj-07-7100-s001.zip › DryadFiles_PostRevision/Revised_FASTA_Files/AllGyp_ITS_perf.fasta]

>MKTRT712-12|Gypsophila scorzonerifolia|ITS2|MG235887
TGCAGAATCCCGTGAACCATCGAGTCTTTGAACGCAAGTTGCGCCCGAAGCCTCGGCTAAGGGCACGTCTGCCTGGGCGTCACGCATCGCGTCTCCCCCAAACCGCCAAGGCGGAGGGGAAGGAAGATGGCTTCCCGTGCCTCACCCGGCGCGGTTGGCCTAAATTTGGAGCCCGCGGCACTTAGCTCTCGCGGCGATAGGTGGTGAACAAGGCCTTGGCCGTGCAAACAACCCGCTGCGATGCTCTATGTCACGTGCGCTCGTCGGACCCTTTGAAGTTGCCCTTGGTGACTTAAAACCTTTGCGACCCCAGGTCAGGCGGGGCCACCCGCTGAATTTAA-----------------------------------------------------------------------------------------

>MKTRT714-12|Gypsophila scorzonerifolia|ITS2|MG237087
TGCAGAATCCCGTGAACCATCGAGTCTTTGAACGCAAGTTGCGCCCGAAGCCTCGGCTAAGGGCACGTCTGCCTGGGCGTCACGCATCGCGTCTCCCCCAAACCGCCAAGGCGGAGGGGAAGGAAGATGGCTTCCCGTGCCTCACCCGGCGCGGTTGGCCTAAATTTGGAGCCCGCGGCACTTAGCTCTCGCGGCGATAGGTGGTGAACAAGGCCTTGGCCGTGCAAACAACCCGCTGCGATGCTCTATGTCACGTGCGCTCGTCGGACCCTTTGAAGTTGCCCTTGGTGACTTAAAACCTTTGCGACCCCAGGTCAGGCGGGGCCACCCGCTGAATTTAA-----------------------------------------------------------------------------------------

>BBYUK847-12|Gypsophila paniculata|ITS2|MG236238
TGCAGAATCCCGTGAACCATCGAGTCTTTGAACGCAAGTTGCGCCCGAAGCCTCGGCTGAGGGCACGTCTGCCTGGGCGTCACGCATCGCGTCTCCCCCAAACCGCCAAGGCGGAGGGGAAGGAAGGTGGCTTCCCGTGCCTCACCAGGCGCGGTTGGCCTAAAATTGGAGCCCGCGGCACTTAGCTCTTGCGGCGATAGGTGGTGAACAAGGCCTAGGCCGTGCAAACAACCCGCCGCGAAGCTCTATGCAGCGTGCGCTCGTATGACCCTTTCAAGTTGCCCTTGGTAACTTAAAACCTTTGCGACCCCAGGTCAGGCGGGGCTACCCGCTGAATTTAAGCATATCAATAAGCGGAGGAAAAGAAACTTACAAGGATTCCCCTAGTAACGGCGAGCGAACCGGGAACAGCCCAGCTTTAAAATCGGGCGGCCTCGTCGTCCGA-----------------------------------------------------------------------------------------

>BBYUK848-12|Gypsophila elegans|ITS2|MG235914
TGCAGAATCCCGTGAACCATCGAGTTTTTGAACGCAAGTTGCGCCCGAAGCCTATGGTTGAGGGCACGTCTGCCTGGGCGTCACGCATCGCGTCTCCCCCACACCGCCAAGAGCGGAGTGGAAGGAAGATGGCTTCCCGTGCCTCACTAGGTGCGGTTGGCCTAAAATTGGAGCCCGCGGCACTAAGCTATCGCGGCGATAGGTGGTGAACAAGGCCAAGGCCGTGCAAACAACCCGCCGCGAATCTTTATGTCTTTGGAGCTCGTTGGACCCTTTGACGTTGCCTATGGTGACTCAAACCAATGCGACCCCAGGTCAGGCGGGGCTACCCGCTGAATTTAAGCATATCAATAAGCGGAGGAAAAGAAACTTACAAGGATTCCCCTAGTAACGGCGAGCGAACCGGGAATAGCCCAGCTTTAAAATCCAACGGCCTTGTCGTTTGA----------------------------------------------------------------------------------------

>BBYUK849-12|Gypsophila elegans|ITS2|MG234739
GCAGAATCCCGTGAACCATCGAGTTTTTGAACGCAAGTTGCGCCCGAAGCCTATGGTTGAGGGCACGTCTGCCTGGGCGTCACGCATCGCGTCTCCCCCACACCGCCAAGAGCGGAGTGGAAGGAAGATGGCTTCCCGTGCCTCACTAGGTGCGGTTGGCCTAAAATTGGAGCCCGCGGCACTAAGCTATCGCGGCGATAGGTGGTGAACAAGGCCAAGGCCGTGCAAACAACCCGCCGCGAATCTTTATGTCTTTGGAGCTCGTTGGACCCTTTGACGTTGCCTATGGTGACTCAAACCAATGCGACCCCAGGTCAGGCGGGGCTACCCGCTGAATTTAAGCATATCAATAAGCGGAGGAAAAGAAACTTACAAGGATTCCCCTAGTAACGGCGAGCGAACCGGGAATAGCCCAGCTTTAAAATCCAACGGCCTTGTCGTTTGA-----------------------------------------------------------------------------------------

>ITSAP4782-14|Gypsophila elegans|ITS2|L78090
ATCGCGTCTCCCCCACACCGCCAAGAGCGGAGTGGAAGGAAGATGGCTTCCCGTGCCTCACTAGGTGCGGTTGGCCTAAAATTGGAGCCCGCGGCACTAAGCTATCGCGGCGATAGGTGGTGAACAAGGCCAAGGCCGTGCAAACAACCCGCCGCGAATCTTTATGTCTTTGGAGCTCGNTGGACCCTTTGACGTTGCCTATGGTGACTCAAACCAAT


>ITSAP3505-14|Gypsophila repens|ITS2|KF737521
ATCGCGTCTYCCCCAAACCGCCAAGGCGGAGGGGAAGGAAGATGGCTTCCCGTGCCTCACCCGGCGCGGTTGGCCTAAATTTGGAGCCCGCGGCACTTAGCTCTCGCGGCGATAGGTGGTGAACAAGGCCTTGGCCGTGCAAACAACCCGTTGCGAAGCTCTATGTCACGTGCGCTCGTCGGACCCTTTGAAGTTGCCTT

>Green-Yellow1
CTGGTGTGAATTGCTGAATCCCGTGAACCATCGAGTCTTTGACGCAGTTGCGCCCGAAGCCTCGGCTGAGGGCACGTCTGCCTGGGCGTCACGCATCGCGTCTCCCCCAAACCGCCAAGGCGGAGGGGAAGGAAGGTGGCTTCCCGTGCCTCACCAGGCGCGGTTGGCCTAAAATTGGAGCCCGCGGCACTTAGCTCTTGCGGCGATAGGTGGTGAACAAGGCCTAGGCCGTGCAAACAACCCGCCGCGAAGCTCTATGCAGCGTGCGCTCGTATGACCCTTTCAAGTTGCCCTTGGTAACTTAAAACCTTTGCGACCCCAGGTCAGGCGGGGCTACCCGCTGAATTTAAGCATATCAATAAGCGGAGGAAAAGAAACTTACAAGGATTCCCCTAGTAACGGCGAGCGAACCGGAACAGCCCAGCTTTAAAATCGGGCGGCCTCGTCGTCCGAATTGTAGTCTG

>Green-Yellow2
TTGGTGTGAATTGCAGAATCCCGTGAACCATCGAGTCTTTGAACGCAAGTTGCGCCCGAAGCCTCGGCTGAGGGCACGTCTGCCTGGGCGTCACGCATCGCGTCTCCCCCAAACCGCCAAGGCGGAGGGGAAGGAAGGTGGCTTCCCGTGCCTCACCAGGCGCGGTTGGCCTAAAATTGGAGCCCGCGGCACTTAGCTMTTGCGGCGATAGGTGGTGAACAAGGCCTAGGCCGTGCAAACAACCCGCCGCGAAGCTCTATGCAGCGTGCGCTCGTATGACCCTTTCAAGTTGCCCTTGGTAACTTAAAACCTTTGCGACCCCAGGTCAGGCGGGGCTACCCGCTGAATTTAAGCATATCAATAAGCGGAGGAAAAGAAACTTACAAGGATTCCCCTAGTAACGGCGAGCGAACCGGGAACAGCCCAGCTTTAAAATCGGGCGGCCTCGTCGTCCGAATTGTAGTCT

>Green-Yellow3
TTGGTGTGAATTGCAGAATCCCGTGAACCATCGAGTCTTTGAACGCAAGTTGCGCCCGAAGCCTCGGCTGAGGGCACGTCTGCCTGGGCGTCACGCATCGCGTCTCCCCCAAACCGCCAAGGCGGAGGGGAAGGAAGGTGGCTTCCCGTGCCTCACCAGGCGCGGTTGGCCTAAAATTGGAGCCCGCGGCACTTAGCTATTGCGGCGATAGGTGGTGAACAAGGCCTAGGCCGTGCAAACAACCCGCCGCGAAGCTCTATGCAGCGTGCGCTCGTATGACCCTTTCAAGTTGCCCTTGGTAACTTAAAACCTTTGCGACCCCAGGTCAGGCGGGGCTACCCGCTGAATTTAAGCATATCAATAAGCGGAGGAAAAGAAACTTACAAGGATTCCCCTAGTAACGGCGAGCGAACCGGGAACAGCCCAGCTTTAAAATCGGGCGGCCTCGTCGTCCGAATTGTAGTCTGG

>Green-Yellow4
TTGGTGTGAATTGCAGAATCCCGTGAACCATCGAGTCTTTGAACGCAAGTTGCGCCCGAAGCCTCGGCTGAGGGCACGTCTGCCTGGGCGTCACGCATCGCGTCTCCCCCAAACCGCCAAGGCGGAGGGGAAGGAAGGTGGCTTCCCGTGCCTCACCAGGCGCGGTTGGCCTAAAATTGGAGCCCGCGGCACTTAGCTATTGCGGCGATAGGTGGTGAACAAGGCCTAGGCCGTGCAAACAACCCGCCGCGAAGCTCTATGCAGCGTGCGCTCGTATGACCCTTTCAAGTTGCCCTTGGTAACTTAAAACCTTTGCGACCCCAGGTCAGGCGGGGCTACCCGCTGAATTTAAGCATATCAATAAGCGGAGGAAAAGAAACTTACAAGGATTCCCCTAGTAACGGCGAGCGAACCGGGAACAGCCCAGCTTTAAAATCGGGCGGCCTCGTCGTCCGAATTGTAGTCTG

>Green-Yellow5
TTGGTGTGAATTGCAGAATCCCGTGAACCATCGAGTCTTTGAACGCAAGTTGCGCCCGAAGCCTCGGCTGAGGGCACGTCTGCCTGGGCGTCACGCATCGCGTCTCCCCCAAACCGCCAAGGCGGAGGGGAAGGAAGGTGGCTTCCCGTGCCTCACCAGGCGCGGTTGGCCTAAAATTGGAGCCCGCGGCACTTAGCTATTGCGGCGATAGGTGGTGAACAAGGCCTAGGCCGTGCAAACAACCCGCCGCGAAGCTCTATGCAGCGTGCGCTCGTATGACCCTTTCAAGTTGCCCTTGGTAACTTAAAACCTTTGCGACCCCAGGTCAGGCGGGGCTACCCGCTGAATTTAAGCATATCAATAAGCGGAGGAAAAGAAACTTACAAGGATTCCCCTAGTAACGGCGAGCGAACCGGGAACAGCCCAGCTTTAAAATCGGGCGGCCTCGTCGTCCGAATTGTAGTCTG

>Green-Yellow6
TTGGTGTGAATTGCAGAATCCCGTGAACCATCGAGTCTTTGAACGCAAGTTGCGCCCGAAGCCTCGGCTGAGGGCACGTCTGCCTGGGCGTCACGCATCGCGTCTCCCCCAAACCGCCAAGGCGGAGGGGAAGGAAGGTGGCTTCCCGTGCCTCACCAGGCGCGGTTGGCCTAAAATTGGAGCCCGCGGCACTTAGCTATTGCGGCGATAGGTGGTGAACAAGGCCTAGGCCGTGCAAACAACCCGCCGCGAAGCTCTATGCAGCGTGCGCTCGTATGACCCTTTCAAGTTGCCCTTGGTAACTTAAAACCTTTGCGACCCCAGGTCAGGCGGGGCTACCCGCTGAATTTAAGCATATCAATAAGCGGAGGAAAAGAAACTTACAAGGATTCCCCTAGTAACGGCGAGCGAACCGGGAACAGCCCAGCTTTAAAATCGGGCGGCCTCGTCGTCCGAATTGTAGTCTG

>Green-Yellow7
TTGGTGTGAATTGCAGAATCCCGTGAACCATCGAGTCTTTGAACGCAAGTTGCGCCCGAAGCCTCGGCTGAGGGCACGTCTGCCTGGGCGTCACGCATCGCGTCTCCCCCAAACCGCCAAGGCGGAGGGGAAGGAAGGTGGCTTCCCGTGCCTCACCAGGCGCGGTTGGCCTAAAATTGGAGCCCGCGGCACTTAGCTATTGCGGCGATAGGTGGTGAACAAGGCCTAGGCCGTGCAAACAACCCGCCGCGAAGCTCTATGCAGCGTGCGCTCGTATGACCCTTTCAAGTTGCCCTTGGTAACTTAAAACCTTTGCGACCCCAGGTCAGGCGGGGCTACCCGCTGAATTTAAGCATATCAATAAGCGGAGGAAAAGAAACTTACAAGGATTCCCCTAGTAACGGCGAGCGAACCGGGAACAGCCCAGCTTTAAAATCGGGCGGCCTCGTCGTCCGAATTGTAGTCTG

>Green-Yellow8
CTGGTGTGAATTGCAGAATCCCGTGAACCATCGAGTCTTTGAACGCAAGTTGCGCCCGAAGCCTCGGCTGAGGGCACGTCTGCCTGGGCGTCACGCATCGCGTCTCCCCCAAACCGCCAAGGCGGAGGGGAAGGAAGGTGGCTTCCCGTGCCTCACCAGGCGCGGTTGGCCTAAAATTGGAGCCCGCGGCACTTAGCTCTTGCGGCGATAGGTGGTGAACAAGGCCTAGGCCATGCAAACAACCCGCCGCGAAGCTCTATGCAGCGTGCGCTCGTATGACCCTTTCAAGTTGCCCTTGGTAACTTAAAACCTTTGCGACCCCAGGTCAGGCGGGGCTACCCGCTGAATTTAAGCATATCAATAAGCGGAGGAAAAGAAACTTACAAGGATTCCCCTAGTAACGGCGAGCGAACCGGGAACAGCCCAGCTTTAAAATCGGGGCCGGCCTCGTCGTCCGAATTGTAGTCT

>Green-Yellow9
TGGTGTGAATTGCAGAATCCCGTGAACCATCGAGTCTTTGAACGCAAGTTGCGCCCGAAGCCTCGGCTGAGGGCACGTCTGCCTGGGCGTCACGCATCGCGTCTCCCCCAAACCGCCAAGGCGGAGGGGAAGGAAGGTGGCTTCCCGTGCCTCACCAGGCGCGGTTGGCCTAAAATTGGAGCCCGCGGCACTTAGCTCTTGCGGCGATAGGTGGTGAACAAGGCCTAGGCCGTGCAAACAACCCGCCGCGAAGCTCTATGCAGCGTGCGCTCGTATGACCCTTTCAAGTTGCCCTTGGTAACTTAAAACCTTTGCGACCCCAGGTCAGGCGGGGCTACCCGCTGAATTTAAGCATATCAATAAGCGGAGGAAAAGAAACTTACAAGGATTCCCCTAGTAACGGCGAGCGAACCGGGAACAGCCCAGCTTTTTAAAATCGGGCGGCCTCGTCGTCCGAATTGTAGTCT

>Green-Yellow10
TTGGTGTGAATTGCAGAATCCCGTGAACCATCGAGTCTTTGAACGCAAGTTGCGCCCGAAGCCTCGGCTGAGGGCACGTCTGCCTGGGCGTCACGCATCGCGTCTCCCCCAAACCGCCAAGGCGGAGGGGAAGGAAGGTGGCTTCCCGTGCCTCACCAGGCGCGGTTGGCCTAAAATTGGAGCCCGCGGCACTTAGCTCTTGCGGCGATAGGTGGTGAACAAGGCCTAGGCCGTGCAAACAACCCGCCGCGAAGCTCTATGCAGCGTGCGCTCGTATGACCCTTTCAAGTTGCCCTTGGTAACTTAAAACCTTTGCGACCCCAGGTCAGGCGGGGCTACCCGCTGAATTTAAGCATATCAATAAGCGGAGGAAAAGAAACTTACAAGGATTCCCCTAGTAACGGCGAGCGAACCGGGAACAGCCCAGCTTTAAAATCGGGCGGCCTCGTCGTCCGAATTGTAGTCTG

>Green-Yellow11
TTGGTGTGAATTGCAGAATCCCGTGAACCATCGAGTCTTTGAACGCAAGTTGCGCCCGAAGCCTCGGCTGAGGGCACGTCTGCCTGGGCGTCACGCATCGCGTCTCCCCCAAACCGCCAAGGCGGAGGGGAAGGAAGGTGGCTTCCCGTGCCTCACCAGGCGCGGTTGGCCTAAAATTGGAGCCCGCGGCACTTAGCTATTGCGGCGATAGGTGGTGAACAAGGCCTAGGCCGTGCAAACAACCCGCCGCGAAGCTCTATGCAGCGTGCGCTCGTATGACCCTTTCAAGTTGCCCTTGGTAACTTAAAACCTTTGCGACCCCAGGTCAGGCGGGGCTACCCGCTGAATTTAAGCATATCAATAAGCGGAGGAAAAGAAACTTACAAGGATTCCCCTAGTAACGGCGAGCGAACCGGGAACAGCCCAGCTTTAAAATCGGGCGGCCTCGTCGTCCGAATTGTAGTCTG

>Green-Yellow12
GGACGCAGTTGCGCCCGAAGCCTCGGCTGAGGGCACGTCTGCCTGGGCGTCACGCATCGCGTCTCCCCCAAACCGCCAAGGCGGAGGGGAAGGAAGGTGGCTTCCCGTGCCTCACCAGGCGCGGTTGGCCTAAAATTGGAGCCCGCGGCACTTAGCTATTGCGGCGATAGGTGGTGAACAAGGCCTAGGCCGTGCAAACAACCCGCCGCGAAGCTCTATGCAGCGTGCGCTCGTATGACCCTTTCAAGTTGCCCTTGGTAACTTAAAACCTTTGCGACCCCAGGTCAGGCGGGGCTACCCGCTGAATTTAAGCATATCAATAAGCGGAGGAAAAGAAACTTACAAGGATTCCCCTAGTAACGGCGAGCGAACCGGGAACAGCCCAGCTTTAAAATCGGGCGGCCTCGTCGTCCGAATTGTAGTCTG

>Green-Yellow13
TTGGTGTGAATTGCAGAATCCCGTGAACCATCGAGTCTTTGAACGCAAGTTGCGCCCGAAGCCTCGGCTGAGGGCACGTCTGCCTGGGCGTCACGCATCGCGTCTCCCCCAAACCGCCAAGGCGGAGGGGAAGGAAGGTGGCTTCCCGTGCCTCACCAGGCGCGGTTGGCCTAAAATTGGAGCCCGCGGCACTTAGCTATTGCGGCGATAGGTGGTGAACAAGGCCTAGGCCGTGCAAACAACCCGCCGCGAAGCTCTATGCAGCGTGCGCTCGTATGACCCTTTCAAGTTGCCCTTGGTAACTTAAAACCTTTGCGACCCCAGGTCAGGCGGGGCTACCCGCTGAATTTAAGCATATCAATAAGCGGAGGAAAAGAAACTTACAAGGATTCCCCTAGTAACGGCGAGCGAACCGGGAACAGCCCAGCTTTAAAATCGGGCGGCCTCGTCGTCCGAATTGTAGTCTG

>Green-Yellow14
TTGGTGTGAATTGCAGAATCCCGTGAACCATCGAGTCTTTGAACGCAAGTTGCGCCCGAAGCCTCGGCTGAGGGCACGTCTGCCTGGGCGTCACGCATCGCGTCTCCCCCAAACCGCCAAGGCGGAGGGGAAGGAAGGTGGCTTCCCGTGCCTCACCAGGCGCGGTTGGCCTAAAATTGGAGCCCGCGGCACTTAGCTMTTGCGGCGATAGGTGGTGAACAAGGCCTAGGCCGTGCAAACAACCCGCCGCGAAGCTCTATGCAGCGTGCGCTCGTATGACCCTTTCAAGTTGCCCTTGGTAACTTAAAACCTTTGCGACCCCAGGTCAGGCGGGGCTACCCGCTGAATTTAAGCATATCAATAAGCGGAGGAAAAGAAACTTACAAGGATTCCCCTAGTAACGGCGAGCGAACCGGGAACAGCCCAGCTTTAAAATCGGGCGGCCTCGTCGTCCGAATTGTAGTCTG

>Purple1
TTGGTGTGAATTGCAGAATCCCGTGAACCATCGAGTCTTTGAACGCAAGTTGCGCCCGAAGCCTCGGCTGAGGGCACGTCTGCCTGGGCGTCACGCATCGCGTCTCCCCCAAACCGCCAAGGCGGAGGGGAAGGAAGGTGGCTTCCCGTGCCTCACCAGGCGCGGTTGGCCTAAAATTGGAGCCCGCGGCACTTAGCTCTTGCGGCGATAGGTGGTGAACAAGGCCTAGGCCGTGCAAACAACCCGCCGCGAAGCTCTATGCAGCGTGCGCTCGTATGACCCTTTCAAGTTGCCCTTGGTAACTTAAAACCTTTGCGACCCCAGGTCAGGCGGGGCTACCCGCTGAATTTAAGCATATCAATAAGCGGAGGAAAAGAAACTTACAAGGATTCCCCTAGTAACGGCGAGCGAACCGGGAACAGCCCAGCTTTAAAATCGGGCGGCCTCGTCGTCCGAATTGTAGTCT

>Purple2
TGGTGTGAATTGTAGAATCCCGTGAACCATCGAGTCTTTGAACGCAAGTTGCGCCCGAAGCCTCGGCTGAGGGCACGTCTGCCTGGGCGTCACGCATCGCGTCTCCCCCAAACCGCCAAGGCGGAGGGGAAGGAAGGTGGCTTCCCGTGCCTCACCAGGCGCGGTTGGCCTAAAATTGGAGCCCGCGGCACTTAGCTCTTGCGGCGATAGGTGGTGAACAAGGCCTAGGCCATGCAAACAACCCGCCGCGAAGCTCTATGCAGCGTGCGCTCGTATGACCCTTTCAAGTTGCCCTTGGTAACTTAAAACCTTTGCGACCCCAGGTCAGGCGGGGCTACCCGCTGAATTTAAGCATATCAATAAGCGGAGGAAAAAGAAACTTACAAGGATTCCCCTAGTAACGGCGAGCGAACCGGGAACAGCCCAGCTTTAAAATCGGGGGCGGGCCTCGTCGTCCGAATTGTAGTCTG

>Purple3
TTGGTGTGAATTGCAGAATCCCGTGAACCATCGAGTCTTTGAACGCAAGTTGCGCCCGAAGCCTCGGCTGAGGGCACGTCTGCCTGGGCGTCACGCATCGCGTCTCCCCCAAACCGCCAAGGCGGAGGGGAAGGAAGGTGGCTTCCCGTGCCTCACCAGGCGCGGTTGGCCTAAAATTGGAGCCCGCGGCACTTAGCTCTTGCGGCGATAGGTGGTGAACAAGGCCTAGGCCATGCAAACAACCCGCCGCGAAGCTCTATGCAGCGTGCGCTCGTATGACCCTTTCAAGTTGCCCTTGGTAACTTAAAACCTTTGCGACCCCAGGTCAGGCGGGGCTACCCGCTGAATTTAAGCATATCAATAAGCGGAGGAAAAGAAACTTACAAGGATTCCCCTAGTAACGGCGAGCGAACCGGGAACAGCCCAGCTTTAAAATCGGGCGGCCTCGTCGTCCGAATTGTAGTCTG

>Purple4
TTGGTGTGAATTGCAGAATCCCGTGAACCATCGAGTCTTTGAACGCAAGTTGCGCCCGAAGCCTCGGCTGAGGGCACGTCTGCCTGGGCGTCACGCATCGCGTCTCCCCCAAACCGCCAAGGCGGAGGGGAAGGAAGGTGGCTTCCCGTGCCTCACCAGGCGCGGTTGGCCTAAAATTGGAGCCCGCGGCACTTAGCTCTTGCGGCGATAGGTGGTGAACAAGGCCTAGGCCGTGCAAACAACCCGCCGCGAAGCTCTATGCAGCGTGCGCTCGTATGACCCTTTCAAGTTGCCCTTGGTAACTTAAAACCTTTGCGACCCCAGGTCAGGCGGGGCTACCCGCTGAATTTAAGCATATCAATAAGCGGAGGAAAAGAAACTTACAAGGATTCCCCTAGTAACGGCGAGCGAACCGGGAACAGCCCAGCTTTAAAATCGGGCGGCCTCGTCGTCCGAATTGTAGTCTG

>Purple5
TGGTGTGAATTGCAGAATCCCGTGAACCATCGAGTCTTTGAACGCAAGTTGCGCCCGAAGCCTCGGCTGAGGGCACGTCTGCCTGGGCGTCACGCATCGCGTCTCCCCCAAACCGCCAAGGCGGAGGGGAAGGAAGGTGGCTTCCCGTGCCTCACCAGGCGCGGTTGGCCTAAAATTGGAGCCCGCGGCACTTAGCTCTTGCGGCGATAGGTGGTGAACAAGGCCTAGGCCATGCAAACAACCCGCCGCGAAGCTCTATGCAGCGTGCGCTCGTATGACCCTTTCAAGTTGCCCTTGGTAACTTAAAACCTTTGCGACCCCAGGTCAGGCGGGGCTACCCGCTGAATTTAAGCATATCAATAAGCGGAGGAAAAGAAACTTACAAGGATTCCCCTAGTAACGGCGAGCGAACCGGGAACAGCCCAGCTTTAAAATCGGGGGCGGCCTCGTCGTCCGAATTGTAGTCT

>Purple6
CTGGTGTGAATTGTAGAATCCCGTGAACCATCGAGTCTTTGAACGCAAGTTGCGCCCGAAGCCTCGGCTGAGGGCACGTCTGCCTGGGCGTCACGCATCGCGTCTCCCCCAAACCGCCAAGGCGGAGGGGAAGGAAGGTGGCTTCCCGTGCCTCACCAGGCGCGGTTGGCCTAAAATTGGAGCCCGCGGCACTTAGCTCTTGCGGCGATAGGTGGTGAACAAGGCCTAGGCCGTGCAAACAACCCGCCGCGAAGCTCTATGCAGCGTGCGCTCGTATGACCCTTTCAAGTTGCCCTTGGTAACTTAAAACCTTTGCGACCCCAGGTCAGGCGGGGCTACCCGCTGAATTTAAGCATATCAATAAGCGGAGGAAAAGAAACTTACAAGGATTCCCCTAGTAACGGCGAGCGAACCGGGAACAGCCCAGCTTTAAAATCGGGGCGGCCTCGTCGTCCGAATTGTAGTCT

>Purple7
TTGGTGTGAATTGCAGAATCCCGTGAACCATCGAGTCTTTGAACGCAAGTTGCGCCCGAAGCCTCGGCTGAGGGCACGTCTGCCTGGGCGTCACGCATCGCGTCTCCCCCAAACCGCCAAGGCGGAGGGGAAGGAAGGTGGCTTCCCGTGCCTCACCAGGCGCGGTTGGCCTAAAATTGGAGCCCGCGGCACTTAGCTCTTGCGGCGATAGGTGGTGAACAAGGCCTAGGCCATGCAAACAACCCGCCGCGAAGCTCTATGCAGCGTGCGCTCGTATGACCCTTTCAAGTTGCCCTTGGTAACTTAAAACCTTTGCGACCCCAGGTCAGGCGGGGCTACCCGCTGAATTTAAGCATATCAATAAGCGGAGGAAAAGAAACTTACAAGGATTCCCCTAGTAACGGCGAGCGAACCGGGAACAGCCCAGCTTTAAAATCGGGCGGCCTCGTCGTCCGAATTGTAGTCTG

>Purple8
TTGGTGTGAATTGCAGAATCCCGTGAACCATCGAGTCTTTGAACGCAAGTTGCGCCCGAAGCCTCGGCTGAGGGCACGTCTGCCTGGGCGTCACGCATCGCGTCTCCCCCAAACCGCCAAGGCGGAGGGGAAGGAAGGTGGCTTCCCGTGCCTCACCAGGCGCGGTTGGCCTAAAATTGGAGCCCGCGGCACTTAGCTCTTGCGGCGATAGGTGGTGAACAAGGCCTAGGCCATGCAAACAACCCGCCGCGAAGCTCTATGCAGCGTGCGCTCGTATGACCCTTTCAAGTTGCCCTTGGTAACTTAAAACCTTTGCGACCCCAGGTCAGGCGGGGCTACCCGCTGAATTTAAGCATATCAATAAGCGGAGGAAAAGAAACTTACAAGGATTCCCCTAGTAACGGCGAGCGAACCGGGAACAGCCCAGCTTTAAAATCGGGCGGCCTCGTCGTCCGAATTGTAGTCTG

>Purple9
TTGGTGTGAATTGCAGAATCCCGTGAACCATCGAGTCTTTGAACGCAAGTTGCGCCCGAAGCCTCGGCTGAGGGCACGTCTGCCTGGGCGTCACGCATCGCGTCTCCCCCAAACCGCCAAGGCGGAGGGGAAGGAAGGTGGCTTCCCGTGCCTCACCAGGCGCGGTTGGCCTAAAATTGGAGCCCGCGGCACTTAGCTCTTGCGGCGATAGGTGGTGAACAAGGCCTAGGCCATGCAAACAACCCGCCGCGAAGCTCTATGCAGCGTGCGCTCGTATGACCCTTTCAAGTTGCCCTTGGTAACTTAAAACCTTTGCGACCCCAGGTCAGGCGGGGCTACCCGCTGAATTTAAGCATATCAATAAGCGGAGGAAAAGAAACTTACAAGGATTCCCCTAGTAACGGCGAGCGAACCGGGAACAGCCCAGCTTTAAAATCGGGCGGCCTCGTCGTCCGAATTGTAGTCTG

>Purple10
TTGGTGTGAATTGCAGAATCCCGTGAACCATCGAGTCTTTGAACGCAAGTTGCGCCCGAAGCCTCGGCTGAGGGCACGTCTGCCTGGGCGTCACGCATCGCGTCTCCCCCAAACCGCCAAGGCGGAGGGGAAGGAAGGTGGCTTCCCGTGCCTCACCAGGCGCGGTTGGCCTAAAATTGGAGCCCGCGGCACTTAGCTCTTGCGGCGATAGGTGGTGAACAAGGCCTAGGCCGTGCAAACAACCCGCCGCGAAGCTCTATGCAGCGTGCGCTCGTATGACCCTTTCAAGTTGCCCTTGGTAACTTAAAACCTTTGCGACCCCAGGTCAGGCGGGGCTACCCGCTGAATTTAAGCATATCAATAAGCGGAGGAAAAGAAACTTACAAGGATTCCCCTAGTAACGGCGAGCGAACC

>Purple11
TTGGTGTGAATTGCAGAATCCCGTGAACCATCGAGTCTTTGAACGCAAGTTGCGCCCGAAGCCTCGGCTGAGGGCACGTCTGCCTGGGCGTCACGCATCGCGTCTCCCCCAAACCGCCAAGGCGGAGGGGAAGGAAGGTGGCTTCCCGTGCCTCACCAGGCGCGGTTGGCCTAAAATTGGAGCCCGCGGCACTTAGCTATTGCGGCGATAGGTGGTGAACAAGGCCTAGGCCGTGCAAACAACCCGCCGCGAAGCTCTATGCAGCGTGCGCTCGTATGACCCTTTCAAGTTGCCCTTGGTAACTTAAAACCTTTGCGACCCCAGGTCAGGCGGGGCTACCCGCTGAATTTAAGCATATCAATAAGCGGAGGAAAAGAAACTTACAAGGATTCCCCTAGTAACGGCGAGCGAACCGGGAACAGCCCAGCTTTAAAATCGGGCGGCCTCGTCGTCCGAATTGTAGTCTG

>Purple12
TTGGTGTGAATTGCAGAATCCCGTGAACCATCGAGTCTTTGAACGCAAGTTGCGCCCGAAGCCTCGGCTGAGGGCACGTCTGCCTGGGCGTCACGCATCGCGTCTCCCCCAAACCGCCAAGGCGGAGGGGAAGGAAGGTGGCTTCCCGTGCCTCACCAGGCGCGGTTGGCCTAAAATTGGAGCCCGCGGCACTTAGCTATTGCGGCGATAGGTGGTGAACAAGGCCTAGGCCGTGCAAACAACCCGCCGCGAAGCTCTATGCAGCGTGCGCTCGTATGACCCTTTCAAGTTGCCCTTGGTAACTTAAAACCTTTGCGACCCCAGGTCAGGCGGGGCTACCCGCTGAATTTAAGCATATCAATAAGCGGAGGAAAAGAAACTTACAAGGATTCCCCTAGTAACGGCGAGCGAACCGGGAACAGCCCAGCTTTAAAATCGGGCGGCCTCGTCGTCCGAATTGTAGTCTG

>Purple13
TTGGTGTGAATTGCAGAATCCCGTGAACCATCGAGTCTTTGAACGCAAGTTGCGCCCGAAGCCTCGGCTGAGGGCACGTCTGCCTGGGCGTCACGCATCGCGTCTCCCCCAAACCGCCAAGGCGGAGGGGAAGGAAGGTGGCTTCCCGTGCCTCACCAGGCGCGGTTGGCCTAAAATTGGAGCCCGCGGCACTTAGCTMTTGCGGCGATAGGTGGTGAACAAGGCCTAGGCCGTGCAAACAACCCGCCGCGAAGCTCTATGCAGCGTGCGCTCGTATGACCCTTTCAAGTTGCCCTTGGTAACTTAAAACCTTTGCGACCCCAGGTCAGGCGGGGCTACCCGCTGAATTTAAGCATATCAATAAGCGGAGGAAAAGAAACTTACAAGGATTCCCCTAGTAACGGCGAGCGAACCGGGAACAGCCCAGCTTTAAAATCGGGCGGCCTCGTCGTCCGAATTGTAGTCT

>Purple14
GGTGTGAATTGCAGAATCCCGTGAACCATCGAGTCTTTGAACGCAAGTTGCGCCCGAAGCCTCGGCTGAGGGCACGTCTGCCTGGGCGTCACGCATCGCGTCTCCCCCAAACCGCCAAGGCGGAGGGGAAGGAAGGTGGCTTCCCGTGCCTCACCAGGCGCGGTTGGCCTAAAATTGGAGCCCGCGGCACTTAGCTCTTGCGGCGATAGGTGGTGAACAAGGCCTAGGCCGTGCAAACAACCCGCCGCGAAGCTCTATGCAGCGTGCGCTCGTATGACCCTTTCAAGTTGCCCTTGGTAACTTAAAACCTTTGCGACCCCAGGTCAGGCGGGGCTACCCGCTGAATTTAAGCATATCAATAAGCGGAGGAAAAGAAACTTACAAGGATTCCCCTAGTAACGGCGAGCGAACCGGGAACAGCCCAGCTTTAAAATCGGGGCGGCCTCGTCGTCCGAATTGTAGTCT

>Purple15
TTGGTGTGAATTGCAGAATCCCGTGAACCATCGAGTCTTTGAACGCAAGTTGCGCCCGAAGCCTCGGCTGAGGGCACGTCTGCCTGGGCGTCACGCATCGCGTCTCCCCCAAACCGCCAAGGCGGAGGGGAAGGAAGGTGGCTTCCCGTGCCTCACCAGGCGCGGTTGGCCTAAAATTGGAGCCCGCGGCACTTAGCTATTGCGGCGATAGGTGGTGAACAAGGCCTAGGCCGTGCAAACAACCCGCCGCGAAGCTCTATGCAGCGTGCGCTCGTATGACCCTTTCAAGTTGCCCTTGGTAACTTAAAACCTTTGCGACCCCAGGTCAGGCGGGGCTACCCGCTGAATTTAAGCATATCAATAAGCGGAGGAAAAGAAACTTACAAGGATTCCCCTAGTAACGGCGAGCGAACCGGGAACAGCCCAGCTTTAAAATCGGGCGGCCTCGTCGTCCGAATTGTAGTCTG

>AY936273.1|Gypsophila elegans|ITS2
CCAATCTTTGGCTAGGGGCATAACGTGGTACCTTGTGTGCCATCGTGTCCTTTGCCTAAGCAAGGGAGCGCTCACTTGTGGGGTGCTTCCTTGCTACATAAACGAACCCCGGCGCTAGAAGCGTCAAGGAACATGAACTTAATGTGAGTAACCAATCCTTGCTCGGTTAGCCGTGCGTGGGGAGGTGCCATGTCTAAATAACAATAAACGACTCTCGGCAACGGATATCTCGGGAACGCAAGTTGCGCCCGAAGCCTATGGTTGAGGGCACGTCTGCCTGGGCGTCACGCATCGCGTCTCCCCCACACCGCCAAGAGCGGAGTGGAAGGAAGATGGCTTCCCGTGCCTCACTAGGTGCGGTTGGCCTAAAATTGGAGCNCGCGGCACTAAGCTATCGCGGCGATAGGTGGTGAACAAGGCCAAGGCCGTGCAAACAACCCGCCGCGAATCTTTATGTCTTTGGAGCTCGTTGGACCCTTTGACGTTGCCTATGGTG

>L78090.1|Gypsophila elegans|ITS2
TCATTGTCGAAACCTGCACAGCAGAACGACCCGTGAACGTGTTTACCAATCTTTGGCTAGGGGCATAACGTGGTANCCTTGTGTGCCATCGTGTCCTNTGCCTAAGCAAGGGAGCGCTCACTTGTGGGGTGCTTCCTTGCTACATAAACGAACCCCGGCGCTAGAAGCGTCAAGGAACATGAACTTAATGTGAGTAACCAATCCTTGCTCGGTTAGCCGTGCGTGGGGAGGTGCCATGTCTAAATAACAATAAACGACTCTCGGCAACGGATATCTCGGCTCTCGCATCGATGAAGAACGTAGCGAAATGCGATACTTGGTGTGAATTGCAGAATCCCGTGAACCATCGAGTTTTTGAACGCAAGTTGCGCCCGAAGCCTATGGTTGAGGGCACGTCTGCCTGGGCGTCACGCATCGCGTCTCCCCCACACCGCCAAGAGCGGAGTGGAAGGAAGATGGCTTCCCGTGCCTCACTAGGTGCGGTTGGCCTAAAATTGGAGCCCGCGGCACTAAGCTATCGCGGCGATAGGTGGTGAACAAGGCCAAGGCCGTGCAAACAACCCGCCGCGAATCTTTATGTCTTTGGAGCTCGNTGGACCCTTTGACGTTGCCTATGGTGACTCAAACCAATGCGACC

>MF401114.1|Gypsophila perfoliata|ITS2
TCGAAACCTGCCCAGCAGAACGACCCGTGAACGTGTTTACGAAAAGCGGGCTTGGGGTGCATTGTGCCCT
TCGCCCGAGCCGGGGAGCGCTTCCTTGTGGGGTGCTTCCCAGCAACATAAACGAACCCCGGCGCGAAAAG
CGTCAAGGAACATGAACTCAATGTGCGCGCCTTGTCCTTGCTCGGTTAGCCGTGCGGGGCGAGGAGCCAT
GTCTTAATAACAATAAACGACTCTCGGCAACGGATATCTCGGCTCTCGCATCGATGAAGAACGTAGCGAA
ATGCGATACTTGGTGTGAATTGCAGAATCCCGTGAACCATCGAGTCTTTGAACGCAAGTTGCGCCCGAAG
CCTCGGCTGAGGGCACGTCTGCCTGGGCGTCACGCATCGCGTCTCCCCCAAACCGCCNAGGCGGAGGGGA
AGGAAGATGGCTTCCCGTGCCTCACCGGGCGNGGTTGGCCTAAAATTGGAGCCCGCGGCACATAGCTCTC
GCGGCGATAGGTGGTGAACAAGGCCTAGGCCGTGCAAACAACCCGCCGCGAAGCTCTATGCAACGTGCGC
TCGTCGAACCCTTTGAAGTTGCCCTTGGTGACTTAAAACCTTTGCGACCCCAGGTCAGGCGGGG

>MF401100.1|Gypsophila acutifolia|ITS2
TCGAAACCTGCCCAGCAGAACGACCCGTGAACGTGTTTACGAACAACGGGCTAGGGGTGCTTTGTGCCCC
TCGCTCGAGCNGGGGAGCGCTCACTGGTGGGGTGCTTCCCAGCTACATAAACGAACCCCGGCGCGAAAAG
CGTCAAGGAACATGAACTCAATGTGAGCGCCTTGTCCCTGTTCGGTAAGCCGTGCGGGGGGAGGTGCCAT
GTCTTTATAACAATAAACGACTCTCGGCAACGGATATCTCGGCTCTCGCATCGATGAAGAACGTAGCGAA
ATGCGATACTTGGTGTGAATTGCANAATCCCGTGAACCATCGAGTCTTTGAACGCAAGTTGCGCCCGAAG
CCTCGGCTAAGGGCACGTCTGCCTGGGCGTCACGCATCGCGTCTCCCCCAAACCGCCAAGGCGGAGGGGA
AGGAAGATGGCTTCCCGTGCCTCACCCGGCGCGGTTGGCCTAAATTTGGAGCCCGCGGCACTTAGCTCTC
GCGGCGATAGGTGGTGAACAAGGCCTTGGCCGTGCAAACAACCCGCTGCGATGCTCTATGTCACGTGCGC
TCGTCGGACCCTTTGAAGTTGCCCTTGGTGACTTAAAACCTTTGCGACCCCAGGTCAGGCGGGG
