# Supplementary material for: Identification and characterization of Gypsophila paniculata color morphs in Sleeping Bear Dunes National Lakeshore, MI, USA
Source: PeerJ. 2019 Jun 17;7:e7100. doi: 10.7717/peerj.7100 (PMC6585908; doi:10.7717/peerj.7100)
Supplement: Supplemental Information 1 [file peerj-07-7100-s001.zip › DryadFiles_PostRevision/Revised_FASTA_Files/AllGyp_RbcL_perf.fasta]

>HIMS1194-12|Gypsophila muralis|rbcLa|MG248051
AGTGTTGGATTTAAAGCTGGTGTTAAAGATTACAAATTGACGTATTATACTCCTGAGTATGAAACCCTGGATACTGATATCTTGGCAGCATTCCGAGTAAGTCCTCAACCTGGAGTTCCACCCGAAGAAGCTGGGGCCGCAGTAGCCGCCGAATCTTCTACTGGTACATGGACAACTGTATGGACTGACGGACTTACCAGTCTTGATCGTTACAAAGGACGTTGCTACCACATCGAGCCCGTTGCTGGAGAAGAAAATCAATATATTTGTTATGTAGCTTACCCCTTAGACCTTTTTGAGGAAGGCTCTGTTACTAACATGTTTACTTCCATTGTGGGTAATGTATTTGGGTTCAAAGCCTTGCGTGCTCTACGTTTGGAGGATTTGCGAATCCCTGTTGCTTATGTAAAAACTTTCCTAGGCCCGCCTCACGGTATCCAAGTTGAGAGAGATAAATTGAACAAGTATGGCCGTCCACTATTGGGATGCACTATTAAACCGAAATTGGGCTTATCCGCTAAAAACTATGGTCGAGCAGTTTATGAATGTCTT-

>BBYUK847-12|Gypsophila paniculata|rbcLa|MG247978
AGTGTTGGATTTAAAGCTGGTGTTAAAGATTACAAATTGACGTATTATACTCCGGAGTATGAAACCCTGGATACTGATATCTTGGCAGCATTCCGAGTAACTCCTCAACCTGGAGTTCCACCCGAAGAAGCTGGGGCCGCCGTGGCCGCCGAATCTTCTACTGGTACATGGACAACTGTATGGACCGACGGACTTACGAGTCTTGATCGTTACAAAGGACGTTGCTACCACATCGAGCCCGTTGCTGGAGAAGAAAATCAATATATTTGTTATGTAGCTTACCCCTTAGACCTGTTTGAGGAAGGCTCTGTTACTAACATGTTTACTTCCATTGTGGGTAATGTATTTGGATTCAAAGCCTTGCGTGCTCTACGTTTGGAAGATTTGCGAATCCCTGTTGCTTATGTAAAAACTTTCCTAGGCCCGCCTCACGGTATCCAAGTTGAGAGAGATAAATTGAATAAGTATGGCCGTCCCCTATTGGGATGCACTATTAAACCCAAATTGGGGTTATCTGCTAAAAACTATGGTCGAGCAGTTTATGAATGTCTT-

>MKTRT712-12|Gypsophila scorzonerifolia|rbcLa|MG247529
AGTGTTGGATTTAAAGCTGGTGTTAAAGATTACAAATTGACGTATTATACTCCGGAGTATGAAACCCTGGATACTGATATCTTGGCAGCATTCCGAGTAACTCCTCAACCTGGAGTTCCACCCGAAGAAGCTGGGGCCGCCGTGGCCGCCGAATCTTCTACTGGTACATGGACAACTGTATGGACCGACGGACTTACGAGTCTTGATCGTTACAAAGGACGTTGCTACCACATCGAGCCCGTTGCTGGAGAAGAAAATCAATATATTTGTTATGTAGCTTACCCCTTAGACCTGTTTGAGGAAGGCTCTGTTACTAACATGTTTACTTCCATTGTGGGTAATGTATTTGGATTCAAAGCCTTGCGTGCTCTACGTTTGGAAGATTTGCGAATCCCTGTTGCTTATGTAAAAACTTTCCTAGGCCCGCCTCACGGTATCCAAGTTGAGAGAGATAAATTGAATAAGTATGGCCGTCCCCTATTGGGATGCACTATTAAACCCAAATTGGGGTTATCTGCTAAAAACTATGGTCGAGCAGTTTATGAATGTCTT-

>MKTRT713-12|Gypsophila scorzonerifolia|rbcLa|MG247547
AGTGTTGGATTTAAAGCTGGTGTTAAAGATTACAAATTGACGTATTATACTCCGGAGTATGAAACCCTGGATACTGATATCTTGGCAGCATTCCGAGTAACTCCTCAACCTGGAGTTCCACCCGAAGAAGCTGGGGCCGCCGTGGCCGCCGAATCTTCTACTGGTACATGGACAACTGTATGGACCGACGGACTTACGAGTCTTGATCGTTACAAAGGACGTTGCTACCACATCGAGCCCGTTGCTGGAGAAGAAAATCAATATATTTGTTATGTAGCTTACCCCTTAGACCTGTTTGAGGAAGGCTCTGTTACTAACATGTTTACTTCCATTGTGGGTAATGTATTTGGATTCAAAGCCTTGCGTGCTCTACGTTTGGAAGATTTGCGAATCCCTGTTGCTTATGTAAAAACTTTCCTAGGCCCGCCTCACGGTATCCAAGTTGAGAGAGATAAATTGAATAAGTATGGCCGTCCCCTATTGGGATGCACTATTAAACCCAAATTGGGGTTATCTGCTAAAAACTATGGTCGAGCAGTTTATGAATGTCTT-

>MKTRT714-12|Gypsophila scorzonerifolia|rbcLa|MG249020
AGTGTTGGATTTAAAGCTGGTGTTAAAGATTACAAATTGACGTATTATACTCCGGAGTATGAAACCCTGGATACTGATATCTTGGCAGCATTCCGAGTAACTCCTCAACCTGGAGTTCCACCCGAAGAAGCTGGGGCCGCCGTGGCCGCCGAATCTTCTACTGGTACATGGACAACTGTATGGACCGACGGACTTACGAGTCTTGATCGTTACAAAGGACGTTGCTACCACATCGAGCCCGTTGCTGGAGAAGAAAATCAATATATTTGTTATGTAGCTTACCCCTTAGACCTGTTTGAGGAAGGCTCTGTTACTAACATGTTTACTTCCATTGTGGGTAATGTATTTGGATTCAAAGCCTTGCGTGCTCTACGTTTGGAAGATTTGCGAATCCCTGTTGCTTATGTAAAAACTTTCCTAGGCCCGCCTCACGGTATCCAAGTTGAGAGAGATAAATTGAATAAGTATGGCCGTCCCCTATTGGGATGCACTATTAAACCCAAATTGGGGTTATCTGCTAAAAACTATGGTCGAGCAGTTTATGAATGTCTT-

>BBYUK849-12|Gypsophila elegans|rbcLa|MG246110
AGTGTTGGATTTAAAGCTGGTGTTAAAGATTACAAATTGACGTATTATACTCCGGAGTATGAAACCCTGGATACTGATATCTTGGCAGCATTCCGAGTAACTCCTCAACCTGGAGTTCCACCCGAAGAAGCTGGGGCCGCCGTAGCCGCCGAATCTTCTACTGGTACATGGACAACTGTATGGACCGACGGACTTACCAGTCTTGATCGTTACAAAGGACGTTGCTACCACATCGAGCCCGTTGCTGGAGAAGAAAATCAATATATTTGTTATGTAGCTTACCCCTTAGACCTGTTTGAGGAAGGCTCTGTTACTAACATGTTTACTTCCATTGTGGGTAATGTATTTGGGTTCAAAGCCTTGCGTGCTCTACGTTTGGAGGATTTGCGAATCCCTGTTGCTTATGTAAAAACTTTCCTAGGCCCGCCTCACGGTATCCAAGTTGAGAGAGATAAATTGAATAAGTATGGCCGTCCCCTATTGGGATGCACTATTAAACCCAAATTGGGGTTATCTGCTAAAAACTATGGTCGAGCAGTTTATGAATGTCTT-

>FBPL260-12|Gypsophila fastigiata|rbcLa
AGTGTTGGATTTAAAGCTGGTGTTAAAGATTACAAATTGACGTATTATACTCCGGAGTATGAAACCCTGGATACTGATATCTTGGCAGCATTCCGAGTAACTCCTCAACCTGGAGTTCCACCCGAAGAAGCTGGGGCCGCCGTGGCCGCCGAATCTTCTACTGGTACATGGACAACTGTATGGACCGACGGACTTACCAGTCTTGATCGTTACAAAGGACGTTGCTACCACATCGAGCCCGTTGCTGGAGAAGAAAATCAATATATTTGTTATGTAGCTTACCCCTTAGACCTGTTTGAGGAAGGCTCTGTTACTAACATGTTTACTTCCATTGTGGGTAATGTATTTGGATTCAAAGCCTTGCGTGCTCTACGTTTGGAGGATTTGCGAATCCCTGTTGCTTATGTAAAAACTTTCCTAGGCCCGCCTCACGGTATCCAAGTTGAGAGAGATAAATTGAATAAGTATGGCCGTCCCCTATTGGGATGCACTATTAAACCCAAATTGGGGTTATCTGCTAAAAACTATGGTCGAGCAGTTTATGAATGTCTT

>FBPL262-12|Gypsophila fastigiata|rbcLa
AGTGTTGGATTTAAAGCTGGTGTTAAAGATTACAAATTGACGTATTATACTCCGGAGTATGAAACCCTGGATACTGATATCTTGGCAGCATTCCGAGTAACTCCTCAACCTGGAGTTCCACCCGAAGAAGCTGGGGCCGCCGTGGCCGCCGAATCTTCTACTGGTACATGGACAACTGTATGGACCGACGGACTTACCAGTCTTGATCGTTACAAAGGACGTTGCTACCACATCGAGCCCGTTGCTGGAGAAGAAAATCAATATATTTGTTATGTAGCTTACCCCTTAGACCTGTTTGAGGAAGGCTCTGTTACTAACATGTTTACTTCCATTGTGGGTAATGTATTTGGATTCAAAGCCTTGCGTGCTCTACGTTTGGAGGATTTGCGAATCCCTGTTGCTTATGTAAAAACTTTCCTAGGCCCGCCTCACGGTATCCAAGTTGAGAGAGATAAATTGAATAAGTATGGCCGTCCCCTATTGGGATGCACTATTAAACCCAAATTGGGGTTATCTGCTAAAAACTATGGTCGAGCAGTTTATGAATGTCTT

>FBPL264-12|Gypsophila muralis|rbcLa
AGTGTTGGATTTAAAGCTGGTGTTAAAGATTACAAATTGACGTATTATACTCCTGAGTATGAAACCCTGGATACTGATATCTTGGCAGCATTCCGAGTAAGTCCTCAACCTGGAGTTCCACCCGAAGAAGCTGGGGCCGCAGTAGCCGCCGAATCTTCTACTGGTACATGGACAACTGTATGGACTGACGGACTTACCAGTCTTGATCGTTACAAAGGACGTTGCTACCACATCGAGCCCGTTGCTGGAGAAGAAAATCAATATATTTGTTATGTAGCTTACCCCTTAGACCTTTTTGAGGAAGGCTCTGTTACTAACATGTTTACTTCCATTGTGGGTAATGTATTTGGGTTCAAAGCCTTGCGTGCTCTACGTTTGGAGGATTTGCGAATCCCTGTTGCTTATGTAAAAACTTTCCTAGGCCCGCCTCACGGTATCCAAGTTGAGAGAGATAAATTGAACA

>KX158398.1|Gypsophila perfoliata voucher ZXQ-31|rbcL
TTGACGTATTATACTCCGGAGTATGAAACCCTGGATACTGATATCTTGGCAGCATTCCGAGTAACTCCTC
AACCTGGAGTTCCACCCGAAGAAGCTGGGGCCGCCGTAGCCGCCGAATCTTCTACTGGTACATGGACAAC
TGTATGGACCGACGGACTTACCAGTCTTGATCGTTACAAAGGACGTTGCTACCACATCGAGCCTGTTGCT
GGAGAAGAAAATCAATATATTTGTTATGTAGCTTACCCCTTAGACCTGTTTGAGGAAGGCTCTGTTACTA
ACATGTTTACTTCCATTGTGGGTAATGTATTTGGGTTCAAAGCCTTGCGTGCTCTACGTTTGGAGGATTT
GCGAATCCCTGTTGCTTATATAAAAACTTTCCTAGGCCCGCCTCACGGTATCCAAGTTGAGAGAGATAAA
TTGAATAAGTATGGCCGTCCCCTATTGGGATGCACTATTAAACCCAAATTGGGGTTATCTGCTAAAAACT
ATGGTCGAGCAGTTTATGAATGTCTTCGCGGTGGACTTGATTTTACCAAAGATGATGAAAACGTAAACTC
CCAACCATTTATGCGTTGGAGAGACCGCTTCTTATTTTGTGCCGAAGCAATTTATAAAGCACAGGCCGAA
ACAGGTGAAATCAAAGGGCATTACTTGAATGCCACTGCGGGTACATGTGAAGAAATGATCAAAAGGGCTG
TATTTGCCAGAGAATTAGGAGTTCCGATCGTAATGCATGACTACCTAACAGGGGGATTCACTGCAAATAC
TAGCTTGGCTCATTATTGTCGAGATAATGGTCTACTTCTTCACATCCACCGTGCAATGCACGCAGTTATT
GATAGACAGAAGAATCATGGTATGCACTTCCGTGTACTAGCTAAAGCGTTACGTCTGTCTGGTGGAGATC
ATATTCATGCCGGTACCGTAGTAGGTAAGCTTGAAGGGGAAAGAGAAATCACCTTAGGCTTTGTTGATTT
ACTACGTGATGATTTTACTGAAAAAGATCGAAGTCGCGGTATTTATTTCACTCAATCTTGGGTTTCTACA
CCAGGTGTTCTGCCCGTTGCTTCGGGAGGTATTCACGTTTGGCATATGCCCGCTCTAACTGAGATCTTTG
GAGATGATTCCGTACTACAGTTTGGTGGAGGAACCCTAGGACACCCTTGGGGAAATGCGCCAGGTGCTGT
AGCGAATCGAGTAGCCCTAGAAGCATGTGTACAAGCTCGTAATGAAGGACGTGATCTTGCTCGCGAGGGT
AATACTATTATTCGAGAGGCTTCCAAATGGAGTCCTGAGCTAGCTGCTGCTTGTGAAGTATGGAAGGAAA
TCAAATTTGAATT

>Green-Yellow1
AACAGAAACTAAAGCAAGTGTTGGATTTAAAGCTGGTGTTAAAGATTACAAATTGACGTATTATACTCCGGAGTATGAAACCCTGGATACTGATATCTTGGCAGCATTCCGAGTAACTCCTCAACCTGGAGTTCCACCCGAAGAAGCTGGGGCCGCCGTGGCCGCCGAATCTTCTACTGGTACATGGACAACTGTATGGACCGACGGACTTACGAGTCTTGATCGTTACAAAGGACGTTGCTACCACATCGAGCCCGTTGCTGGAGAAGAAAATCAATATATTTGTTATGTAGCTTACCCCTTAGACCTGTTTGAGGAAGGCTCTGTTACTAACATGTTTACTTCCATTGTGGGTAATGTATTTGGATTCAAAGCCTTGCGTGCTCTACGTTTGGAAGATTTGCGAATCCCTGTTGCTTATGTAAAAACTTTCCTAGGCCCGCCTCACGGTATCCAAGTTGAGAGAGATAAATTGAATAAGTATGGCCGTCCCCTATTGGGATGCACTATTAAACCCAAATTGGGGTTATCTGCTAAAAACTATGGTCGAGCAGTTTATGAATGTCTTCGCGGTGGACTTGATTTTACCAAAGATGATGAAAACGTAAACTCCCAACCATTTATGCGTTGGAGAGACCGCTTCTTATTTTGTGCCGAAGCAATTTATAAAGCACAGGCCGAAACAGGTGAAATCAAAGGGCATTACTTGAATGCTACTGCAG

>Green-Yellow2
CTAAAGCAAGTGTTGGATTTAAAGCTGGTGTTAAAGATTACAAATTGACGTATTATACTCCGGAGTATGAAACCCTGGATACTGATATCTTGGCAGCATTCCGAGTAACTCCTCAACCTGGAGTTCCACCCGAAGAAGCTGGGGCCGCCGTGGCCGCCGAATCTTCTACTGGTACATGGACAACTGTATGGACCGACGGACTTACGAGTCTTGATCGTTACAAAGGACGTTGCTACCACATCGAGCCCGTTGCTGGAGAAGAAAATCAATATATTTGTTATGTAGCTTACCCCTTAGACCTGTTTGAGGAAGGCTCTGTTACTAACATGTTTACTTCCATTGTGGGTAATGTATTTGGATTCAAAGCCTTGCGTGCTCTACGTTTGGAAGATTTGCGAATCCCTGTTGCTTATGTAAAAACTTTCCTAGGCCCGCCTCACGGTATCCAAGTTGAGAGAGATAAATTGAATAAGTATGGCCGTCCCCTATTGGGATGCACTATTAAACCCAAATTGGGGTTATCTGCTAAAAACTATGGTCGAGCAGTTTATGAATGTCTTCGCGGTGGACTTGATTTTACCAAAGATGATGAAAACGTAAACTCCCAACCATTTATGCGTTGGAGAGACCGCTTCTTATTTTGTGCCGAAGCAATTTATAAAGCACAGGCCGAAACAGGTGAAATCAAAGGGCATTACTTGAATGCTACTGCA

>Green-Yellow3
GCAAGTGTTGGATTTAAAGCTGGTGTTAAAGATTACAAATTGACGTATTATACTCCGGAGTATGAAACCCTGGATACTGATATCTTGGCAGCATTCCGAGTAACTCCTCAACCTGGAGTTCCACCCGAAGAAGCTGGGGCCGCCGTGGCCGCCGAATCTTCTACTGGTACATGGACAACTGTATGGACCGACGGACTTACGAGTCTTGATCGTTACAAAGGACGTTGCTACCACATCGAGCCCGTTGCTGGAGAAGAAAATCAATATATTTGTTATGTAGCTTACCCCTTAGACCTGTTTGAGGAAGGCTCTGTTACTAACATGTTTACTTCCATTGTGGGTAATGTATTTGGATTCAAAGCCTTGCGTGCTCTACGTTTGGAAGATTTGCGAATCCCTGTTGCTTATGTAAAAACTTTCCTAGGCCCGCCTCACGGTATCCAAGTTGAGAGAGATAAATTGAATAAGTATGGCCGTCCCCTATTGGGATGCACTATTAAACCCAAATTGGGGTTATCTGCTAAAAACTATGGTCGAGCAGTTTATGAATGTCTTCGCGGTGGACTTGATTTTACCAAAGATGATGAAAACGTAAACTCCCAACCATTTATGCGTTGGAGAGACCGCTTCTTATTTTGTGCCGAAGCAATTTATAAAGCACAGGCCGAAACAGGTGAAATCAAAGGGCATTACTTGAATGCTACTGCA

>Green-Yellow4
TTGACGTATTATACTCCGGAGTATGAAACCCTGGATACTGATATCTTGGCAGCATTCCGAGTAACTCCTCAACCTGGAGTTCCACCCGAAGAAGCTGGGGCCGCCGTGGCCGCCGAATCTTCTACTGGTACATGGACAACTGTATGGACCGACGGACTTACGAGTCTTGATCGTTACAAAGGACGTTGCTACCACATCGAGCCCGTTGCTGGAGAAGAAAATCAATATATTTGTTATGTAGCTTACCCCTTAGACCTGTTTGAGGAAGGCTCTGTTACTAACATGTTTACTTCCATTGTGGGTAATGTATTTGGATTCAAAGCCTTGCGTGCTCTACGTTTGGAAGATTTGCGAATCCCTGTTGCTTATGTAAAAACTTTCCTAGGCCCGCCTCACGGTATCCAAGTTGAGAGAGATAAATTGAATAAGTATGGCCGTCCCCTATTGGGATGCACTATTAAACCCAAATTGGGGTTATCTGCTAAAAACTATGGTCGAGCAGTTTATGAATGTCTTCGCGGTGGACTTGATTTTACCAAAGATGATGAAAACGTAAACTCCCAACCATTTATGCGTTGGAGAGACCGCTTCTTATTTTGTGCCGAAGCAATTTATAAAGCACAGGCCGAAACAGGTGAAATCAAAGGGCATTACTTGAATGCTACTGC

>Green-Yellow5
CTGGTGTTAAAGATTACAAATTGACGTATTATACTCCGGAGTATGAAACCCTGGATACTGATATCTTGGCAGCATTCCGAGTAACTCCTCAACCTGGAGTTCCACCCGAAGAAGCTGGGGCCGCCGTGGCCGCCGAATCTTCTACTGGTACATGGACAACTGTATGGACCGACGGACTTACGAGTCTTGATCGTTACAAAGGACGTTGCTACCACATCGAGCCCGTTGCTGGAGAAGAAAATCAATATATTTGTTATGTAGCTTACCCCTTAGACCTGTTTGAGGAAGGCTCTGTTACTAACATGTTTACTTCCATTGTGGGTAATGTATTTGGATTCAAAGCCTTGCGTGCTCTACGTTTGGAAGATTTGCGAATCCCTGTTGCTTATGTAAAAACTTTCCTAGGCCCGCCTCACGGTATCCAAGTTGAGAGAGATAAATTGAATAAGTATGGCCGTCCCCTATTGGGATGCACTATTAAACCCAAATTGGGGTTATCTGCTAAAAACTATGGTCGAGCAGTTTATGAATGTCTTCGCGGTGGACTTGATTTTACCAAAGATGATGAAAACGTAAACTCCCAACCATTTATGCGTTGGAGAGACCGCTTCTTATTTTGTGCCGAAGCAATTTATAAAGCACAGGCCGAAACAGGTGAAATCAAAGGGCATTACTTGAATGCTACTGC


>Green-Yellow6
GATTACAAATTGACGTATTATACTCCGGAGTATGAAACCCTGGATACTGATATCTTGGCAGCATTCCGAGTAACTCCTCAACCTGGAGTTCCACCCGAAGAAGCTGGGGCCGCCGTGGCCGCCGAATCTTCTACTGGTACATGGACAACTGTATGGACCGACGGACTTACGAGTCTTGATCGTTACAAAGGACGTTGCTACCACATCGAGCCCGTTGCTGGAGAAGAAAATCAATATATTTGTTATGTAGCTTACCCCTTAGACCTGTTTGAGGAAGGCTCTGTTACTAACATGTTTACTTCCATTGTGGGTAATGTATTTGGATTCAAAGCCTTGCGTGCTCTACGTTTGGAAGATTTGCGAATCCCTGTTGCTTATGTAAAAACTTTCCTAGGCCCGCCTCACGGTATCCAAGTTGAGAGAGATAAATTGAATAAGTATGGCCGTCCCCTATTGGGATGCACTATTAAACCCAAATTGGGGTTATCTGCTAAAAACTATGGTCGAGCAGTTTATGAATGTCTTCGCGGTGGACTTGATTTTACCAAAGATGATGAAAACGTAAACTCCCAACCATTTATGCGTTGGAGAGACCGCTTCTTATTTTGTGCCGAAGCAATTTATAAAGCACAGGCCGAAACAGGTGAAATCAAAGGGCATTACTTGAATGCTACTGCA

>Green-Yellow8
TTGACGTATTATACTCCGGAGTATGAAACCCTGGATACTGATATCTTGGCAGCATTCCGAGTAACTCCTCAACCTGGAGTTCCACCCGAAGAAGCTGGGGCCGCCGTGGCCGCCGAATCTTCTACTGGTACATGGACAACTGTATGGACCGACGGACTTACGAGTCTTGATCGTTACAAAGGACGTTGCTACCACATCGAGCCCGTTGCTGGAGAAGAAAATCAATATATTTGTTATGTAGCTTACCCCTTAGACCTGTTTGAGGAAGGCTCTGTTACTAACATGTTTACTTCCATTGTGGGTAATGTATTTGGATTCAAAGCCTTGCGTGCTCTACGTTTGGAAGATTTGCGAATCCCTGTTGCTTATGTAAAAACTTTCCTAGGCCCGCCTCACGGTATCCAAGTTGAGAGAGATAAATTGAATAAGTATGGCCGTCCCCTATTGGGATGCACTATTAAACCCAAATTGGGGTTATCTGCTAAAAACTATGGTCGAGCAGTTTATGAATGTCTTCGCGGTGGACTTGATTTTACCAAAGATGATGAAAACGTAAACTCCCAACCATTTATGCGTTGGAGAGACCGCTTCTTATTTTGTGCCGAAGCAATTTATAAAGCACAGGCCGAAACAGGTGAAATCAAAGGGCATTACTTGAATGCTACTGCAG

>Green-Yellow9
CAGAAACTAAAGCAAGTGTTGTATTTAAAGCTGGTGTTAAAGATTACAAATTGACGTATTATACTCCGGAGTATGAAACCCTGGATACTGATATCTTGGCAGCATTCCGAGTAACTCCTCAACCTGGAGTTCCACCCGAAGAAGCTGGGGCCGCCGTGGCCGCCGAATCTTCTACTGGTACATGGACAACTGTATGGACCGACGGACTTACGAGTCTTGATCGTTACAAAGGACGTTGCTACCACATCGAGCCCGTTGCTGGAGAAGAAAATCAATATATTTGTTATGTAGCTTACCCCTTAGACCTGTTTGAGGAAGGCTCTGTTACTAACATGTTTACTTCCATTGTGGGTAATGTATTTGGATTCAAAGCCTTGCGTGCTCTACGTTTGGAAGATTTGCGAATCCCTGTTGCTTATGTAAAAACTTTCCTAGGCCCGCCTCACGGTATCCAAGTTGAGAGAGATAAATTGAATAAGTATGGCCGTCCCCTATTGGGATGCACTATTAAACCCAAATTGGGGTTATCTGCTAAAAACTATGGTCGAGCAGTTTATGAATGTCTTCGCGGTGGACTTGATTTTACCAAAGATGATGAAAACGTAAACTCCCAACCATTTATGCGTTGGAGAGACCGCTTCTTATTTTGTGCCGAAGCAATTTATAAAGCACAGGCCGAAACAGGTGAAATCAAAGGGCATTACTTGAATGCTACTGCA

>Green-Yellow10
AAACAGAAACTAAAGCAAGTGTTGGATTTAAAGCTGGTGTTAAAGATTACAAATTGACGTATTATACTCCGGAGTATGAAACCCTGGATACTGATATCTTGGCAGCATTCCGAGTAACTCCTCAACCTGGAGTTCCACCCGAAGAAGCTGGGGCCGCCGTGGCCGCCGAATCTTCTACTGGTACATGGACAACTGTATGGACCGACGGACTTACGAGTCTTGATCGTTACAAAGGACGTTGCTACCACATCGAGCCCGTTGCTGGAGAAGAAAATCAATATATTTGTTATGTAGCTTACCCCTTAGACCTGTTTGAGGAAGGCTCTGTTACTAACATGTTTACTTCCATTGTGGGTAATGTATTTGGATTCAAAGCCTTGCGTGCTCTACGTTTGGAAGATTTGCGAATCCCTGTTGCTTATGTAAAAACTTTCCTAGGCCCGCCTCACGGTATCCAAGTTGAGAGAGATAAATTGAATAAGTATGGCCGTCCCCTATTGGGATGCACTATTAAACCCAAATTGGGGTTATCTGCTAAAAACTATGGTCGAGCAGTTTATGAATGTCTTCGCGGTGGACTTGATTTTACCAAAGATGATGAAAACGTAAACTCCCAACCATTTATGCGTTGGAGAGACCGCTTCTTATTTTGTGCCGAAGCAATTTATAAAGCACAGGCCGAAACAGGTGAAATCAAAGGGCATTACTTGAATGCTACTGCAGG

>Green-Yellow11
AAACAGAAACTAAAGCAAGTGTTGGATTTAAAGCTGGTGTTAAAGATTACAAATTGACGTATTATACTCCGGAGTATGAAACCCTGGATACTGATATCTTGGCAGCATTCCGAGTAACTCCTCAACCTGGAGTTCCACCCGAAGAAGCTGGGGCCGCCGTGGCCGCCGAATCTTCTACTGGTACATGGACAACTGTATGGACCGACGGACTTACGAGTCTTGATCGTTACAAAGGACGTTGCTACCACATCGAGCCCGTTGCTGGAGAAGAAAATCAATATATTTGTTATGTAGCTTACCCCTTAGACCTGTTTGAGGAAGGCTCTGTTACTAACATGTTTACTTCCATTGTGGGTAATGTATTTGGATTCAAAGCCTTGCGTGCTCTACGTTTGGAAGATTTGCGAATCCCTGTTGCTTATGTAAAAACTTTCCTAGGCCCGCCTCACGGTATCCAAGTTGAGAGAGATAAATTGAATAAGTATGGCCGTCCCCTATTGGGATGCACTATTAAACCCAAATTGGGGTTATCTGCTAAAAACTATGGTCGAGCAGTTTATGAATGTCTTCGCGGTGGACTTGATTTTACCAAAGATGATGAAAACGTAAACTCCCAACCATTTATGCGTTGGAGAGACCGCTTCTTATTTTGTGCCGAAGCAATTTATAAAGCACAGGCCGAAACAGGTGAAATCAAAGGGCATTACTTGAATGCTACTGCAGG

>Green-Yellow12
AAACAGAAACTAAAGCAAGTGTTGGATTTAAAGCTGGTGTTAAAGATTACAAATTGACGTATTATACTCCGGAGTATGAAACCCTGGATACTGATATCTTGGCAGCATTCCGAGTAACTCCTCAACCTGGAGTTCCACCCGAAGAAGCTGGGGCCGCCGTGGCCGCCGAATCTTCTACTGGTACATGGACAACTGTATGGACCGACGGACTTACGAGTCTTGATCGTTACAAAGGACGTTGCTACCACATCGAGCCCGTTGCTGGAGAAGAAAATCAATATATTTGTTATGTAGCTTACCCCTTAGACCTGTTTGAGGAAGGCTCTGTTACTAACATGTTTACTTCCATTGTGGGTAATGTATTTGGATTCAAAGCCTTGCGTGCTCTACGTTTGGAAGATTTGCGAATCCCTGTTGCTTATGTAAAAACTTTCCTAGGCCCGCCTCACGGTATCCAAGTTGAGAGAGATAAATTGAATAAGTATGGCCGTCCCCTATTGGGATGCACTATTAAACCCAAATTGGGGTTATCTGCTAAAAACTATGGTCGAGCAGTTTATGAATGTCTTCGCGGTGGACTTGATTTTACCAAAGATGATGAAAACGTAAACTCCCAACCATTTATGCGTTGGAGAGACCGCTTCTTATTTTGTGCCGAAGCAATTTATAAAGCACAGGCCGAAACAGGTGAAATCAAAGGGCATTACTTGAATGCTACTGCAGG

>Green-Yellow13
CAGAAACTAAAGCAAGTGTTGGATTTAAAGCTGGTGTTAAAGATTACAAATTGACGTATTATACTCCGGAGTATGAAACCCTGGATACTGATATCTTGGCAGCATTCCGAGTAACTCCTCAACCTGGAGTTCCACCCGAAGAAGCTGGGGCCGCCGTGGCCGCCGAATCTTCTACTGGTACATGGACAACTGTATGGACCGACGGACTTACGAGTCTTGATCGTTACAAAGGACGTTGCTACCACATCGAGCCCGTTGCTGGAGAAGAAAATCAATATATTTGTTATGTAGCTTACCCCTTAGACCTGTTTGAGGAAGGCTCTGTTACTAACATGTTTACTTCCATTGTGGGTAATGTATTTGGATTCAAAGCCTTGCGTGCTCTACGTTTGGAAGATTTGCGAATCCCTGTTGCTTATGTAAAAACTTTCCTAGGCCCGCCTCACGGTATCCAAGTTGAGAGAGATAAATTGAATAAGTATGGCCGTCCCCTATTGGGATGCACTATTAAACCCAAATTGGGGTTATCTGCTAAAAACTATGGTCGAGCAGTTTATGAATGTCTTCGCGGTGGACTTGATTTTACCAAAGATGATGAAAACGTAAACTCCCAACCATTTATGCGTTGGAGAGACCGCTTCTTATTTTGTGCCGAAGCAATTTATAAAGCACAGGCCGAAACAGGTGAAATCAAAGGGCATTACTTGAATGCTACTGCAGG

>Green-Yellow14
TTACAAATTGACGTATTATACTCCGGAGTATGAAACCCTGGATACTGATATCTTGGCAGCATTCCGAGTAACTCCTCAACCTGGAGTTCCACCCGAAGAAGCTGGGGCCGCCGTGGCCGCCGAATCTTCTACTGGTACATGGACAACTGTATGGACCGACGGACTTACGAGTCTTGATCGTTACAAAGGACGTTGCTACCACATCGAGCCCGTTGCTGGAGAAGAAAATCAATATATTTGTTATGTAGCTTACCCCTTAGACCTGTTTGAGGAAGGCTCTGTTACTAACATGTTTACTTCCATTGTGGGTAATGTATTTGGATTCAAAGCCTTGCGTGCTCTACGTTTGGAAGATTTGCGAATCCCTGTTGCTTATGTAAAAACTTTCCTAGGCCCGCCTCACGGTATCCAAGTTGAGAGAGATAAATTGAATAAGTATGGCCGTCCCCTATTGGGATGCACTATTAAACCCAAATTGGGGTTATCTGCTAAAAACTATGGTCGAGCAGTTTATGAATGTCTTCGCGGTGGACTTGATTTTACCAAAGATGATGAAAACGTAAACTCCCAACCATTTATGCGTTGGAGAGACCGCTTCTTATTTTGTGCCGAAGCAATTTATAAAGCACAGGCCGAAACAGGTGAAATCAAAGGGCATTACTTGAATGCTACTGC

>Purple1
CAGAAACTAAAGCAAGTGTTGGATTTAAAGCTGGTGTTAAAGATTACAAATTGACGTATTATACTCCGGAGTATGAAACCCTGGATACTGATATCTTGGCAGCATTCCGAGTAACTCCTCAACCTGGAGTTCCACCCGAAGAAGCTGGGGCCGCCGTGGCCGCCGAATCTTCTACTGGTACATGGACAACTGTATGGACCGACGGACTTACGAGTCTTGATCGTTACAAAGGACGTTGCTACCACATCGAGCCCGTTGCTGGAGAAGAAAATCAATATATTTGTTATGTAGCTTACCCCTTAGACCTGTTTGAGGAAGGCTCTGTTACTAACATGTTTACTTCCATTGTGGGTAATGTATTTGGATTCAAAGCCTTGCGTGCTCTACGTTTGGAAGATTTGCGAATCCCTGTTGCTTATGTAAAAACTTTCCTAGGCCCGCCTCACGGTATCCAAGTTGAGAGAGATAAATTGAATAAGTATGGCCGTCCCCTATTGGGATGCACTATTAAACCCAAATTGGGGTTATCTGCTAAAAACTATGGTCGAGCAGTTTATGAATGTCTTCGCGGTGGACTTGATTTTACCAAAGATGATGAAAACGTAAACTCCCAACCATTTATGCGTTGGAGAGACCGCTTCTTATTTTGTGCCGAAGCAATTTATAAAGCACAGGCCGAAACAGGTGAAATCAAAGGGCATTACTTGAATGCTACTGCAGG

>Purple2
CAGAAACTAAAGCAAGTGTTGGATTTAAAGCTGGTGTTAAAGATTACAAATTGACGTATTATACTCCGGAGTATGAAACCCTGGATACTGATATCTTGGCAGCATTCCGAGTAACTCCTCAACCTGGAGTTCCACCCGAAGAAGCTGGGGCCGCCGTGGCCGCCGAATCTTCTACTGGTACATGGACAACTGTATGGACCGACGGACTTACGAGTCTTGATCGTTACAAAGGACGTTGCTACCACATCGAGCCCGTTGCTGGAGAAGAAAATCAATATATTTGTTATGTAGCTTACCCCTTAGACCTGTTTGAGGAAGGCTCTGTTACTAACATGTTTACTTCCATTGTGGGTAATGTATTTGGATTCAAAGCCTTGCGTGCTCTACGTTTGGAAGATTTGCGAATCCCTGTTGCTTATGTAAAAACTTTCCTAGGCCCGCCTCACGGTATCCAAGTTGAGAGAGATAAATTGAATAAGTATGGCCGTCCCCTATTGGGATGCACTATTAAACCCAAATTGGGGTTATCTGCTAAAAACTATGGTCGAGCAGTTTATGAATGTCTTCGCGGTGGACTTGATTTTACCAAAGATGATGAAAACGTAAACTCCCAACCATTTATGCGTTGGAGAGACCGCTTCTTATTTTGTGCCGAAGCAATTTATAAAGCACAGGCCGAAACAGGTGAAATCAAAGGGCATTACTTGAATGCTACTGCAGG

>Purple3
CTAAAGCAAGTGTTGGATTTAAAGCTGGTGTTAAAGATTACAAATTGACGTATTATACTCCGGAGTATGAAACCCTGGATACTGATATCTWGGCAGCATTCCGAGTAACTCCTCAACCTGGAGTTCCACCCGAAGAAGCTGGGGCCGCCGTGGCCGCCGAATCTTCTACTGGTACATGGACAACTGTATGGACCGACGGACTTACGAGTCTTGATCGTTACAAAGGACGTTGCTACCACATCGAGCCCGTTGCTGGAGAAGAAAATCAATATATTTGTTATGTAGCTTACCCCTTAGACCTGTTTGAGGAAGGCTCTGTTACTAACATGTTTACTTCCATTGTGGGTAATGTATTTGGATTCAAAGCCTTGCGTGCTCTACGTTTGGAAGATTTGCGAATCCCTGTTGCTTATGTAAAAACTTTCCTAGGCCCGCCTCACGGTATCCAAGTTGAGAGAGATAAATTGAATAAGTATGGCCGTCCCCTATTGGGATGCACTATTAAACCCAAATTGGGGTTATCTGCTAAAAACTATGGTCGAGCAGTTTATGAATGTCTTCGCGGTGGACTTGATTTTACCAAAGATGATGAAAACGTAAACTCCCAACCATTTATGCGTTGGAGAGACCGCTTCTTATTTTGTGCCGAAGCAATTTATAAAGCACAGGCCGAAACAGGTGAAATCAAAGGGCATTACTTGAATGCTACTGCAGG

>Purple4
CAGAAACTAAAGCAAGTGTTGGATTTAAAGCTGGTGTTAAAGATTACAAATTGACGTATTATACTCCGGAGTATGAAACCCTGGATACTGATATCTWGGCAGCATTCCGAGTAACTCCTCAACCTGGAGTTCCACCCGAAGAAGCTGGGGCCGCCGTGGCCGCCGAATCTTCTACTGGTACATGGACAACTGTATGGACCGACGGACTTACGAGTCTTGATCGTTACAAAGGACGTTGCTACCACATCGAGCCCGTTGCTGGAGAAGAAAATCAATATATTTGTTATGTAGCTTACCCCTTAGACCTGTTTGAGGAAGGCTCTGTTACTAACATGTTTACTTCCATTGTGGGTAATGTATTTGGATTCAAAGCCTTGCGTGCTCTACGTTTGGAAGATTTGCGAATCCCTGTTGCTTATGTAAAAACTTTCCTAGGCCCGCCTCACGGTATCCAAGTTGAGAGAGATAAATTGAATAAGTATGGCCGTCCCCTATTGGGATGCACTATTAAACCCAAATTGGGGTTATCTGCTAAAAACTATGGTCGAGCAGTTTATGAATGTCTTCGCGGTGGACTTGATTTTACCAAAGATGATGAAAACGTAAACTCCCAACCATTTATGCGTTGGAGAGACCGCTTCTTATTTTGTGCCGAAGCAATTTATAAAGCACAGGCCGAAACAGGTGAAATCAAAGGGCATTACTTGAATGCTACTGCAGG

>Purple5
CTAAAGCAAGTGTTGGATTTAAAGCTGGTGTTAAAGATTACAAATTGACGTATTATACTCCGGAGTATGAAACCCTGGATACTGATATCTTGGCAGCATTCCGAGTAACTCCTCAACCTGGAGTTCCACCCGAAGAAGCTGGGGCCGCCGTGGCCGCCGAATCTTCTACTGGTACATGGACAACTGTATGGACCGACGGACTTACGAGTCTTGATCGTTACAAAGGACGTTGCTACCACATCGAGCCCGTTGCTGGAGAAGAAAATCAATATATTTGTTATGTAGCTTACCCCTTAGACCTGTTTGAGGAAGGCTCTGTTACTAACATGTTTACTTCCATTGTGGGTAATGTATTTGGATTCAAAGCCTTGCGTGCTCTACGTTTGGAAGATTTGCGAATCCCTGTTGCTTATGTAAAAACTTTCCTAGGCCCGCCTCACGGTATCCAAGTTGAGAGAGATAAATTGAATAAGTATGGCCGTCCCCTATTGGGATGCACTATTAAACCCAAATTGGGGTTATCTGCTAAAAACTATGGTCGAGCAGTTTATGAATGTCTTCGCGGTGGACTTGATTTTACCAAAGATGATGAAAACGTAAACTCCCAACCATTTATGCGTTGGAGAGACCGCTTCTTATTTTGTGCCGAAGCAATTTATAAAGCACAGGCCGAAACAGGTGAAATCAAAGGGCATTACTTGAATGCTACTGCAGG

>Purple6
CAGAAACTAAAGCAAGTGTTGGATTTAAAGCTGGTGTTAAAGATTACAAATTGACGTATTATACTCCGGAGTATGAAACCCTGGATACTGATATCTTGGCAGCATTCCGAGTAACTCCTCAACCTGGAGTTCCACCCGAAGAAGCTGGGGCCGCCGTGGCCGCCGAATCTTCTACTGGTACATGGACAACTGTATGGACCGACGGACTTACGAGTCTTGATCGTTACAAAGGACGTTGCTACCACATCGAGCCCGTTGCTGGAGAAGAAAATCAATATATTTGTTATGTAGCTTACCCCTTAGACCTGTTTGAGGAAGGCTCTGTTACTAACATGTTTACTTCCATTGTGGGTAATGTATTTGGATTCAAAGCCTTGCGTGCTCTACGTTTGGAAGATTTGCGAATCCCTGTTGCTTATGTAAAAACTTTCCTAGGCCCGCCTCACGGTATCCAAGTTGAGAGAGATAAATTGAATAAGTATGGCCGTCCCCTATTGGGATGCACTATTAAACCCAAATTGGGGTTATCTGCTAAAAACTATGGTCGAGCAGTTTATGAATGTCTTCGCGGTGGACTTGATTTTACCAAAGATGATGAAAACGTAAACTCCCAACCATTTATGCGTTGGAGAGACCGCTTCTTATTTTGTGCCGAAGCAATTTATAAAGCACAGGCCGAAACAGGTGAAATCAAAGGGCATTACTTGAATGCTACTGCAGG

>Purple7
CAGAAACTAAAGCAAGTGTTGGATTTAAAGCTGGTGTTAAAGATTACAAATTGACGTATTATACTCCGGAGTATGAAACCCTGGATACTGATATCTTGGCAGCATTCCGAGTAACTCCTCAACCTGGAGTTCCACCCGAAGAAGCTGGGGCCGCCGTGGCCGCCGAATCTTCTACTGGTACATGGACAACTGTATGGACCGACGGACTTACGAGTCTTGATCGTTACAAAGGACGTTGCTACCACATCGAGCCCGTTGCTGGAGAAGAAAATCAATATATTTGTTATGTAGCTTACCCCTTAGACCTGTTTGAGGAAGGCTCTGTTACTAACATGTTTACTTCCATTGTGGGTAATGTATTTGGATTCAAAGCCTTGCGTGCTCTACGTTTGGAAGATTTGCGAATCCCTGTTGCTTATGTAAAAACTTTCCTAGGCCCGCCTCACGGTATCCAAGTTGAGAGAGATAAATTGAATAAGTATGGCCGTCCCCTATTGGGATGCACTATTAAACCCAAATTGGGGTTATCTGCTAAAAACTATGGTCGAGCAGTTTATGAATGTCTTCGCGGTGGACTTGATTTTACCAAAGATGATGAAAACGTAAACTCCCAACCATTTATGCGTTGGAGAGACCGCTTCTTATTTTGTGCCGAAGCAATTTATAAAGCACAGGCCGAAACAGGTGAAATCAAAGGGCATTACTTGAATGCTACTGCAGG

>Purple8
CAGAAACTAAAGCAAGTGTTGGATTTAAAGCTGGTGTTAAAGATTACAAATTGACGTATTATACTCCGGAGTATGAAACCCTGGATACTGATATCTTGGCAGCATTCCGAGTAACTCCTCAACCTGGAGTTCCACCCGAAGAAGCTGGGGCCGCCGTGGCCGCCGAATCTTCTACTGGTACATGGACAACTGTATGGACCGACGGACTTACGAGTCTTGATCGTTACAAAGGACGTTGCTACCACATCGAGCCCGTTGCTGGAGAAGAAAATCAATATATTTGTTATGTAGCTTACCCCTTAGACCTGTTTGAGGAAGGCTCTGTTACTAACATGTTTACTTCCATTGTGGGTAATGTATTTGGATTCAAAGCCTTGCGTGCTCTACGTTTGGAAGATTTGCGAATCCCTGTTGCTTATGTAAAAACTTTCCTAGGCCCGCCTCACGGTATCCAAGTTGAGAGAGATAAATTGAATAAGTATGGCCGTCCCCTATTGGGATGCACTATTAAACCCAAATTGGGGTTATCTGCTAAAAACTATGGTCGAGCAGTTTATGAATGTCTTCGCGGTGGACTTGATTTTACCAAAGATGATGAAAACGTAAACTCCCAACCATTTATGCGTTGGAGAGACCGCTTCTTATTTTGTGCCGAAGCAATTTATAAAGCACAGGCCGAAACAGGTGAAATCAAAGGGCATTACTTGAATGCTACTGCA

>Purple9
AAACAGAAACTAAAGCAAGTGTTGGATTTAAAGCTGGTGTTAAAGATTACAAATTGACGTATTATACTCCGGAGTATGAAACCCTGGATACTGATATCTTGGCAGCATTCCGAGTAACTCCTCAACCTGGAGTTCCACCCGAAGAAGCTGGGGCCGCCGTGGCCGCCGAATCTTCTACTGGTACATGGACAACTGTATGGACCGACGGACTTACGAGTCTTGATCGTTACAAAGGACGTTGCTACCACATCGAGCCCGTTGCTGGAGAAGAAAATCAATATATTTGTTATGTAGCTTACCCCTTAGACCTGTTTGAGGAAGGCTCTGTTACTAACATGTTTACTTCCATTGTGGGTAATGTATTTGGATTCAAAGCCTTGCGTGCTCTACGTTTGGAAGATTTGCGAATCCCTGTTGCTTATGTAAAAACTTTCCTAGGCCCGCCTCACGGTATCCAAGTTGAGAGAGATAAATTGAATAAGTATGGCCGTCCCCTATTGGGATGCACTATTAAACCCAAATTGGGGTTATCTGCTAAAAACTATGGTCGAGCAGTTTATGAATGTCTTCGCGGTGGACTTGATTTTACCAAAGATGATGAAAACGTAAACTCCCAACCATTTATGCGTTGGAGAGACCGCTTCTTATTTTGTGCCGAAGCAATTTATAAAGCACAGGCCGAAACAGGTGAAATCAAAGGGCATTACTTGAATGCTACTGCA

>Purple10
CAGAAACTAAAGCAAGTGTTGGATTTAAAGCTGGTGTTAAAGATTACAAATTGACGTATTATACTCCGGAGTATGAAACCCTGGATACTGATATCTTGGCAGCATTCCGAGTAACTCCTCAACCTGGAGTTCCACCCGAAGAAGCTGGGGCCGCCGTGGCCGCCGAATCTTCTACTGGTACATGGACAACTGTATGGACCGACGGACTTACGAGTCTTGATCGTTACAAAGGACGTTGCTACCACATCGAGCCCGTTGCTGGAGAAGAAAATCAATATATTTGTTATGTAGCTTACCCCTTAGACCTGTTTGAGGAAGGCTCTGTTACTAACATGTTTACTTCCATTGTGGGTAATGTATTTGGATTCAAAGCCTTGCGTGCTCTACGTTTGGAAGATTTGCGAATCCCTGTTGCTTATGTAAAAACTTTCCTAGGCCCGCCTCACGGTATCCAAGTTGAGAGAGATAAATTGAATAAGTATGGCCGTCCCCTATTGGGATGCACTATTAAACCCAAATTGGGGTTATCTGCTAAAAACTATGGTCGAGCAGTTTATGAATGTCTTCGCGGTGGACTTGATTTTACCAAAGATGATGAAAACGTAAACTCCCAACCATTTATGCGTTGGAGAGACCGCTTCTTATTTTGTGCCGAAGCAATTTATAAAGCACAGGCCGAAACAGGTGAAATCAAAGGGCATTACTTGAATGCTACTGCAG

>Purple11
CAGAAACTAAAGCAAGTGTTGGATTTAAAGCTGGTGTTAAAGATTACAAATTGACGTATTATACTCCGGAGTATGAAACCCTGGATACTGATATCTTGGCAGCATTCCGAGTAACTCCTCAACCTGGAGTTCCACCCGAAGAAGCTGGGGCCGCCGTGGCCGCCGAATCTTCTACTGGTACATGGACAACTGTATGGACCGACGGACTTACGAGTCTTGATCGTTACAAAGGACGTTGCTACCACATCGAGCCCGTTGCTGGAGAAGAAAATCAATATATTTGTTATGTAGCTTACCCCTTAGACCTGTTTGAGGAAGGCTCTGTTACTAACATGTTTACTTCCATTGTGGGTAATGTATTTGGATTCAAAGCCTTGCGTGCTCTACGTTTGGAAGATTTGCGAATCCCTGTTGCTTATGTAAAAACTTTCCTAGGCCCGCCTCACGGTATCCAAGTTGAGAGAGATAAATTGAATAAGTATGGCCGTCCCCTATTGGGATGCACTATTAAACCCAAATTGGGGTTATCTGCTAAAAACTATGGTCGAGCAGTTTATGAATGTCTTCGCGGTGGACTTGATTTTACCAAAGATGATGAAAACGTAAACTCCCAACCATTTATGCGTTGGAGAGACCGCTTCTTATTTTGTGCCGAAGCAATTTATAAAGCACAGGCCGAAACAGGTGAAATCAAAGGGCATTACTTGAATGCTACTGCA

>Purple12
CAGAAACTAAAGCAAGTGTTGGATTTAAAGCTGGTGTTAAAGATTACAAATTGACGTATTATACTCCGGAGTATGAAACCCTGGATACTGATATCTTGGCAGCATTCCGAGTAACTCCTCAACCTGGAGTTCCACCCGAAGAAGCTGGGGCCGCCGTGGCCGCCGAATCTTCTACTGGTACATGGACAACTGTATGGACCGACGGACTTACGAGTCTTGATCGTTACAAAGGACGTTGCTACCACATCGAGCCCGTTGCTGGAGAAGAAAATCAATATATTTGTTATGTAGCTTACCCCTTAGACCTGTTTGAGGAAGGCTCTGTTACTAACATGTTTACTTCCATTGTGGGTAATGTATTTGGATTCAAAGCCTTGCGTGCTCTACGTTTGGAAGATTTGCGAATCCCTGTTGCTTATGTAAAAACTTTCCTAGGCCCGCCTCACGGTATCCAAGTTGAGAGAGATAAATTGAATAAGTATGGCCGTCCCCTATTGGGATGCACTATTAAACCCAAATTGGGGTTATCTGCTAAAAACTATGGTCGAGCAGTTTATGAATGTCTTCGCGGTGGACTTGATTTTACCAAAGATGATGAAAACGTAAACTCCCAACCATTTATGCGTTGGAGAGACCGCTTCTTATTTTGTGCCGAAGCAATTTATAAAGCACAGGCCGAAACAGGTGAAATCAAAGGGCATTACTTGAATGCTACTGCAG

>Purple13
GTCACCCACAAACAGAAACTAAAGCAAGTGTTGGATTTAAAGCTGGTGTTAAAGATTACAAATTGACGTATTATACTCCGGAGTATGAAACCCTGGATACTGATAWCWTGGCAGCATTCCGAGTAACTCCTCAACCTGGAGTTCCACCCGAAGAAGCTGGGGCCGCCGTGGCCGCCGAATCTTCTACTGGTACATGGACAACTGTATGGACCGACGGACTTACGAGTCTTGATCGTTACAAAGGACGTTGCTACCACATCGAGCCCGTTGCTGGAGAAGAAAATCAATATATTTGTTATGTAGCTTACCCCTTAGACCTGTTTGAGGAAGGCTCTGTTACTAACATGTTTACTTCCATTGTGGGTAATGTATTTGGATTCAAAGCCTTGCGTGCTCTACGTTTGGAAGATTTGCGAATCCCTGTTGCTTATGTAAAAACTTTCCTAGGCCCGCCTCACGGTATCCAAGTTGAGAGAGATAAATTGAATAAGTATGGCCGTCCCCTATTGGGATGCACTATTAAACCCAAATTGGGGTTATCTGCTAAAAACTATGGTCGAGCAGTTTATGAATGTCTTCGCGGTGGACTTGATTTTACCAAAGATGATGAAAACGTAAACTCCCAACCATTTATGCGTTGGAGAGACCGCTTCTTATTTTGTGCCGAAGCAATTTATAAAGCACAGGCCGAAACAGGTGAAATCAAAGGGCATTACTTGAATGCTACTGCAGG


>Purple14
GTCACCACAAACAGAAACTAAAGCAAGTGTTGGATTTAAAGCTGGTGTTAAAGATTACAAATTGACGTATTATACTCCGGAGTATGAAACCCTGGATACTGATATCTTGGCAGCATTCCGAGTAACTCCTCAACCTGGAGTTCCACCCGAAGAAGCTGGGGCCGCCGTGGCCGCCGAATCTTCTACTGGTACATGGACAACTGTATGGACCGACGGACTTACGAGTCTTGATCGTTACAAAGGACGTTGCTACCACATCGAGCCCGTTGCTGGAGAAGAAAATCAATATATTTGTTATGTAGCTTACCCCTTAGACCTGTTTGAGGAAGGCTCTGTTACTAACATGTTTACTTCCATTGTGGGTAATGTATTTGGATTCAAAGCCTTGCGTGCTCTACGTTTGGAAGATTTGCGAATCCCTGTTGCTTATGTAAAAACTTTCCTAGGCCCGCCTCACGGTATCCAAGTTGAGAGAGATAAATTGAATAAGTATGGCCGTCCCCTATTGGGATGCACTATTAAACCCAAATTGGGGTTATCTGCTAAAAACTATGGTCGAGCAGTTTATGAATGTCTTCGCGGTGGACTTGATTTTACCAAAGATGATGAAAACGTAAACTCCCAACCATTTWTGCGTTGGAGAGACCGCTTCTTATTTTGTGCCGAAGCAATTTATAAAGCACAGGCCGAAACAGGTGAAATCAAAGGGCATTACTTGAATGCTACTGCAGG


>Purple15
CAGAAACTAAAGCAAGTGTTGGATTTAAAGCTGGTGTTAAAGATTACAAATTGACGTATTATACTCCGGAGTATGAAACCCTGGATACTGATATCTTGGCAGCATTCCGAGTAACTCCTCAACCTGGAGTTCCACCCGAAGAAGCTGGGGCCGCCGTGGCCGCCGAATCTTCTACTGGTACATGGACAACTGTATGGACCGACGGACTTACGAGTCTTGATCGTTACAAAGGACGTTGCTACCACATCGAGCCCGTTGCTGGAGAAGAAAATCAATATATTTGTTATGTAGCTTACCCCTTAGACCTGTTTGAGGAAGGCTCTGTTACTAACATGTTTACTTCCATTGTGGGTAATGTATTTGGATTCAAAGCCTTGCGTGCTCTACGTTTGGAAGATTTGCGAATCCCTGTTGCTTATGTAAAAACTTTCCTAGGCCCGCCTCACGGTATCCAAGTTGAGAGAGATAAATTGAATAAGTATGGCCGTCCCCTATTGGGATGCACTATTAAACCCAAATTGGGGTTATCTGCTAAAAACTATGGTCGAGCAGTTTATGAATGTCTTCGCGGTGGACTTGATTTTACCAAAGATGATGAAAACGTAAACTCCCAACCATTTATGCGTTGGAGAGACCGCTTCTTATTTTGTGCCGAAGCAATTTATAAAGCACAGGCCGAAACAGGTGAAATCAAAGGGCATTACTTGAATGCTACTGCAG


>BBYUK848-12|Gypsophila_elegans|rbcL
AGTGTTGGATTTAAAGCTGGTGTTAAAGATTACAAATTGACGTATTATACTCCGGAGTATGAAACCCTGGATACTGATATCTTGGCAGCATTCCGAGTAACTCCTCAACCTGGAGTTCCACCCGAAGAAGCTGGGGCCGCCGTAGCCGCCGAATCTTCTACTGGTACATGGACAACTGTATGGACCGACGGACTTACCAGTCTTGATCGTTACAAAGGACGTTGCTACCACATCGAGCCCGTTGCTGGAGAAGAAAATCAATATATTTGTTATGTAGCTTACCCCTTAGACCTGTTTGAGGAAGGCTCTGTTACTAACATGTTTACTTCCATTGTGGGTAATGTATTTGGGTTCAAAGCCTTGCGTGCTCTACGTTTGGAGGATTTGCGAATCCCTGTTGCTTATGTAAAAACTTTCCTAGGCCCGCCTCACGGTATCCAAGTTGAGAGAGATAAATTGAATAAGTATGGCCGTCCCCTATTGGGATGCACTATTAAACCCAAATTGGGGTTATCTGCTAAAAACTATGGTCGAGCAGTTTATGAATGTCTT

>SDH831-14|Gypsophila_paniculata|rbcL
AGTGTTGGATTTAAAGCTGGTGTTAAAGATTACAAATTGACGTATTATACTCCGGAGTATGAAACCCTGGATACTGATATCTTGGCAGCATTCCGAGTAACTCCTCAACCTGGAGTTCCACCCGAAGAAGCTGGGGCCGCCGTGGCCGCCGAATCTTCTACTGGTACATGGACAACTGTATGGACCGACGGACTTACGAGTCTTGATCGTTACAAAGGACGTTGCTACCACATCGAGCCCGTTGCTGGAGAAGAAAATCAATATATTTGTTATGTAGCTTACCCCTTAGACCTGTTTGAGGAAGGCTCTGTTACTAACATGTTTACTTCCATTGTGGGTAATGTATTTGGATTCAAAGCCTTGCGTGCTCTACGTTTGGAAGATTTGCGAATCCCTGTTGCTTATGTAAAAACTTTCCTAGGCCCGCCTCACGGTATCCAAGTTGAGAGAGATAAATTGAATAAGTATGGCCGTCCCCTATTGGGATGCACTATTAAACCCAAATTGGGGTTATCTGCTAAAAACTATGGTCGAGCAGTTTATGAATGTCTT
