# Supplementary material for: Identification and characterization of Gypsophila paniculata color morphs in Sleeping Bear Dunes National Lakeshore, MI, USA
Source: PeerJ. 2019 Jun 17;7:e7100. doi: 10.7717/peerj.7100 (PMC6585908; doi:10.7717/peerj.7100)
Supplement: Supplemental Information 1 [file peerj-07-7100-s001.zip › DryadFiles_PostRevision/Nexus_File/AllGyp_merged.nex]

#NEXUS
begin data;
	dimensions ntax=29 nchar=1330;
	format datatype=dna missing=? gap=- interleave;
matrix
'MKTRT712-12|JN589195.1|Gypsophila_scorzonerifolia' ATCGCGTCTCCCCCAAACCGCCAAG-GCGGAGGGGAAGGAAGATGGCTTCCCGTGCCTCACCCGGCGCGG
'BBYUK847-12|JN589231.1|Gypsophila_paniculata'      ATCGCGTCTCCCCCAAACCGCCAAG-GCGGAGGGGAAGGAAGGTGGCTTCCCGTGCCTCACCAGGCGCGG
'BBYUK848-12|GBVF001-11|Gypsophila_elegans'         ATCGCGTCTCCCCCACACCGCCAAGAGCGGAGTGGAAGGAAGATGGCTTCCCGTGCCTCACTAGGTGCGG
'BBYUK849-12|AY936327.1|Gypsophila_elegans'         ATCGCGTCTCCCCCACACCGCCAAGAGCGGAGTGGAAGGAAGATGGCTTCCCGTGCCTCACTAGGTGCGG
'Green-Yellow1'                                     ATCGCGTCTCCCCCAAACCGCCAAG-GCGGAGGGGAAGGAAGGTGGCTTCCCGTGCCTCACCAGGCGCGG
'Green-Yellow2'                                     ATCGCGTCTCCCCCAAACCGCCAAG-GCGGAGGGGAAGGAAGGTGGCTTCCCGTGCCTCACCAGGCGCGG
'Green-Yellow3'                                     ATCGCGTCTCCCCCAAACCGCCAAG-GCGGAGGGGAAGGAAGGTGGCTTCCCGTGCCTCACCAGGCGCGG
'Green-Yellow4'                                     ATCGCGTCTCCCCCAAACCGCCAAG-GCGGAGGGGAAGGAAGGTGGCTTCCCGTGCCTCACCAGGCGCGG
'Green-Yellow5'                                     ATCGCGTCTCCCCCAAACCGCCAAG-GCGGAGGGGAAGGAAGGTGGCTTCCCGTGCCTCACCAGGCGCGG
'Green-Yellow6'                                     ATCGCGTCTCCCCCAAACCGCCAAG-GCGGAGGGGAAGGAAGGTGGCTTCCCGTGCCTCACCAGGCGCGG
'Green-Yellow8'                                     ATCGCGTCTCCCCCAAACCGCCAAG-GCGGAGGGGAAGGAAGGTGGCTTCCCGTGCCTCACCAGGCGCGG
'Green-Yellow9'                                     ATCGCGTCTCCCCCAAACCGCCAAG-GCGGAGGGGAAGGAAGGTGGCTTCCCGTGCCTCACCAGGCGCGG
'Green-Yellow10'                                    ATCGCGTCTCCCCCAAACCGCCAAG-GCGGAGGGGAAGGAAGGTGGCTTCCCGTGCCTCACCAGGCGCGG
'Green-Yellow11'                                    ATCGCGTCTCCCCCAAACCGCCAAG-GCGGAGGGGAAGGAAGGTGGCTTCCCGTGCCTCACCAGGCGCGG
'Green-Yellow12'                                    ATCGCGTCTCCCCCAAACCGCCAAG-GCGGAGGGGAAGGAAGGTGGCTTCCCGTGCCTCACCAGGCGCGG
'Green-Yellow13'                                    ATCGCGTCTCCCCCAAACCGCCAAG-GCGGAGGGGAAGGAAGGTGGCTTCCCGTGCCTCACCAGGCGCGG
Purple1                                             ATCGCGTCTCCCCCAAACCGCCAAG-GCGGAGGGGAAGGAAGGTGGCTTCCCGTGCCTCACCAGGCGCGG
Purple2                                             ATCGCGTCTCCCCCAAACCGCCAAG-GCGGAGGGGAAGGAAGGTGGCTTCCCGTGCCTCACCAGGCGCGG
Purple3                                             ATCGCGTCTCCCCCAAACCGCCAAG-GCGGAGGGGAAGGAAGGTGGCTTCCCGTGCCTCACCAGGCGCGG
Purple4                                             ATCGCGTCTCCCCCAAACCGCCAAG-GCGGAGGGGAAGGAAGGTGGCTTCCCGTGCCTCACCAGGCGCGG
Purple5                                             ATCGCGTCTCCCCCAAACCGCCAAG-GCGGAGGGGAAGGAAGGTGGCTTCCCGTGCCTCACCAGGCGCGG
Purple6                                             ATCGCGTCTCCCCCAAACCGCCAAG-GCGGAGGGGAAGGAAGGTGGCTTCCCGTGCCTCACCAGGCGCGG
Purple7                                             ATCGCGTCTCCCCCAAACCGCCAAG-GCGGAGGGGAAGGAAGGTGGCTTCCCGTGCCTCACCAGGCGCGG
Purple8                                             ATCGCGTCTCCCCCAAACCGCCAAG-GCGGAGGGGAAGGAAGGTGGCTTCCCGTGCCTCACCAGGCGCGG
Purple9                                             ATCGCGTCTCCCCCAAACCGCCAAG-GCGGAGGGGAAGGAAGGTGGCTTCCCGTGCCTCACCAGGCGCGG
Purple10                                            ATCGCGTCTCCCCCAAACCGCCAAG-GCGGAGGGGAAGGAAGGTGGCTTCCCGTGCCTCACCAGGCGCGG
Purple11                                            ATCGCGTCTCCCCCAAACCGCCAAG-GCGGAGGGGAAGGAAGGTGGCTTCCCGTGCCTCACCAGGCGCGG
Purple12                                            ATCGCGTCTCCCCCAAACCGCCAAG-GCGGAGGGGAAGGAAGGTGGCTTCCCGTGCCTCACCAGGCGCGG
MF401114.1|KX158361.1|Gypsophila_perfoliata         ATCGCGTCTCCCCCAAACCGCC?AG-GCGGAGGGGAAGGAAGATGGCTTCCCGTGCCTCACCGGGCG?GG

'MKTRT712-12|JN589195.1|Gypsophila_scorzonerifolia' TTGGCCTAAATTTGGAGCCCGCGGCACTTAGCTCTCGCGGCGATAGGTGGTGAACAAGGCCTTGGCCGTG
'BBYUK847-12|JN589231.1|Gypsophila_paniculata'      TTGGCCTAAAATTGGAGCCCGCGGCACTTAGCTCTTGCGGCGATAGGTGGTGAACAAGGCCTAGGCCGTG
'BBYUK848-12|GBVF001-11|Gypsophila_elegans'         TTGGCCTAAAATTGGAGCCCGCGGCACTAAGCTATCGCGGCGATAGGTGGTGAACAAGGCCAAGGCCGTG
'BBYUK849-12|AY936327.1|Gypsophila_elegans'         TTGGCCTAAAATTGGAGCCCGCGGCACTAAGCTATCGCGGCGATAGGTGGTGAACAAGGCCAAGGCCGTG
'Green-Yellow1'                                     TTGGCCTAAAATTGGAGCCCGCGGCACTTAGCTCTTGCGGCGATAGGTGGTGAACAAGGCCTAGGCCGTG
'Green-Yellow2'                                     TTGGCCTAAAATTGGAGCCCGCGGCACTTAGCTMTTGCGGCGATAGGTGGTGAACAAGGCCTAGGCCGTG
'Green-Yellow3'                                     TTGGCCTAAAATTGGAGCCCGCGGCACTTAGCTATTGCGGCGATAGGTGGTGAACAAGGCCTAGGCCGTG
'Green-Yellow4'                                     TTGGCCTAAAATTGGAGCCCGCGGCACTTAGCTATTGCGGCGATAGGTGGTGAACAAGGCCTAGGCCGTG
'Green-Yellow5'                                     TTGGCCTAAAATTGGAGCCCGCGGCACTTAGCTATTGCGGCGATAGGTGGTGAACAAGGCCTAGGCCGTG
'Green-Yellow6'                                     TTGGCCTAAAATTGGAGCCCGCGGCACTTAGCTATTGCGGCGATAGGTGGTGAACAAGGCCTAGGCCGTG
'Green-Yellow8'                                     TTGGCCTAAAATTGGAGCCCGCGGCACTTAGCTCTTGCGGCGATAGGTGGTGAACAAGGCCTAGGCCATG
'Green-Yellow9'                                     TTGGCCTAAAATTGGAGCCCGCGGCACTTAGCTCTTGCGGCGATAGGTGGTGAACAAGGCCTAGGCCGTG
'Green-Yellow10'                                    TTGGCCTAAAATTGGAGCCCGCGGCACTTAGCTCTTGCGGCGATAGGTGGTGAACAAGGCCTAGGCCGTG
'Green-Yellow11'                                    TTGGCCTAAAATTGGAGCCCGCGGCACTTAGCTATTGCGGCGATAGGTGGTGAACAAGGCCTAGGCCGTG
'Green-Yellow12'                                    TTGGCCTAAAATTGGAGCCCGCGGCACTTAGCTATTGCGGCGATAGGTGGTGAACAAGGCCTAGGCCGTG
'Green-Yellow13'                                    TTGGCCTAAAATTGGAGCCCGCGGCACTTAGCTATTGCGGCGATAGGTGGTGAACAAGGCCTAGGCCGTG
Purple1                                             TTGGCCTAAAATTGGAGCCCGCGGCACTTAGCTCTTGCGGCGATAGGTGGTGAACAAGGCCTAGGCCGTG
Purple2                                             TTGGCCTAAAATTGGAGCCCGCGGCACTTAGCTCTTGCGGCGATAGGTGGTGAACAAGGCCTAGGCCATG
Purple3                                             TTGGCCTAAAATTGGAGCCCGCGGCACTTAGCTCTTGCGGCGATAGGTGGTGAACAAGGCCTAGGCCATG
Purple4                                             TTGGCCTAAAATTGGAGCCCGCGGCACTTAGCTCTTGCGGCGATAGGTGGTGAACAAGGCCTAGGCCGTG
Purple5                                             TTGGCCTAAAATTGGAGCCCGCGGCACTTAGCTCTTGCGGCGATAGGTGGTGAACAAGGCCTAGGCCATG
Purple6                                             TTGGCCTAAAATTGGAGCCCGCGGCACTTAGCTCTTGCGGCGATAGGTGGTGAACAAGGCCTAGGCCGTG
Purple7                                             TTGGCCTAAAATTGGAGCCCGCGGCACTTAGCTCTTGCGGCGATAGGTGGTGAACAAGGCCTAGGCCATG
Purple8                                             TTGGCCTAAAATTGGAGCCCGCGGCACTTAGCTCTTGCGGCGATAGGTGGTGAACAAGGCCTAGGCCATG
Purple9                                             TTGGCCTAAAATTGGAGCCCGCGGCACTTAGCTCTTGCGGCGATAGGTGGTGAACAAGGCCTAGGCCATG
Purple10                                            TTGGCCTAAAATTGGAGCCCGCGGCACTTAGCTCTTGCGGCGATAGGTGGTGAACAAGGCCTAGGCCGTG
Purple11                                            TTGGCCTAAAATTGGAGCCCGCGGCACTTAGCTATTGCGGCGATAGGTGGTGAACAAGGCCTAGGCCGTG
Purple12                                            TTGGCCTAAAATTGGAGCCCGCGGCACTTAGCTATTGCGGCGATAGGTGGTGAACAAGGCCTAGGCCGTG
MF401114.1|KX158361.1|Gypsophila_perfoliata         TTGGCCTAAAATTGGAGCCCGCGGCACATAGCTCTCGCGGCGATAGGTGGTGAACAAGGCCTAGGCCGTG

'MKTRT712-12|JN589195.1|Gypsophila_scorzonerifolia' CAAACAACCCGCTGCGATGCTCTATGTCACGTGCGCTCGTCGGACCCTTTGAAGTTGCCCTCGGTATTGG
'BBYUK847-12|JN589231.1|Gypsophila_paniculata'      CAAACAACCCGCCGCGAAGCTCTATGCAGCGTGCGCTCGTATGACCCTTTCAAGTTGCCCTCGGTATTGG
'BBYUK848-12|GBVF001-11|Gypsophila_elegans'         CAAACAACCCGCCGCGAATCTTTATGTCTTTGGAGCTCGTTGGACCCTTTGACGTTGCCTACGGTACTGG
'BBYUK849-12|AY936327.1|Gypsophila_elegans'         CAAACAACCCGCCGCGAATCTTTATGTCTTTGGAGCTCGTTGGACCCTTTGACGTTGCCTACGGTACTGG
'Green-Yellow1'                                     CAAACAACCCGCCGCGAAGCTCTATGCAGCGTGCGCTCGTATGACCCTTTCAAGTTGCCCTCGGTATTGG
'Green-Yellow2'                                     CAAACAACCCGCCGCGAAGCTCTATGCAGCGTGCGCTCGTATGACCCTTTCAAGTTGCCCTCGGTATTGG
'Green-Yellow3'                                     CAAACAACCCGCCGCGAAGCTCTATGCAGCGTGCGCTCGTATGACCCTTTCAAGTTGCCCTCGGTATTGG
'Green-Yellow4'                                     CAAACAACCCGCCGCGAAGCTCTATGCAGCGTGCGCTCGTATGACCCTTTCAAGTTGCCCTCGGTATTGG
'Green-Yellow5'                                     CAAACAACCCGCCGCGAAGCTCTATGCAGCGTGCGCTCGTATGACCCTTTCAAGTTGCCCTCGGTATTGG
'Green-Yellow6'                                     CAAACAACCCGCCGCGAAGCTCTATGCAGCGTGCGCTCGTATGACCCTTTCAAGTTGCCCTCGGTATTGG
'Green-Yellow8'                                     CAAACAACCCGCCGCGAAGCTCTATGCAGCGTGCGCTCGTATGACCCTTTCAAGTTGCCCTCGGTATTGG
'Green-Yellow9'                                     CAAACAACCCGCCGCGAAGCTCTATGCAGCGTGCGCTCGTATGACCCTTTCAAGTTGCCCTCGGTATTGG
'Green-Yellow10'                                    CAAACAACCCGCCGCGAAGCTCTATGCAGCGTGCGCTCGTATGACCCTTTCAAGTTGCCCTCGGTATTGG
'Green-Yellow11'                                    CAAACAACCCGCCGCGAAGCTCTATGCAGCGTGCGCTCGTATGACCCTTTCAAGTTGCCCTCGGTATTGG
'Green-Yellow12'                                    CAAACAACCCGCCGCGAAGCTCTATGCAGCGTGCGCTCGTATGACCCTTTCAAGTTGCCCTCGGTATTGG
'Green-Yellow13'                                    CAAACAACCCGCCGCGAAGCTCTATGCAGCGTGCGCTCGTATGACCCTTTCAAGTTGCCCTCGGTATTGG
Purple1                                             CAAACAACCCGCCGCGAAGCTCTATGCAGCGTGCGCTCGTATGACCCTTTCAAGTTGCCCTCGGTATTGG
Purple2                                             CAAACAACCCGCCGCGAAGCTCTATGCAGCGTGCGCTCGTATGACCCTTTCAAGTTGCCCTCGGTATTGG
Purple3                                             CAAACAACCCGCCGCGAAGCTCTATGCAGCGTGCGCTCGTATGACCCTTTCAAGTTGCCCTCGGTATTGG
Purple4                                             CAAACAACCCGCCGCGAAGCTCTATGCAGCGTGCGCTCGTATGACCCTTTCAAGTTGCCCTCGGTATTGG
Purple5                                             CAAACAACCCGCCGCGAAGCTCTATGCAGCGTGCGCTCGTATGACCCTTTCAAGTTGCCCTCGGTATTGG
Purple6                                             CAAACAACCCGCCGCGAAGCTCTATGCAGCGTGCGCTCGTATGACCCTTTCAAGTTGCCCTCGGTATTGG
Purple7                                             CAAACAACCCGCCGCGAAGCTCTATGCAGCGTGCGCTCGTATGACCCTTTCAAGTTGCCCTCGGTATTGG
Purple8                                             CAAACAACCCGCCGCGAAGCTCTATGCAGCGTGCGCTCGTATGACCCTTTCAAGTTGCCCTCGGTATTGG
Purple9                                             CAAACAACCCGCCGCGAAGCTCTATGCAGCGTGCGCTCGTATGACCCTTTCAAGTTGCCCTCGGTATTGG
Purple10                                            CAAACAACCCGCCGCGAAGCTCTATGCAGCGTGCGCTCGTATGACCCTTTCAAGTTGCCCTCGGTATTGG
Purple11                                            CAAACAACCCGCCGCGAAGCTCTATGCAGCGTGCGCTCGTATGACCCTTTCAAGTTGCCCTCGGTATTGG
Purple12                                            CAAACAACCCGCCGCGAAGCTCTATGCAGCGTGCGCTCGTATGACCCTTTCAAGTTGCCCTCGGTATTGG
MF401114.1|KX158361.1|Gypsophila_perfoliata         CAAACAACCCGCCGCGAAGCTCTATGCAACGTGCGCTCGTCGAACCCTTTGAAGTTGCCCTCGGTACTGG

'MKTRT712-12|JN589195.1|Gypsophila_scorzonerifolia' GTGAAAGATGCCTCGTCTTTGCATTTATTACGATTCTTTCTTTATGAGTATCATAATTGGAATAGTCTTT
'BBYUK847-12|JN589231.1|Gypsophila_paniculata'      GTGAAAGATGCCTCGTCTTTGCATTTATTACGATTCTTTCTTTATGAGTATCATAATTGGAATAGTCTTT
'BBYUK848-12|GBVF001-11|Gypsophila_elegans'         GTGAAAGATGCCTCGTCTTTGCATTTATTACGATTCTTTCTTTATGAG?ATCATAATTGGAATAGTCTTT
'BBYUK849-12|AY936327.1|Gypsophila_elegans'         GTGAAAGATGCCTCGTCTTTGCATTTATTACGATTCTTTCTTTATGAG?ATCATAATTGGAATAGTCTTT
'Green-Yellow1'                                     GTGAAAGATGCCTCGTCTTTGCATTTATTACGATTCTTTCTTTATGAGTATCATAATTGGAATAGTCTTT
'Green-Yellow2'                                     GTGAAAGATGCCTCGTCTTTGCATTTATTACGATTCTTTCTTTATGAGTATCATAATTGGAATAGTCTTT
'Green-Yellow3'                                     GTGAAAGATGCCTCGTCTTTGCATTTATTACGATTCTTTCTTTATGAGTATCATAATTGGAATAGTCTTT
'Green-Yellow4'                                     GTGAAAGATGCCTCGTCTTTGCATTTATTACGATTCTTTCTTTATGAGTATCATAATTGGAATAGTCTTT
'Green-Yellow5'                                     GTGAAAGATGCCTCGTCTTTGCATTTATTACGATTCTTTCTTTATGAGTATCATAATTGGAATAGTCTTT
'Green-Yellow6'                                     GTGAAAGATGCCTCGTCTTTGCATTTATTACGATTCTTTCTTTATGAGTATCATAATTGGAATAGTCTTT
'Green-Yellow8'                                     GTGAAAGATGCCTCGTCTTTGCATTTATTACGATTCTTTCTTTATGAGTATCATAATTGGAATAGTCTTT
'Green-Yellow9'                                     GTGAAAGATGCCTCGTCTTTGCATTTATTACGATTCTTTCTTTATGAGTATCATAATTGGAATAGTCTTT
'Green-Yellow10'                                    GTGAAAGATGCCTCGTCTTTGCATTTATTACGATTCTTTCTTTATGAGTATCATAATTGGAATAGTCTTT
'Green-Yellow11'                                    GTGAAAGATGCCTCGTCTTTGCATTTATTACGATTCTTTCTTTATGAGTATCATAATTGGAATAGTCTTT
'Green-Yellow12'                                    GTGAAAGATGCCTCGTCTTTGCATTTATTACGATTCTTTCTTTATGAGTATCATAATTGGAATAGTCTTT
'Green-Yellow13'                                    GTGAAAGATGCCTCGTCTTTGCATTTATTACGATTCTTTCTTTATGAGTATCATAATTGGAATAGTCTTT
Purple1                                             GTGAAAGATGCCTCGTCTTTGCATTTATTACGATTCTTTCTTTATGAGTATCATAATTGGAATAGTCTTT
Purple2                                             GTGAAAGATGCCTCGTCTTTGCATTTATTACGATTCTTTCTTTATGAGTATCATAATTGGAATAGTCTTT
Purple3                                             GTGAAAGATGCCTCGTCTTTGCATTTATTACGATTCTTTCTTTATGAGTATCATAATTGGAATAGTCTTT
Purple4                                             GTGAAAGATGCCTCGTCTTTGCATTTATTACGATTCTTTCTTTATGAGTATCATAATTGGAATAGTCTTT
Purple5                                             GTGAAAGATGCCTCGTCTTTGCATTTATTACGATTCTTTCTTTATGAGTATCATAATTGGAATAGTCTTT
Purple6                                             GTGAAAGATGCCTCGTCTTTGCATTTATTACGATTCTTTCTTTATGAGTATCATAATTGGAATAGTCTTT
Purple7                                             GTGAAAGATGCCTCGTCTTTGCATTTATTACGATTCTTTCTTTATGAGTATCATAATTGGAATAGTCTTT
Purple8                                             GTGAAAGATGCCTCGTCTTTGCATTTATTACGATTCTTTCTTTATGAGTATCATAATTGGAATAGTCTTT
Purple9                                             GTGAAAGATGCCTCGTCTTTGCATTTATTACGATTCTTTCTTTATGAGTATCATAATTGGAATAGTCTTT
Purple10                                            GTGAAAGATGCCTCGTCTTTGCATTTATTACGATTCTTTCTTTATGAGTATCATAATTGGAATAGTCTTT
Purple11                                            GTGAAAGATGCCTCGTCTTTGCATTTATTACGATTCTTTCTTTATGAGTATCATAATTGGAATAGTCTTT
Purple12                                            GTGAAAGATGCCTCGTCTTTGCATTTATTACGATTCTTTCTTTATGAGTATCATAATTGGAATAGTCTTT
MF401114.1|KX158361.1|Gypsophila_perfoliata         GTGAAAGATGCCTCGTCTTTGCATTTATTACGATTCTTTCTTTATGAGTATCATAATTGGAATAGTCTTT

'MKTRT712-12|JN589195.1|Gypsophila_scorzonerifolia' TTATTCCAAAAAAATCCATTTCTATTTTTCTAAAAAGGAATCAAAGATTATTCTTGTTCTTATATAATTT
'BBYUK847-12|JN589231.1|Gypsophila_paniculata'      TTATTCCAAAAAAATCCATTTCTATTTTTCTAAAAAGGAATCAAAGATTATTCTTGTTCTTATATAATTT
'BBYUK848-12|GBVF001-11|Gypsophila_elegans'         TTATTCCAAAAAAATCCATTTCTATTTTTCTAAAAAGGAATCAAAGATTATTCTTGTTCTTATATAATTT
'BBYUK849-12|AY936327.1|Gypsophila_elegans'         TTATTCCAAAAAAATCCATTTCTATTTTTCTAAAAAGGAATCAAAGATTATTCTTGTTCTTATATAATTT
'Green-Yellow1'                                     TTATTCCAAAAAAATCCATTTCTATTTTTCTAAAAAGGAATCAAAGATTATTCTTGTTCTTATATAATTT
'Green-Yellow2'                                     TTATTCCAAAAAAATCCATTTCT-TTTTTCTAAAAAGGAATCAAAGATTATTCTTGTTCTTATATAATTT
'Green-Yellow3'                                     TTATTCCAAAAAAATCCATTTCTATTTTTCTAAAAAGGAATCAAAGATTATTCTTGTTCTTATATAATTT
'Green-Yellow4'                                     TTATTCCAAAAAAATCCATTTCTATTTTTCTAAAAAGGAATCAAAGATTATTCTTGTTCTTATATAATTT
'Green-Yellow5'                                     TTATTCCAAAAAAATCCATTTCTATTTTTCTAAAAAGGAATCAAAGATTATTCTTGTTCTTATATAATTT
'Green-Yellow6'                                     TTATTCCAAAAAAATCCATTTCTATTTTTCTAAAAAGGAATCAAAGATTATTCTTGTTCTTATATAATTT
'Green-Yellow8'                                     TTATTCCAAAAAAATCCATTTCTATTTTTCTAAAAAGGAATCAAAGATTATTCTTGTTCTTATATAATTT
'Green-Yellow9'                                     TTATTCCAAAAAAATCCATTTCTATTTTTCTAAAAAGGAATCAAAGATTATTCTTGTTCTTATATAATTT
'Green-Yellow10'                                    TTATTCCAAAAAAATCCATTTCTATTTTTCTAAAAAGGAATCAAAGATTATTCTTGTTCTTATATAATTT
'Green-Yellow11'                                    TTATTCCAAAAAAATCCATTTCTATTTTTCTAAAAAGGAATCAAAGATTATTCTTGTTCTTATATAATTT
'Green-Yellow12'                                    TTATTCCAAAAAAATCCATTTCTATTTTTCTAAAAAGGAATCAAAGATTATTCTTGTTCTTATATAATTT
'Green-Yellow13'                                    TTATTCCAAAAAAATCCATTTCTATTTTTCTAAAAAGGAATCAAAGATTATTCTTGTTCTTATATAATTT
Purple1                                             TTATTCCAAAAAAATCCATTTCTATTTTTCTAAAAAGGAATCAAAGATTATTCTTGTTCTTATATAATTT
Purple2                                             TTATTCCAAAAAAATCCATTTCTATTTTTCTAAAAAGGAATCAAAGATTATTCTTGTTCTTATATAATTT
Purple3                                             TTATTCCAAAAAAATCCATTTCTATTTTTCTAAAAAGGAATCAAAGATTATTCTTGTTCTTATATAATTT
Purple4                                             TTATTCCAAAAAAATCCATTTCTATTTTTCTAAAAAGGAATCAAAGATTATTCTTGTTCTTATATAATTT
Purple5                                             TTATTCCAAAAAAATCCATTTCTATTTTTCTAAAAAGGAATCAAAGATTATTCTTGTTCTTATATAATTT
Purple6                                             TTATTCCAAAAAAATCCATTTCTATTTTTCTAAAAAGGAATCAAAGATTATTCTTGTTCTTATATAATTT
Purple7                                             TTATTCCAAAAAAATCCATTTCTATTTTTCTAAAAAGGAATCAAAGATTATTCTTGTTCTTATATAATTT
Purple8                                             TTATTCCAAAAAAATCCATTTCTATTTTTCTAAAAAGGAATCAAAGATTATTCTTGTTCTTATATAATTT
Purple9                                             TTATTCCAAAAAAATCCATTTCTATTTTTCTAAAAAGGAATCAAAGATTATTCTTGTTCTTATATAATTT
Purple10                                            TTATTCCAAAAAAATCCATTTCTATTTTTCTAAAAAGGAATCAAAGATTATTCTTGTTCTTATATAATTT
Purple11                                            TTATTCCAAAAAAATCCATTTCTATTTTTCTAAAAAGGAATCAAAGATTATTCTTGTTCTTATATAATTT
Purple12                                            TTATTCCAAAAAAATCCATTTCTATTTTTCTAAAAAGGAATCAAAGATTATTCTTGTTCTTATATAATTT
MF401114.1|KX158361.1|Gypsophila_perfoliata         TTATTCCAAAAAAATCCATTTCTATTTTTCTAAAAAGGAATCAAAGATTATTCTTGTTCTTATATAATTT

'MKTRT712-12|JN589195.1|Gypsophila_scorzonerifolia' CCAGGTATGTGAATATGAATCCATTTTCTTTTTTCTTTGCAACCAATCCTCTCATTTACGATCAACATCT
'BBYUK847-12|JN589231.1|Gypsophila_paniculata'      CCAGGTATGTGAATATGAATCCATTTTCTTTTTTCTTTGCAACCAATCCTCTCATTTACGATCAACATCT
'BBYUK848-12|GBVF001-11|Gypsophila_elegans'         CCAGGTATGTGAATATGACTCCATTTTATTTTTTCTTTGCAACCAATCCTCTCATTTACGATCAACATCT
'BBYUK849-12|AY936327.1|Gypsophila_elegans'         CCAGGTATGTGAATATGACTCCATTTTATTTTTTCTTTGCAACCAATCCTCTCATTTACGATCAACATCT
'Green-Yellow1'                                     CCAGGTATGTGAATATGAATCCATTTTCTTTTTTCTTTGCAACCAATCCTCTCATTTACGATCAACATCT
'Green-Yellow2'                                     CCAGGTATGTGAATATGAATCCATTTTCTTTTTTCTTTGCAACCAATCCTCTCATTTACGATCAACATCT
'Green-Yellow3'                                     CCAGGTATGTGAATATGAATCCATTTTCTTTTTTCTTTGCAACCAATCCTCTCATTTACGATCAACATCT
'Green-Yellow4'                                     CCAGGTATGTGAATATGAATCCATTTTCTTTTTTCTTTGCAACCAATCCTCTCATTTACGATCAACATCT
'Green-Yellow5'                                     CCAGGTATGTGAATATGAATCCATTTTCTTTTTTCTTTGCAACCAATCCTCTCATTTACGATCAACATCT
'Green-Yellow6'                                     CCAGGTATGTGAATATGAATCCATTTTCTTTTTTCTTTGCAACCAATCCTCTCATTTACGATCAACATCT
'Green-Yellow8'                                     CCAGGTATGTGAATATGAATCCATTTTCTTTTTTCTTTGCAACCAATCCTCTCATTTACGATCAACATCT
'Green-Yellow9'                                     CCAGGTATGTGAATATGAATCCATTTTCTTTTTTCTTTGCAACCAATCCTCTCATTTACGATCAACATCT
'Green-Yellow10'                                    CCAGGTATGTGAATATGAATCCATTTTCTTTTTTCTTTGCAACCAATCCTCTCATTTACGATCAACATCT
'Green-Yellow11'                                    CCAGGTATGTGAATATGAATCCATTTTCTTTTTTCTTTGCAACCAATCCTCTCATTTACGATCAACATCT
'Green-Yellow12'                                    CCAGGTATGTGAATATGAATCCATTTTCTTTTTTCTTTGCAACCAATCCTCTCATTTACGATCAACATCT
'Green-Yellow13'                                    CCAGGTATGTGAATATGAATCCATTTTCTTTTTTCTTTGCAACCAATCCTCTCATTTACGATCAACATCT
Purple1                                             CCAGGTATGTGAATATGAATCCATTTTCTTTTTTCTTTGCAACCAATCCTCTCATTTACGATCAACATCT
Purple2                                             CCAGGTATGTGAATATGAATCCATTTTCTTTTTTCTTTGCAACCAATCCTCTCATTTACGATCAACATCT
Purple3                                             CCAGGTATGTGAATATGAATCCATTTTCTTTTTTCTTTGCAACCAATCCTCTCATTTACGATCAACATCT
Purple4                                             CCAGGTATGTGAATATGAATCCATTTTCTTTTTTCTTTGCAACCAATCCTCTCATTTACGATCAACATCT
Purple5                                             CCAGGTATGTGAATATGAATCCATTTTCTTTTTTCTTTGCAACCAATCCTCTCATTTACGATCAACATCT
Purple6                                             CCAGGTATGTGAATATGAATCCATTTTCTTTTTTCTTTGCAACCAATCCTCTCATTTACGATCAACATCT
Purple7                                             CCAGGTATGTGAATATGAATCCATTTTCTTTTTTCTTTGCAACCAATCCTCTCATTTACGATCAACATCT
Purple8                                             CCAGGTATGTGAATATGAATCCATTTTCTTTTTTCTTTGCAACCAATCCTCTCATTTACGATCAACATCT
Purple9                                             CCAGGTATGTGAATATGAATCCATTTTCTTTTTTCTTTGCAACCAATCCTCTCATTTACGATCAACATCT
Purple10                                            CCAGGTATGTGAATATGAATCCATTTTCTTTTTTCTTTGCAACCAATCCTCTCATTTACGATCAACATCT
Purple11                                            CCAGGTATGTGAATATGAATCCATTTTCTTTTTTCTTTGCAACCAATCCTCTCATTTACGATCAACATCT
Purple12                                            CCAGGTATGTGAATATGAATCCATTTTCTTTTTTCTTTGCAACCAATCCTCTCATTTACGATCAACATCT
MF401114.1|KX158361.1|Gypsophila_perfoliata         CCAGGTATGTGAATATGAATCCATTTTCTTTTTTCTTTGCAACCAATCCTCTCATTTACGATCAACATCT

'MKTRT712-12|JN589195.1|Gypsophila_scorzonerifolia' TATAGAGTGTTTCTTGAACGCATTTATTTCTACGTAAAATTAGAATATTTAGTTAAACTTTTTTATAAAG
'BBYUK847-12|JN589231.1|Gypsophila_paniculata'      TATAGAGTGTTTCTTGAACGCATTTATTTCTACGTAAAATTAGAATATTTAGTTAAACTTTTTTATAAAG
'BBYUK848-12|GBVF001-11|Gypsophila_elegans'         TATAGAGTGTTTCTTGAACGCATTTATTTCTACGTAAAATTAGAATATTTAGTGAAACTTTTTTATAAAG
'BBYUK849-12|AY936327.1|Gypsophila_elegans'         TATAGAGTGTTTCTTGAACGCATTTATTTCTACGTAAAATTAGAATATTTAGTGAAACTTTTTTATAAAG
'Green-Yellow1'                                     TATAGAGTGTTTCTTGAACGCATTTATTTCTACGTAAAATTAGAATATTTAGTTAAACTTTTTTATAAAG
'Green-Yellow2'                                     TATAGAGTGTTTCTTGAACGCATTTATTTCTACGTAAAATTAGAATATTTAGTTAAACTTTTTTATAAAG
'Green-Yellow3'                                     TATAGAGTGTTTCTTGAACGCATTTATTTCTACGTAAAATTAGAATATTTAGTTAAACTTTTTTATAAAG
'Green-Yellow4'                                     TATAGAGTGTTTCTTGAACGCATTTATTTCTACGTAAAATTAGAATATTTAGTTAAACTTTTTTATAAAG
'Green-Yellow5'                                     TATAGAGTGTTTCTTGAACGCATTTATTTCTACGTAAAATTAGAATATTTAGTTAAACTTTTTTATAAAG
'Green-Yellow6'                                     TATAGAGTGTTTCTTGAACGCATTTATTTCTACGTAAAATTAGAATATTTAGTTAAACTTTTTTATAAAG
'Green-Yellow8'                                     TATAGAGTGTTTCTTGAACGCATTTATTTCTACGTAAAATTAGAATATTTAGTTAAACTTTTTTATAAAG
'Green-Yellow9'                                     TATAGAGTGTTTCTTGAACGCATTTATTTCTACGTAAAATTAGAATATTTAGTTAAACTTTTTTATAAAG
'Green-Yellow10'                                    TATAGAGTGTTTCTTGAACGCATTTATTTCTACGTAAAATTAGAATATTTAGTTAAACTTTTTTATAAAG
'Green-Yellow11'                                    TATAGAGTGTTTCTTGAACGCATTTATTTCTACGTAAAATTAGAATATTTAGTTAAACTTTTTTATAAAG
'Green-Yellow12'                                    TATAGAGTGTTTCTTGAACGCATTTATTTCTACGTAAAATTAGAATATTTAGTTAAACTTTTTTATAAAG
'Green-Yellow13'                                    TATAGAGTGTTTCTTGAACGCATTTATTTCTACGTAAAATTAGAATATTTAGTTAAACTTTTTTATAAAG
Purple1                                             TATAGAGTGTTTCTTGAACGCATTTATTTCTACGTAAAATTAGAATATTTAGTTAAACTTTTTTATAAAG
Purple2                                             TATAGAGTGTTTCTTGAACGCATTTATTTCTACGTAAAATTAGAATATTTAGTTAAACTTTTTTATAAAG
Purple3                                             TATAGAGTGTTTCTTGAACGCATTTATTTCTACGTAAAATTAGAATATTTAGTTAAACTTTTTTATAAAG
Purple4                                             TATAGAGTGTTTCTTGAACGCATTTATTTCTACGTAAAATTAGAATATTTAGTTAAACTTTTTTATAAAG
Purple5                                             TATAGAGTGTTTCTTGAACGCATTTATTTCTACGTAAAATTAGAATATTTAGTTAAACTTTTTTATAAAG
Purple6                                             TATAGAGTGTTTCTTGAACGCATTTATTTCTACGTAAAATTAGAATATTTAGTTAAACTTTTTTATAAAG
Purple7                                             TATAGAGTGTTTCTTGAACGCATTTATTTCTACGTAAAATTAGAATATTTAGTTAAACTTTTTTATAAAG
Purple8                                             TATAGAGTGTTTCTTGAACGCATTTATTTCTACGTAAAATTAGAATATTTAGTTAAACTTTTTTATAAAG
Purple9                                             TATAGAGTGTTTCTTGAACGCATTTATTTCTACGTAAAATTAGAATATTTAGTTAAACTTTTTTATAAAG
Purple10                                            TATAGAGTGTTTCTTGAACGCATTTATTTCTACGTAAAATTAGAATATTTAGTTAAACTTTTTTATAAAG
Purple11                                            TATAGAGTGTTTCTTGAACGCATTTATTTCTACGTAAAATTAGAATATTTAGTTAAACTTTTTTATAAAG
Purple12                                            TATAGAGTGTTTCTTGAACGCATTTATTTCTACGTAAAATTAGAATATTTAGTTAAACTTTTTTATAAAG
MF401114.1|KX158361.1|Gypsophila_perfoliata         TATAGAGTGTTTCTTGAACGCATTTATTTCTACGTAAAATTAGAATATTTAGTTAAACTTTTTTATAAAG

'MKTRT712-12|JN589195.1|Gypsophila_scorzonerifolia' ATTTTGGCGTTATCTTATGGCTTTTCAAAGACTCTTCCCCGCATTCTGTTAGGTATAAAGGCAACTCTAT
'BBYUK847-12|JN589231.1|Gypsophila_paniculata'      ATTTTGGCGTTATCTTATGGCTTTTCAAAGACCCTTCCCCGCATTCTGTTAGGTATAAAGGCAAATCTAT
'BBYUK848-12|GBVF001-11|Gypsophila_elegans'         ATTTTGGCGTTATCTTATGGCTTTTCAAAGACCCTTCCCCGCATTCTGTTAGGTATAAAGGCAAATCTAT
'BBYUK849-12|AY936327.1|Gypsophila_elegans'         ATTTTGGCGTTATCTTATGGCTTTTCAAAGACCCTTCCCCGCATTCTGTTAGGTATAAAGGCAAATCTAT
'Green-Yellow1'                                     ATTTTGGCGTTATCTTATGGCTTTTCAAAGACCCTTCCCCGCATTCTGTTAGGTATAAAGGCAAATCTAT
'Green-Yellow2'                                     ATTTTGGCGTTATCTTATGGCTTTTCAAAGACCCTTCCCCGCATTCTGTTAGGTATAAAGGCAAATCTAT
'Green-Yellow3'                                     ATTTTGGCGTTATCTTATGGCTTTTCAAAGACCCTTCCCCGCATTCTGTTAGGTATAAAGGCAAATCTAT
'Green-Yellow4'                                     ATTTTGGCGTTATCTTATGGCTTTTCAAAGACCCTTCCCCGCATTCTGTTAGGTATAAAGGCAAATCTAT
'Green-Yellow5'                                     ATTTTGGCGTTATCTTATGGCTTTTCAAAGACCCTTCCCCGCATTCTGTTAGGTATAAAGGCAAATCTAT
'Green-Yellow6'                                     ATTTTGGCGTTATCTTATGGCTTTTCAAAGACCCTTCCCCGCATTCTGTTAGGTATAAAGGCAAATCTAT
'Green-Yellow8'                                     ATTTTGGCGTTATCTTATGGCTTTTCAAAGACCCTTCCCCGCATTCTGTTAGGTATAAAGGCAAATCTAT
'Green-Yellow9'                                     ATTTTGGCGTTATCTTATGGCTTTTCAAAGACCCTTCCCCGCATTCTGTTAGGTATAAAGGCAAATCTAT
'Green-Yellow10'                                    ATTTTGGCGTTATCTTATGGCTTTTCAAAGACCCTTCCCCGCATTCTGTTAGGTATAAAGGCAAATCTAT
'Green-Yellow11'                                    ATTTTGGCGTTATCTTATGGCTTTTCAAAGACCCTTCCCCGCATTCTGTTAGGTATAAAGGCAAATCTAT
'Green-Yellow12'                                    ATTTTGGCGTTATCTTATGGCTTTTCAAAGACCCTTCCCCGCATTCTGTTAGGTATAAAGGCAAATCTAT
'Green-Yellow13'                                    ATTTTGGCGTTATCTTATGGCTTTTCAAAGACCCTTCCCCGCATTCTGTTAGGTATAAAGGCAAATCTAT
Purple1                                             ATTTTGGCGTTATCTTATGGCTTTTCAAAGACCCTTCCCCGCATTCTGTTAGGTATAAAGGCAAATCTAT
Purple2                                             ATTTTGGCGTTATCTTATGGCTTTTCAAAGACCCTTCCCCGCATTCTGTTAGGTATAAAGGCAAATCTAT
Purple3                                             ATTTTGGCGTTATCTTATGGCTTTTCAAAGACCCTTCCCCGCATTCTGTTAGGTATAAAGGCAAATCTAT
Purple4                                             ATTTTGGCGTTATCTTATGGCTTTTCAAAGACCCTTCCCCGCATTCTGTTAGGTATAAAGGCAAATCTAT
Purple5                                             ATTTTGGCGTTATCTTATGGCTTTTCAAAGACCCTTCCCCGCATTCTGTTAGGTATAAAGGCAAATCTAT
Purple6                                             ATTTTGGCGTTATCTTATGGCTTTTCAAAGACCCTTCCCCGCATTCTGTTAGGTATAAAGGCAAATCTAT
Purple7                                             ATTTTGGCGTTATCTTATGGCTTTTCAAAGACCCTTCCCCGCATTCTGTTAGGTATAAAGGCAAATCTAT
Purple8                                             ATTTTGGCGTTATCTTATGGCTTTTCAAAGACCCTTCCCCGCATTCTGTTAGGTATAAAGGCAAATCTAT
Purple9                                             ATTTTGGCGTTATCTTATGGCTTTTCAAAGACCCTTCCCCGCATTCTGTTAGGTATAAAGGCAAATCTAT
Purple10                                            ATTTTGGCGTTATCTTATGGCTTTTCAAAGACCCTTCCCCGCATTCTGTTAGGTATAAAGGCAAATCTAT
Purple11                                            ATTTTGGCGTTATCTTATGGCTTTTCAAAGACCCTTCCCCGCATTCTGTTAGGTATAAAGGCAAATCTAT
Purple12                                            ATTTTGGCGTTATCTTATGGCTTTTCAAAGACCCTTCCCCGCATTCTGTTAGGTATAAAGGCAAATCTAT
MF401114.1|KX158361.1|Gypsophila_perfoliata         ATTTTGGCGTTATCTTATGGCTTTTCAAAGACCCTTCCCCGCATTCTGTTAGGTATAAAGGCAAATCTAT

'MKTRT712-12|JN589195.1|Gypsophila_scorzonerifolia' TCTAGCCTCAAAAGGGATGTCCTTTTTGATGTATAAATGGAAATTTTACTTTCTCAATTTCTGGCAATGT
'BBYUK847-12|JN589231.1|Gypsophila_paniculata'      TCTAGCCTCAAAAGGGATGTCCTTTTTGATGTATAAATGGAAATTTTACTTTCTCAATTTCTGGCAATGT
'BBYUK848-12|GBVF001-11|Gypsophila_elegans'         TCTAGCCTCAAAAGGGATGTCCTTTTTGATGTATAAATGGAAATTTTACCTTCTCAATTTCTGGCAATGT
'BBYUK849-12|AY936327.1|Gypsophila_elegans'         TCTAGCCTCAAAAGGGATGTCCTTTTTGATGTATAAATGGAAATTTTACCTTCTCAATTTCTGGCAATGT
'Green-Yellow1'                                     TCTAGCCTCAAAAGGGATGTCCTTTTTGATGTATAAATGGAAATTTTACCTTCTCAATTTCTGGCAATGT
'Green-Yellow2'                                     TCTAGCCTCAAAAGGGATGTCCTTTTTGATGTATAAATGGAAATTTTACCTTCTCAATTTCTGGCAATGT
'Green-Yellow3'                                     TCTAGCCTCAAAAGGGATGTCCTTTTTGATGTATAAATGGAAATTTTACCTTCTCAATTTCTGGCAATGT
'Green-Yellow4'                                     TCTAGCCTCAAAAGGGATGTCCTTTTTGATGTATAAATGGAAATTTTACCTTCTCAATTTCTGGCAATGT
'Green-Yellow5'                                     TCTAGCCTCAAAAGGGATGTCCTTTTTGATGTATAAATGGAAATTTTACCTTCTCAATTTCTGGCAATGT
'Green-Yellow6'                                     TCTAGCCTCAAAAGGGATGTCCTTTTTGATGTATAAATGGAAATTTTACCTTCTCAATTTCTGGCAATGT
'Green-Yellow8'                                     TCTAGCCTCAAAAGGGATGTCCTTTTTGATGTATAAATGGAAATTTTACCTTCTCAATTTCTGGCAATGT
'Green-Yellow9'                                     TCTAGCCTCAAAAGGGATGTCCTTTTTGATGTATAAATGGAAATTTTACCTTCTCAATTTCTGGCAATGT
'Green-Yellow10'                                    TCTAGCCTCAAAAGGGATGTCCTTTTTGATGTATAAATGGAAATTTTACCTTCTCAATTTCTGGCAATGT
'Green-Yellow11'                                    TCTAGCCTCAAAAGGGATGTCCTTTTTGATGTATAAATGGAAATTTTACCTTCTCAATTTCTGGCAATGT
'Green-Yellow12'                                    TCTAGCCTCAAAAGGGATGTCCTTTTTGATGTATAAATGGAAATTTTACCTTCTCAATTTCTGGCAATGT
'Green-Yellow13'                                    TCTAGCCTCAAAAGGGATGTCCTTTTTGATGTATAAATGGAAATTTTACCTTCTCAATTTCTGGCAATGT
Purple1                                             TCTAGCCTCAAAAGGGATGTCCTTTTTGATGTATAAATGGAAATTTTACCTTCTCAATTTCTGGCAATGT
Purple2                                             TCTAGCCTCAAAAGGGATGTCCTTTTTGATGTATAAATGGAAATTTTACCTTCTCAATTTCTGGCAATGT
Purple3                                             TCTAGCCTCAAAAGGGATGTCCTTTTTGATGTATAAATGGAAATTTTACCTTCTCAATTTCTGGCAATGT
Purple4                                             TCTAGCCTCAAAAGGGATGTCCTTTTTGATGTATAAATGGAAATTTTACCTTCTCAATTTCTGGCAATGT
Purple5                                             TCTAGCCTCAAAAGGGATGTCCTTTTTGATGTATAAATGGAAATTTTACCTTCTCAATTTCTGGCAATGT
Purple6                                             TCTAGCCTCAAAAGGGATGTCCTTTTTGATGTATAAATGGAAATTTTACCTTCTCAATTTCTGGCAATGT
Purple7                                             TCTAGCCTCAAAAGGGATGTCCTTTTTGATGTATAAATGGAAATTTTACCTTCTCAATTTCTGGCAATGT
Purple8                                             TCTAGCCTCAAAAGGGATGTCCTTTTTGATGTATAAATGGAAATTTTACCTTCTCAATTTCTGGCAATGT
Purple9                                             TCTAGCCTCAAAAGGGATGTCCTTTTTGATGTATAAATGGAAATTTTACCTTCTCAATTTCTGGCAATGT
Purple10                                            TCTAGCCTCAAAAGGGATGTCCTTTTTGATGTATAAATGGAAATTTTACCTTCTCAATTTCTGGCAATGT
Purple11                                            TCTAGCCTCAAAAGGGATGTCCTTTTTGATGTATAAATGGAAATTTTACCTTCTCAATTTCTGGCAATGT
Purple12                                            TCTAGCCTCAAAAGGGATGTCCTTTTTGATGTATAAATGGAAATTTTACCTTCTCAATTTCTGGCAATGT
MF401114.1|KX158361.1|Gypsophila_perfoliata         TCTAGCCTCAAAAGGGATGTCCTTTTTGATGTATAAATGGAAATTTTACCTTCTCAATTTCTGGCAATGT

'MKTRT712-12|JN589195.1|Gypsophila_scorzonerifolia' CATTTTTATATGTGGTCTCAACCAAGAAGAATCTATATTAATCGATTATCAACCCATTTTCTTGACTTCA
'BBYUK847-12|JN589231.1|Gypsophila_paniculata'      CATTTTTATATGTGGTCTCAACCAAGAAGAATCTATATTAATCGATTATCAACCCATTTTCTTGACTTCA
'BBYUK848-12|GBVF001-11|Gypsophila_elegans'         CATTTTTATGTGTGGTCTGAACCAAGAAGAATTTGTATTAATCGATTATCAGCCCATTTTCTTGACTTCA
'BBYUK849-12|AY936327.1|Gypsophila_elegans'         CATTTTTATGTGTGGTCTGAACCAAGAAGAATTTGTATTAATCGATTATCAGCCCATTTTCTTGACTTCA
'Green-Yellow1'                                     CATTTTTATATGTGGTCTCAACCAAGAAGAATCTATATTAATCGATTATCAACCCATTTTCTTGACTTCA
'Green-Yellow2'                                     CATTTTTATATGTGGTCTCAACCAAGAAGAATCTATATTAATCGATTATCAACCCATTTTCTTGACTTCA
'Green-Yellow3'                                     CATTTTTATATGTGGTCTCAACCAAGAAGAATCTATATTAATCGATTATCAACCCATTTTCTTGACTTCA
'Green-Yellow4'                                     CATTTTTATATGTGGTCTCAACCAAGAAGAATCTATATTAATCGATTATCAACCCATTTTCTTGACTTCA
'Green-Yellow5'                                     CATTTTTATATGTGGTCTCAACCAAGAAGAATCTATATTAATCGATTATCAACCCATTTTCTTGACTTCA
'Green-Yellow6'                                     CATTTTTATATGTGGTCTCAACCAAGAAGAATCTATATTAATCGATTATCAACCCATTTTCTTGACTTCA
'Green-Yellow8'                                     CATTTTTATATGTGGTCTCAACCAAGAAGAATCTATATTAATCGATTATCAACCCATTTTCTTGACTTCA
'Green-Yellow9'                                     CATTTTTATATGTGGTCTCAACCAAGAAGAATCTATATTAATCGATTATCAACCCATTTTCTTGACTTCA
'Green-Yellow10'                                    CATTTTTATATGTGGTCTCAACCAAGAAGAATCTATATTAATCGATTATCAACCCATTTTCTTGACTTCA
'Green-Yellow11'                                    CATTTTTATATGTGGTCTCAACCAAGAAGAATCTATATTAATCGATTATCAACCCATTTTCTTGACTTCA
'Green-Yellow12'                                    CATTTTTATATGTGGTCTCAACCAAGAAGAATCTATATTAATCGATTATCAACCCATTTTCTTGACTTCA
'Green-Yellow13'                                    CATTTTTATATGTGGTCTCAACCAAGAAGAATCTATATTAATCGATTATCAACCCATTTTCTTGACTTCA
Purple1                                             CATTTTTATATGTGGTCTCAACCAAGAAGAATCTATATTAATCGATTATCAACCCATTTTCTTGACTTCA
Purple2                                             CATTTTTATATGTGGTCTCAACCAAGAAGAATCTATATTAATCGATTATCAACCCATTTTCTTGACTTCA
Purple3                                             CATTTTTATATGTGGTCTCAACCAAGAAGAATCTATATTAATCGATTATCAACCCATTTTCTTGACTTCA
Purple4                                             CATTTTTATATGTGGTCTCAACCAAGAAGAATCTATATTAATCGATTATCAACCCATTTTCTTGACTTCA
Purple5                                             CATTTTTATATGTGGTCTCAACCAAGAAGAATCTATATTAATCGATTATCAACCCATTTTCTTGACTTCA
Purple6                                             CATTTTTATATGTGGTCTCAACCAAGAAGAATCTATATTAATCGATTATCAACCCATTTTCTTGACTTCA
Purple7                                             CATTTTTATATGTGGTCTCAACCAAGAAGAATCTATATTAATCGATTATCAACCCATTTTCTTGACTTCA
Purple8                                             CATTTTTATATGTGGTCTCAACCAAGAAGAATCTATATTAATCGATTATCAACCCATTTTCTTGACTTCA
Purple9                                             CATTTTTATATGTGGTCTCAACCAAGAAGAATCTATATTAATCGATTATCAACCCATTTTCTTGACTTCA
Purple10                                            CATTTTTATATGTGGTCTCAACCAAGAAGAATCTATATTAATCGATTATCAACCCATTTTCTTGACTTCA
Purple11                                            CATTTTTATATGTGGTCTCAACCAAGAAGAATCTATATTAATCGATTATCAACCCATTTTCTTGACTTCA
Purple12                                            CATTTTTATATGTGGTCTCAACCAAGAAGAATCTATATTAATCGATTATCAACCCATTTTCTTGACTTCA
MF401114.1|KX158361.1|Gypsophila_perfoliata         CATTTTTATGTGTGGTCTCAACCAAGAAGAATCTATATTAATCGATTATCAACCCA-TTTCTTGACTTCA

'MKTRT712-12|JN589195.1|Gypsophila_scorzonerifolia' TGGGTTTTTGTTCAAGTGTACAACTCACTTCTTCCGTGGTACGGAGTCAAATGTTAGAAAATGCATATCT
'BBYUK847-12|JN589231.1|Gypsophila_paniculata'      TGGGTTTTTGTTCAAGTGTACAACTCACTTCTTCCGTGGTACGGAGTCAAATGTTAGAAAATGCATATCT
'BBYUK848-12|GBVF001-11|Gypsophila_elegans'         TGGGTTTTTGTTCAAGTGTACAACTCACTTCTTCCGTGGTACGGAGTCAAATGTTAGAAAATGCATATCT
'BBYUK849-12|AY936327.1|Gypsophila_elegans'         TGGGTTTTTGTTCAAGTGTACAACTCACTTCTTCCGTGGTACGGAGTCAAATGTTAGAAAATGCATATCT
'Green-Yellow1'                                     TGGGTTTTTGTTCAAGTGTACAACTCACTTCTTCCGTGGTACGGAGTCAAATGTTAGAAAATGCATATCT
'Green-Yellow2'                                     TGGGTTTTTGTTCAAGTGTACAACTCACTTCTTCCGTGGTACGGAGTCAAATGTTAGAAAATGCATATCT
'Green-Yellow3'                                     TGGGTTTTTGTTCAAGTGTACAACTCACTTCTTCCGTGGTACGGAGTCAAATGTTAGAAAATGCATATCT
'Green-Yellow4'                                     TGGGTTTTTGTTCAAGTGTACAACTCACTTCTTCCGTGGTACGGAGTCAAATGTTAGAAAATGCATATCT
'Green-Yellow5'                                     TGGGTTTTTGTTCAAGTGTACAACTCACTTCTTCCGTGGTACGGAGTCAAATGTTAGAAAATGCATATCT
'Green-Yellow6'                                     TGGGTTTTTGTTCAAGTGTACAACTCACTTCTTCCGTGGTACGGAGTCAAATGTTAGAAAATGCATATCT
'Green-Yellow8'                                     TGGGTTTTTGTTCAAGTGTACAACTCACTTCTTCCGTGGTACGGAGTCAAATGTTAGAAAATGCATATCT
'Green-Yellow9'                                     TGGGTTTTTGTTCAAGTGTACAACTCACTTCTTCCGTGGTACGGAGTCAAATGTTAGAAAATGCATATCT
'Green-Yellow10'                                    TGGGTTTTTGTTCAAGTGTACAACTCACTTCTTCCGTGGTACGGAGTCAAATGTTAGAAAATGCATATCT
'Green-Yellow11'                                    TGGGTTTTTGTTCAAGTGTACAACTCACTTCTTCCGTGGTACGGAGTCAAATGTTAGAAAATGCATATCT
'Green-Yellow12'                                    TGGGTTTTTGTTCAAGTGTACAACTCACTTCTTCCGTGGTACGGAGTCAAATGTTAGAAAATGCATATCT
'Green-Yellow13'                                    TGGGTTTTTGTTCAAGTGTACAACTCACTTCTTCCGTGGTACGGAGTCAAATGTTAGAAAATGCATATCT
Purple1                                             TGGGTTTTTGTTCAAGTGTACAACTCACTTCTTCCGTGGTACGGAGTCAAATGTTAGAAAATGCATATCT
Purple2                                             TGGGTTTTTGTTCAAGTGTACAACTCACTTCTTCCGTGGTACGGAGTCAAATGTTAGAAAATGCATATCT
Purple3                                             TGGGTTTTTGTTCAAGTGTACAACTCACTTCTTCCGTGGTACGGAGTCAAATGTTAGAAAATGCATATCT
Purple4                                             TGGGTTTTTGTTCAAGTGTACAACTCACTTCTTCCGTGGTACGGAGTCAAATGTTAGAAAATGCATATCT
Purple5                                             TGGGTTTTTGTTCAAGTGTACAACTCACTTCTTCCGTGGTACGGAGTCAAATGTTAGAAAATGCATATCT
Purple6                                             TGGGTTTTTGTTCAAGTGTACAACTCACTTCTTCCGTGGTACGGAGTCAAATGTTAGAAAATGCATATCT
Purple7                                             TGGGTTTTTGTTCAAGTGTACAACTCACTTCTTCCGTGGTACGGAGTCAAATGTTAGAAAATGCATATCT
Purple8                                             TGGGTTTTTGTTCAAGTGTACAACTCACTTCTTCCGTGGTACGGAGTCAAATGTTAGAAAATGCATATCT
Purple9                                             TGGGTTTTTGTTCAAGTGTACAACTCACTTCTTCCGTGGTACGGAGTCAAATGTTAGAAAATGCATATCT
Purple10                                            TGGGTTTTTGTTCAAGTGTACAACTCACTTCTTCCGTGGTACGGAGTCAAATGTTAGAAAATGCATATCT
Purple11                                            TGGGTTTTTGTTCAAGTGTACAACTCACTTCTTCCGTGGTACGGAGTCAAATGTTAGAAAATGCATATCT
Purple12                                            TGGGTTTTTGTTCAAGTGTACAACTCACTTCTTCCGTGGTACGGAGTCAAATGTTAGAAAATGCATATCT
MF401114.1|KX158361.1|Gypsophila_perfoliata         TGGGTTTTTGTTCAAGTGTACAACTCACTTCTTCCGTGGTACGGAGTCAAATGTTAGAAAATGCATATCT

'MKTRT712-12|JN589195.1|Gypsophila_scorzonerifolia' AATAGATAATACGATTAAGAAGTTCGATCCTAAAATTCCAATTAGTCCTCTGATTGGATCGTTGGCTAAA
'BBYUK847-12|JN589231.1|Gypsophila_paniculata'      AATAGATAATACGATTAAGAAGTTCGATCCTAAAATTCCAATTAGTCCTCTGATTGGATCGTTGGCTAAA
'BBYUK848-12|GBVF001-11|Gypsophila_elegans'         AATAGATAATACGATTAAGAAGTTCGATCCTAAAATTCCAATTAGTCCTCTGATTGGATCGTTGGCTAAA
'BBYUK849-12|AY936327.1|Gypsophila_elegans'         AATAGATAATACGATTAAGAAGTTCGATCCTAAAATTCCAATTAGTCCTCTGATTGGATCGTTGGCTAAA
'Green-Yellow1'                                     AATAGATAATACGATTAAGAAGTTCGATCCTAAAATTCCAATTAGTCCTCTGATTGGATCGTTGGCTAAA
'Green-Yellow2'                                     AATAGATAATACGATTAAGAAGTTCGATCCTAAAATTCCAATTAGTCCTCTGATTGGATCGTTGGCTAAA
'Green-Yellow3'                                     AATAGATAATACGATTAAGAAGTTCGATCCTAAAATTCCAATTAGTCCTCTGATTGGATCGTTGGCTAAA
'Green-Yellow4'                                     AATAGATAATACGATTAAGAAGTTCGATCCTAAAATTCCAATTAGTCCTCTGATTGGATCGTTGGCTAAA
'Green-Yellow5'                                     AATAGATAATACGATTAAGAAGTTCGATCCTAAAATTCCAATTAGTCCTCTGATTGGATCGTTGGCTAAA
'Green-Yellow6'                                     AATAGATAATACGATTAAGAAGTTCGATCCTAAAATTCCAATTAGTCCTCTGATTGGATCGTTGGCTAAA
'Green-Yellow8'                                     AATAGATAATACGATTAAGAAGTTCGATCCTAAAATTCCAATTAGTCCTCTGATTGGATCGTTGGCTAAA
'Green-Yellow9'                                     AATAGATAATACGATTAAGAAGTTCGATCCTAAAATTCCAATTAGTCCTCTGATTGGATCGTTGGCTAAA
'Green-Yellow10'                                    AATAGATAATACGATTAAGAAGTTCGATCCTAAAATTCCAATTAGTCCTCTGATTGGATCGTTGGCTAAA
'Green-Yellow11'                                    AATAGATAATACGATTAAGAAGTTCGATCCTAAAATTCCAATTAGTCCTCTGATTGGATCGTTGGCTAAA
'Green-Yellow12'                                    AATAGATAATACGATTAAGAAGTTCGATCCTAAAATTCCAATTAGTCCTCTGATTGGATCGTTGGCTAAA
'Green-Yellow13'                                    AATAGATAATACGATTAAGAAGTTCGATCCTAAAATTCCAATTAGTCCTCTGATTGGATCGTTGGCTAAA
Purple1                                             AATAGATAATACGATTAAGAAGTTCGATCCTAAAATTCCAATTAGTCCTCTGATTGGATCGTTGGCTAAA
Purple2                                             AATAGATAATACGATTAAGAAGTTCGATCCTAAAATTCCAATTAGTCCTCTGATTGGATCGTTGGCTAAA
Purple3                                             AATAGATAATACGATTAAGAAGTTCGATCCTAAAATTCCAATTAGTCCTCTGATTGGATCGTTGGCTAAA
Purple4                                             AATAGATAATACGATTAAGAAGTTCGATCCTAAAATTCCAATTAGTCCTCTGATTGGATCGTTGGCTAAA
Purple5                                             AATAGATAATACGATTAAGAAGTTCGATCCTAAAATTCCAATTAGTCCTCTGATTGGATCGTTGGCTAAA
Purple6                                             AATAGATAATACGATTAAGAAGTTCGATCCTAAAATTCCAATTAGTCCTCTGATTGGATCGTTGGCTAAA
Purple7                                             AATAGATAATACGATTAAGAAGTTCGATCCTAAAATTCCAATTAGTCCTCTGATTGGATCGTTGGCTAAA
Purple8                                             AATAGATAATACGATTAAGAAGTTCGATCCTAAAATTCCAATTAGTCCTCTGATTGGATCGTTGGCTAAA
Purple9                                             AATAGATAATACGATTAAGAAGTTCGATCCTAAAATTCCAATTAGTCCTCTGATTGGATCGTTGGCTAAA
Purple10                                            AATAGATAATACGATTAAGAAGTTCGATCCTAAAATTCCAATTAGTCCTCTGATTGGATCGTTGGCTAAA
Purple11                                            AATAGATAATACGATTAAGAAGTTCGATCCTAAAATTCCAATTAGTCCTCTGATTGGATCGTTGGCTAAA
Purple12                                            AATAGATAATACGATTAAGAAGTTCGATCCTAAAATTCCAATTAGTCCTCTGATTGGATCGTTGGCTAAA
MF401114.1|KX158361.1|Gypsophila_perfoliata         AATAGATAATACGATTAAGAAGTTCGATCCTAAAATTCCAATTAGTCCTCTGATTGGATCGTTGGCTAAA

'MKTRT712-12|JN589195.1|Gypsophila_scorzonerifolia' GCGCAATTTTGTAACGGATTAGGGCATCCTATTAGTAAGTCGGTCTGGATCGATTTATCGGATTTGACGT
'BBYUK847-12|JN589231.1|Gypsophila_paniculata'      GCGCAATTTTGTAACGGATTAGGGCATCCTATTAGTAAGTCGGTCTGGATCGATTTATCGGATTTGACGT
'BBYUK848-12|GBVF001-11|Gypsophila_elegans'         GCGCAATTTTGTAACGGATTAGGGCATCCTATTAGTAAGTCGGTCTGGATCGATTTATCGGATTTGACGT
'BBYUK849-12|AY936327.1|Gypsophila_elegans'         GCGCAATTTTGTAACGGATTAGGGCATCCTATTAGTAAGTCGGTCTGGATCGATTTATCGGATTTGACGT
'Green-Yellow1'                                     GCGCAATTTTGTAACGGATTAGGGCATCCTATTAGTAAGTCGGTCTGGATCGATTTATCGGATTTGACGT
'Green-Yellow2'                                     GCGCAATTTTGTAACGGATTAGGGCATCCTATTAGTAAGTCGGTCTGGATCGATTTATCGGATTTGACGT
'Green-Yellow3'                                     GCGCAATTTTGTAACGGATTAGGGCATCCTATTAGTAAGTCGGTCTGGATCGATTTATCGGATTTGACGT
'Green-Yellow4'                                     GCGCAATTTTGTAACGGATTAGGGCATCCTATTAGTAAGTCGGTCTGGATCGATTTATCGGATTTGACGT
'Green-Yellow5'                                     GCGCAATTTTGTAACGGATTAGGGCATCCTATTAGTAAGTCGGTCTGGATCGATTTATCGGATTTGACGT
'Green-Yellow6'                                     GCGCAATTTTGTAACGGATTAGGGCATCCTATTAGTAAGTCGGTCTGGATCGATTTATCGGATTTGACGT
'Green-Yellow8'                                     GCGCAATTTTGTAACGGATTAGGGCATCCTATTAGTAAGTCGGTCTGGATCGATTTATCGGATTTGACGT
'Green-Yellow9'                                     GCGCAATTTTGTAACGGATTAGGGCATCCTATTAGTAAGTCGGTCTGGATCGATTTATCGGATTTGACGT
'Green-Yellow10'                                    GCGCAATTTTGTAACGGATTAGGGCATCCTATTAGTAAGTCGGTCTGGATCGATTTATCGGATTTGACGT
'Green-Yellow11'                                    GCGCAATTTTGTAACGGATTAGGGCATCCTATTAGTAAGTCGGTCTGGATCGATTTATCGGATTTGACGT
'Green-Yellow12'                                    GCGCAATTTTGTAACGGATTAGGGCATCCTATTAGTAAGTCGGTCTGGATCGATTTATCGGATTTGACGT
'Green-Yellow13'                                    GCGCAATTTTGTAACGGATTAGGGCATCCTATTAGTAAGTCGGTCTGGATCGATTTATCGGATTTGACGT
Purple1                                             GCGCAATTTTGTAACGGATTAGGGCATCCTATTAGTAAGTCGGTCTGGATCGATTTATCGGATTTGACGT
Purple2                                             GCGCAATTTTGTAACGGATTAGGGCATCCTATTAGTAAGTCGGTCTGGATCGATTTATCGGATTTGACGT
Purple3                                             GCGCAATTTTGTAACGGATTAGGGCATCCTATTAGTAAGTCGGTCTGGATCGATTTATCGGATTTGACGT
Purple4                                             GCGCAATTTTGTAACGGATTAGGGCATCCTATTAGTAAGTCGGTCTGGATCGATTTATCGGATTTGACGT
Purple5                                             GCGCAATTTTGTAACGGATTAGGGCATCCTATTAGTAAGTCGGTCTGGATCGATTTATCGGATTTGACGT
Purple6                                             GCGCAATTTTGTAACGGATTAGGGCATCCTATTAGTAAGTCGGTCTGGATCGATTTATCGGATTTGACGT
Purple7                                             GCGCAATTTTGTAACGGATTAGGGCATCCTATTAGTAAGTCGGTCTGGATCGATTTATCGGATTTGACGT
Purple8                                             GCGCAATTTTGTAACGGATTAGGGCATCCTATTAGTAAGTCGGTCTGGATCGATTTATCGGATTTGACGT
Purple9                                             GCGCAATTTTGTAACGGATTAGGGCATCCTATTAGTAAGTCGGTCTGGATCGATTTATCGGATTTGACGT
Purple10                                            GCGCAATTTTGTAACGGATTAGGGCATCCTATTAGTAAGTCGGTCTGGATCGATTTATCGGATTTGACGT
Purple11                                            GCGCAATTTTGTAACGGATTAGGGCATCCTATTAGTAAGTCGGTCTGGATCGATTTATCGGATTTGACGT
Purple12                                            GCGCAATTTTGTAACGGATTAGGGCATCCTATTAGTAAGTCGGTCTGGATCGATTTATCGGATTTGACGT
MF401114.1|KX158361.1|Gypsophila_perfoliata         GCGCAATTTTGTAACGGATTAGGGCATCCTATTAGTAAGTCGGTCTGGATCGATTTATCGGATTTGACGT

'MKTRT712-12|JN589195.1|Gypsophila_scorzonerifolia' ATTATACTCCGGAGTATGAAACCCTGGATACTGATATCTTGGCAGCATTCCGAGTAACTCCTCAACCTGG
'BBYUK847-12|JN589231.1|Gypsophila_paniculata'      ATTATACTCCGGAGTATGAAACCCTGGATACTGATATCTTGGCAGCATTCCGAGTAACTCCTCAACCTGG
'BBYUK848-12|GBVF001-11|Gypsophila_elegans'         ATTATACTCCGGAGTATGAAACCCTGGATACTGATATCTTGGCAGCATTCCGAGTAACTCCTCAACCTGG
'BBYUK849-12|AY936327.1|Gypsophila_elegans'         ATTATACTCCGGAGTATGAAACCCTGGATACTGATATCTTGGCAGCATTCCGAGTAACTCCTCAACCTGG
'Green-Yellow1'                                     ATTATACTCCGGAGTATGAAACCCTGGATACTGATATCTTGGCAGCATTCCGAGTAACTCCTCAACCTGG
'Green-Yellow2'                                     ATTATACTCCGGAGTATGAAACCCTGGATACTGATATCTTGGCAGCATTCCGAGTAACTCCTCAACCTGG
'Green-Yellow3'                                     ATTATACTCCGGAGTATGAAACCCTGGATACTGATATCTTGGCAGCATTCCGAGTAACTCCTCAACCTGG
'Green-Yellow4'                                     ATTATACTCCGGAGTATGAAACCCTGGATACTGATATCTTGGCAGCATTCCGAGTAACTCCTCAACCTGG
'Green-Yellow5'                                     ATTATACTCCGGAGTATGAAACCCTGGATACTGATATCTTGGCAGCATTCCGAGTAACTCCTCAACCTGG
'Green-Yellow6'                                     ATTATACTCCGGAGTATGAAACCCTGGATACTGATATCTTGGCAGCATTCCGAGTAACTCCTCAACCTGG
'Green-Yellow8'                                     ATTATACTCCGGAGTATGAAACCCTGGATACTGATATCTTGGCAGCATTCCGAGTAACTCCTCAACCTGG
'Green-Yellow9'                                     ATTATACTCCGGAGTATGAAACCCTGGATACTGATATCTTGGCAGCATTCCGAGTAACTCCTCAACCTGG
'Green-Yellow10'                                    ATTATACTCCGGAGTATGAAACCCTGGATACTGATATCTTGGCAGCATTCCGAGTAACTCCTCAACCTGG
'Green-Yellow11'                                    ATTATACTCCGGAGTATGAAACCCTGGATACTGATATCTTGGCAGCATTCCGAGTAACTCCTCAACCTGG
'Green-Yellow12'                                    ATTATACTCCGGAGTATGAAACCCTGGATACTGATATCTTGGCAGCATTCCGAGTAACTCCTCAACCTGG
'Green-Yellow13'                                    ATTATACTCCGGAGTATGAAACCCTGGATACTGATATCTTGGCAGCATTCCGAGTAACTCCTCAACCTGG
Purple1                                             ATTATACTCCGGAGTATGAAACCCTGGATACTGATATCTTGGCAGCATTCCGAGTAACTCCTCAACCTGG
Purple2                                             ATTATACTCCGGAGTATGAAACCCTGGATACTGATATCTTGGCAGCATTCCGAGTAACTCCTCAACCTGG
Purple3                                             ATTATACTCCGGAGTATGAAACCCTGGATACTGATATCTWGGCAGCATTCCGAGTAACTCCTCAACCTGG
Purple4                                             ATTATACTCCGGAGTATGAAACCCTGGATACTGATATCTWGGCAGCATTCCGAGTAACTCCTCAACCTGG
Purple5                                             ATTATACTCCGGAGTATGAAACCCTGGATACTGATATCTTGGCAGCATTCCGAGTAACTCCTCAACCTGG
Purple6                                             ATTATACTCCGGAGTATGAAACCCTGGATACTGATATCTTGGCAGCATTCCGAGTAACTCCTCAACCTGG
Purple7                                             ATTATACTCCGGAGTATGAAACCCTGGATACTGATATCTTGGCAGCATTCCGAGTAACTCCTCAACCTGG
Purple8                                             ATTATACTCCGGAGTATGAAACCCTGGATACTGATATCTTGGCAGCATTCCGAGTAACTCCTCAACCTGG
Purple9                                             ATTATACTCCGGAGTATGAAACCCTGGATACTGATATCTTGGCAGCATTCCGAGTAACTCCTCAACCTGG
Purple10                                            ATTATACTCCGGAGTATGAAACCCTGGATACTGATATCTTGGCAGCATTCCGAGTAACTCCTCAACCTGG
Purple11                                            ATTATACTCCGGAGTATGAAACCCTGGATACTGATATCTTGGCAGCATTCCGAGTAACTCCTCAACCTGG
Purple12                                            ATTATACTCCGGAGTATGAAACCCTGGATACTGATATCTTGGCAGCATTCCGAGTAACTCCTCAACCTGG
MF401114.1|KX158361.1|Gypsophila_perfoliata         ATTATACTCCGGAGTATGAAACCCTGGATACTGATATCTTGGCAGCATTCCGAGTAACTCCTCAACCTGG

'MKTRT712-12|JN589195.1|Gypsophila_scorzonerifolia' AGTTCCACCCGAAGAAGCTGGGGCCGCCGTGGCCGCCGAATCTTCTACTGGTACATGGACAACTGTATGG
'BBYUK847-12|JN589231.1|Gypsophila_paniculata'      AGTTCCACCCGAAGAAGCTGGGGCCGCCGTGGCCGCCGAATCTTCTACTGGTACATGGACAACTGTATGG
'BBYUK848-12|GBVF001-11|Gypsophila_elegans'         AGTTCCACCCGAAGAAGCTGGGGCCGCCGTAGCCGCCGAATCTTCTACTGGTACATGGACAACTGTATGG
'BBYUK849-12|AY936327.1|Gypsophila_elegans'         AGTTCCACCCGAAGAAGCTGGGGCCGCCGTAGCCGCCGAATCTTCTACTGGTACATGGACAACTGTATGG
'Green-Yellow1'                                     AGTTCCACCCGAAGAAGCTGGGGCCGCCGTGGCCGCCGAATCTTCTACTGGTACATGGACAACTGTATGG
'Green-Yellow2'                                     AGTTCCACCCGAAGAAGCTGGGGCCGCCGTGGCCGCCGAATCTTCTACTGGTACATGGACAACTGTATGG
'Green-Yellow3'                                     AGTTCCACCCGAAGAAGCTGGGGCCGCCGTGGCCGCCGAATCTTCTACTGGTACATGGACAACTGTATGG
'Green-Yellow4'                                     AGTTCCACCCGAAGAAGCTGGGGCCGCCGTGGCCGCCGAATCTTCTACTGGTACATGGACAACTGTATGG
'Green-Yellow5'                                     AGTTCCACCCGAAGAAGCTGGGGCCGCCGTGGCCGCCGAATCTTCTACTGGTACATGGACAACTGTATGG
'Green-Yellow6'                                     AGTTCCACCCGAAGAAGCTGGGGCCGCCGTGGCCGCCGAATCTTCTACTGGTACATGGACAACTGTATGG
'Green-Yellow8'                                     AGTTCCACCCGAAGAAGCTGGGGCCGCCGTGGCCGCCGAATCTTCTACTGGTACATGGACAACTGTATGG
'Green-Yellow9'                                     AGTTCCACCCGAAGAAGCTGGGGCCGCCGTGGCCGCCGAATCTTCTACTGGTACATGGACAACTGTATGG
'Green-Yellow10'                                    AGTTCCACCCGAAGAAGCTGGGGCCGCCGTGGCCGCCGAATCTTCTACTGGTACATGGACAACTGTATGG
'Green-Yellow11'                                    AGTTCCACCCGAAGAAGCTGGGGCCGCCGTGGCCGCCGAATCTTCTACTGGTACATGGACAACTGTATGG
'Green-Yellow12'                                    AGTTCCACCCGAAGAAGCTGGGGCCGCCGTGGCCGCCGAATCTTCTACTGGTACATGGACAACTGTATGG
'Green-Yellow13'                                    AGTTCCACCCGAAGAAGCTGGGGCCGCCGTGGCCGCCGAATCTTCTACTGGTACATGGACAACTGTATGG
Purple1                                             AGTTCCACCCGAAGAAGCTGGGGCCGCCGTGGCCGCCGAATCTTCTACTGGTACATGGACAACTGTATGG
Purple2                                             AGTTCCACCCGAAGAAGCTGGGGCCGCCGTGGCCGCCGAATCTTCTACTGGTACATGGACAACTGTATGG
Purple3                                             AGTTCCACCCGAAGAAGCTGGGGCCGCCGTGGCCGCCGAATCTTCTACTGGTACATGGACAACTGTATGG
Purple4                                             AGTTCCACCCGAAGAAGCTGGGGCCGCCGTGGCCGCCGAATCTTCTACTGGTACATGGACAACTGTATGG
Purple5                                             AGTTCCACCCGAAGAAGCTGGGGCCGCCGTGGCCGCCGAATCTTCTACTGGTACATGGACAACTGTATGG
Purple6                                             AGTTCCACCCGAAGAAGCTGGGGCCGCCGTGGCCGCCGAATCTTCTACTGGTACATGGACAACTGTATGG
Purple7                                             AGTTCCACCCGAAGAAGCTGGGGCCGCCGTGGCCGCCGAATCTTCTACTGGTACATGGACAACTGTATGG
Purple8                                             AGTTCCACCCGAAGAAGCTGGGGCCGCCGTGGCCGCCGAATCTTCTACTGGTACATGGACAACTGTATGG
Purple9                                             AGTTCCACCCGAAGAAGCTGGGGCCGCCGTGGCCGCCGAATCTTCTACTGGTACATGGACAACTGTATGG
Purple10                                            AGTTCCACCCGAAGAAGCTGGGGCCGCCGTGGCCGCCGAATCTTCTACTGGTACATGGACAACTGTATGG
Purple11                                            AGTTCCACCCGAAGAAGCTGGGGCCGCCGTGGCCGCCGAATCTTCTACTGGTACATGGACAACTGTATGG
Purple12                                            AGTTCCACCCGAAGAAGCTGGGGCCGCCGTGGCCGCCGAATCTTCTACTGGTACATGGACAACTGTATGG
MF401114.1|KX158361.1|Gypsophila_perfoliata         AGTTCCACCCGAAGAAGCTGGGGCCGCCGTAGCCGCCGAATCTTCTACTGGTACATGGACAACTGTATGG

'MKTRT712-12|JN589195.1|Gypsophila_scorzonerifolia' ACCGACGGACTTACGAGTCTTGATCGTTACAAAGGACGTTGCTACCACATCGAGCCCGTTGCTGGAGAAG
'BBYUK847-12|JN589231.1|Gypsophila_paniculata'      ACCGACGGACTTACGAGTCTTGATCGTTACAAAGGACGTTGCTACCACATCGAGCCCGTTGCTGGAGAAG
'BBYUK848-12|GBVF001-11|Gypsophila_elegans'         ACCGACGGACTTACCAGTCTTGATCGTTACAAAGGACGTTGCTACCACATCGAGCCCGTTGCTGGAGAAG
'BBYUK849-12|AY936327.1|Gypsophila_elegans'         ACCGACGGACTTACCAGTCTTGATCGTTACAAAGGACGTTGCTACCACATCGAGCCCGTTGCTGGAGAAG
'Green-Yellow1'                                     ACCGACGGACTTACGAGTCTTGATCGTTACAAAGGACGTTGCTACCACATCGAGCCCGTTGCTGGAGAAG
'Green-Yellow2'                                     ACCGACGGACTTACGAGTCTTGATCGTTACAAAGGACGTTGCTACCACATCGAGCCCGTTGCTGGAGAAG
'Green-Yellow3'                                     ACCGACGGACTTACGAGTCTTGATCGTTACAAAGGACGTTGCTACCACATCGAGCCCGTTGCTGGAGAAG
'Green-Yellow4'                                     ACCGACGGACTTACGAGTCTTGATCGTTACAAAGGACGTTGCTACCACATCGAGCCCGTTGCTGGAGAAG
'Green-Yellow5'                                     ACCGACGGACTTACGAGTCTTGATCGTTACAAAGGACGTTGCTACCACATCGAGCCCGTTGCTGGAGAAG
'Green-Yellow6'                                     ACCGACGGACTTACGAGTCTTGATCGTTACAAAGGACGTTGCTACCACATCGAGCCCGTTGCTGGAGAAG
'Green-Yellow8'                                     ACCGACGGACTTACGAGTCTTGATCGTTACAAAGGACGTTGCTACCACATCGAGCCCGTTGCTGGAGAAG
'Green-Yellow9'                                     ACCGACGGACTTACGAGTCTTGATCGTTACAAAGGACGTTGCTACCACATCGAGCCCGTTGCTGGAGAAG
'Green-Yellow10'                                    ACCGACGGACTTACGAGTCTTGATCGTTACAAAGGACGTTGCTACCACATCGAGCCCGTTGCTGGAGAAG
'Green-Yellow11'                                    ACCGACGGACTTACGAGTCTTGATCGTTACAAAGGACGTTGCTACCACATCGAGCCCGTTGCTGGAGAAG
'Green-Yellow12'                                    ACCGACGGACTTACGAGTCTTGATCGTTACAAAGGACGTTGCTACCACATCGAGCCCGTTGCTGGAGAAG
'Green-Yellow13'                                    ACCGACGGACTTACGAGTCTTGATCGTTACAAAGGACGTTGCTACCACATCGAGCCCGTTGCTGGAGAAG
Purple1                                             ACCGACGGACTTACGAGTCTTGATCGTTACAAAGGACGTTGCTACCACATCGAGCCCGTTGCTGGAGAAG
Purple2                                             ACCGACGGACTTACGAGTCTTGATCGTTACAAAGGACGTTGCTACCACATCGAGCCCGTTGCTGGAGAAG
Purple3                                             ACCGACGGACTTACGAGTCTTGATCGTTACAAAGGACGTTGCTACCACATCGAGCCCGTTGCTGGAGAAG
Purple4                                             ACCGACGGACTTACGAGTCTTGATCGTTACAAAGGACGTTGCTACCACATCGAGCCCGTTGCTGGAGAAG
Purple5                                             ACCGACGGACTTACGAGTCTTGATCGTTACAAAGGACGTTGCTACCACATCGAGCCCGTTGCTGGAGAAG
Purple6                                             ACCGACGGACTTACGAGTCTTGATCGTTACAAAGGACGTTGCTACCACATCGAGCCCGTTGCTGGAGAAG
Purple7                                             ACCGACGGACTTACGAGTCTTGATCGTTACAAAGGACGTTGCTACCACATCGAGCCCGTTGCTGGAGAAG
Purple8                                             ACCGACGGACTTACGAGTCTTGATCGTTACAAAGGACGTTGCTACCACATCGAGCCCGTTGCTGGAGAAG
Purple9                                             ACCGACGGACTTACGAGTCTTGATCGTTACAAAGGACGTTGCTACCACATCGAGCCCGTTGCTGGAGAAG
Purple10                                            ACCGACGGACTTACGAGTCTTGATCGTTACAAAGGACGTTGCTACCACATCGAGCCCGTTGCTGGAGAAG
Purple11                                            ACCGACGGACTTACGAGTCTTGATCGTTACAAAGGACGTTGCTACCACATCGAGCCCGTTGCTGGAGAAG
Purple12                                            ACCGACGGACTTACGAGTCTTGATCGTTACAAAGGACGTTGCTACCACATCGAGCCCGTTGCTGGAGAAG
MF401114.1|KX158361.1|Gypsophila_perfoliata         ACCGACGGACTTACCAGTCTTGATCGTTACAAAGGACGTTGCTACCACATCGAGCCTGTTGCTGGAGAAG

'MKTRT712-12|JN589195.1|Gypsophila_scorzonerifolia' AAAATCAATATATTTGTTATGTAGCTTACCCCTTAGACCTGTTTGAGGAAGGCTCTGTTACTAACATGTT
'BBYUK847-12|JN589231.1|Gypsophila_paniculata'      AAAATCAATATATTTGTTATGTAGCTTACCCCTTAGACCTGTTTGAGGAAGGCTCTGTTACTAACATGTT
'BBYUK848-12|GBVF001-11|Gypsophila_elegans'         AAAATCAATATATTTGTTATGTAGCTTACCCCTTAGACCTGTTTGAGGAAGGCTCTGTTACTAACATGTT
'BBYUK849-12|AY936327.1|Gypsophila_elegans'         AAAATCAATATATTTGTTATGTAGCTTACCCCTTAGACCTGTTTGAGGAAGGCTCTGTTACTAACATGTT
'Green-Yellow1'                                     AAAATCAATATATTTGTTATGTAGCTTACCCCTTAGACCTGTTTGAGGAAGGCTCTGTTACTAACATGTT
'Green-Yellow2'                                     AAAATCAATATATTTGTTATGTAGCTTACCCCTTAGACCTGTTTGAGGAAGGCTCTGTTACTAACATGTT
'Green-Yellow3'                                     AAAATCAATATATTTGTTATGTAGCTTACCCCTTAGACCTGTTTGAGGAAGGCTCTGTTACTAACATGTT
'Green-Yellow4'                                     AAAATCAATATATTTGTTATGTAGCTTACCCCTTAGACCTGTTTGAGGAAGGCTCTGTTACTAACATGTT
'Green-Yellow5'                                     AAAATCAATATATTTGTTATGTAGCTTACCCCTTAGACCTGTTTGAGGAAGGCTCTGTTACTAACATGTT
'Green-Yellow6'                                     AAAATCAATATATTTGTTATGTAGCTTACCCCTTAGACCTGTTTGAGGAAGGCTCTGTTACTAACATGTT
'Green-Yellow8'                                     AAAATCAATATATTTGTTATGTAGCTTACCCCTTAGACCTGTTTGAGGAAGGCTCTGTTACTAACATGTT
'Green-Yellow9'                                     AAAATCAATATATTTGTTATGTAGCTTACCCCTTAGACCTGTTTGAGGAAGGCTCTGTTACTAACATGTT
'Green-Yellow10'                                    AAAATCAATATATTTGTTATGTAGCTTACCCCTTAGACCTGTTTGAGGAAGGCTCTGTTACTAACATGTT
'Green-Yellow11'                                    AAAATCAATATATTTGTTATGTAGCTTACCCCTTAGACCTGTTTGAGGAAGGCTCTGTTACTAACATGTT
'Green-Yellow12'                                    AAAATCAATATATTTGTTATGTAGCTTACCCCTTAGACCTGTTTGAGGAAGGCTCTGTTACTAACATGTT
'Green-Yellow13'                                    AAAATCAATATATTTGTTATGTAGCTTACCCCTTAGACCTGTTTGAGGAAGGCTCTGTTACTAACATGTT
Purple1                                             AAAATCAATATATTTGTTATGTAGCTTACCCCTTAGACCTGTTTGAGGAAGGCTCTGTTACTAACATGTT
Purple2                                             AAAATCAATATATTTGTTATGTAGCTTACCCCTTAGACCTGTTTGAGGAAGGCTCTGTTACTAACATGTT
Purple3                                             AAAATCAATATATTTGTTATGTAGCTTACCCCTTAGACCTGTTTGAGGAAGGCTCTGTTACTAACATGTT
Purple4                                             AAAATCAATATATTTGTTATGTAGCTTACCCCTTAGACCTGTTTGAGGAAGGCTCTGTTACTAACATGTT
Purple5                                             AAAATCAATATATTTGTTATGTAGCTTACCCCTTAGACCTGTTTGAGGAAGGCTCTGTTACTAACATGTT
Purple6                                             AAAATCAATATATTTGTTATGTAGCTTACCCCTTAGACCTGTTTGAGGAAGGCTCTGTTACTAACATGTT
Purple7                                             AAAATCAATATATTTGTTATGTAGCTTACCCCTTAGACCTGTTTGAGGAAGGCTCTGTTACTAACATGTT
Purple8                                             AAAATCAATATATTTGTTATGTAGCTTACCCCTTAGACCTGTTTGAGGAAGGCTCTGTTACTAACATGTT
Purple9                                             AAAATCAATATATTTGTTATGTAGCTTACCCCTTAGACCTGTTTGAGGAAGGCTCTGTTACTAACATGTT
Purple10                                            AAAATCAATATATTTGTTATGTAGCTTACCCCTTAGACCTGTTTGAGGAAGGCTCTGTTACTAACATGTT
Purple11                                            AAAATCAATATATTTGTTATGTAGCTTACCCCTTAGACCTGTTTGAGGAAGGCTCTGTTACTAACATGTT
Purple12                                            AAAATCAATATATTTGTTATGTAGCTTACCCCTTAGACCTGTTTGAGGAAGGCTCTGTTACTAACATGTT
MF401114.1|KX158361.1|Gypsophila_perfoliata         AAAATCAATATATTTGTTATGTAGCTTACCCCTTAGACCTGTTTGAGGAAGGCTCTGTTACTAACATGTT

'MKTRT712-12|JN589195.1|Gypsophila_scorzonerifolia' TACTTCCATTGTGGGTAATGTATTTGGATTCAAAGCCTTGCGTGCTCTACGTTTGGAAGATTTGCGAATC
'BBYUK847-12|JN589231.1|Gypsophila_paniculata'      TACTTCCATTGTGGGTAATGTATTTGGATTCAAAGCCTTGCGTGCTCTACGTTTGGAAGATTTGCGAATC
'BBYUK848-12|GBVF001-11|Gypsophila_elegans'         TACTTCCATTGTGGGTAATGTATTTGGGTTCAAAGCCTTGCGTGCTCTACGTTTGGAGGATTTGCGAATC
'BBYUK849-12|AY936327.1|Gypsophila_elegans'         TACTTCCATTGTGGGTAATGTATTTGGGTTCAAAGCCTTGCGTGCTCTACGTTTGGAGGATTTGCGAATC
'Green-Yellow1'                                     TACTTCCATTGTGGGTAATGTATTTGGATTCAAAGCCTTGCGTGCTCTACGTTTGGAAGATTTGCGAATC
'Green-Yellow2'                                     TACTTCCATTGTGGGTAATGTATTTGGATTCAAAGCCTTGCGTGCTCTACGTTTGGAAGATTTGCGAATC
'Green-Yellow3'                                     TACTTCCATTGTGGGTAATGTATTTGGATTCAAAGCCTTGCGTGCTCTACGTTTGGAAGATTTGCGAATC
'Green-Yellow4'                                     TACTTCCATTGTGGGTAATGTATTTGGATTCAAAGCCTTGCGTGCTCTACGTTTGGAAGATTTGCGAATC
'Green-Yellow5'                                     TACTTCCATTGTGGGTAATGTATTTGGATTCAAAGCCTTGCGTGCTCTACGTTTGGAAGATTTGCGAATC
'Green-Yellow6'                                     TACTTCCATTGTGGGTAATGTATTTGGATTCAAAGCCTTGCGTGCTCTACGTTTGGAAGATTTGCGAATC
'Green-Yellow8'                                     TACTTCCATTGTGGGTAATGTATTTGGATTCAAAGCCTTGCGTGCTCTACGTTTGGAAGATTTGCGAATC
'Green-Yellow9'                                     TACTTCCATTGTGGGTAATGTATTTGGATTCAAAGCCTTGCGTGCTCTACGTTTGGAAGATTTGCGAATC
'Green-Yellow10'                                    TACTTCCATTGTGGGTAATGTATTTGGATTCAAAGCCTTGCGTGCTCTACGTTTGGAAGATTTGCGAATC
'Green-Yellow11'                                    TACTTCCATTGTGGGTAATGTATTTGGATTCAAAGCCTTGCGTGCTCTACGTTTGGAAGATTTGCGAATC
'Green-Yellow12'                                    TACTTCCATTGTGGGTAATGTATTTGGATTCAAAGCCTTGCGTGCTCTACGTTTGGAAGATTTGCGAATC
'Green-Yellow13'                                    TACTTCCATTGTGGGTAATGTATTTGGATTCAAAGCCTTGCGTGCTCTACGTTTGGAAGATTTGCGAATC
Purple1                                             TACTTCCATTGTGGGTAATGTATTTGGATTCAAAGCCTTGCGTGCTCTACGTTTGGAAGATTTGCGAATC
Purple2                                             TACTTCCATTGTGGGTAATGTATTTGGATTCAAAGCCTTGCGTGCTCTACGTTTGGAAGATTTGCGAATC
Purple3                                             TACTTCCATTGTGGGTAATGTATTTGGATTCAAAGCCTTGCGTGCTCTACGTTTGGAAGATTTGCGAATC
Purple4                                             TACTTCCATTGTGGGTAATGTATTTGGATTCAAAGCCTTGCGTGCTCTACGTTTGGAAGATTTGCGAATC
Purple5                                             TACTTCCATTGTGGGTAATGTATTTGGATTCAAAGCCTTGCGTGCTCTACGTTTGGAAGATTTGCGAATC
Purple6                                             TACTTCCATTGTGGGTAATGTATTTGGATTCAAAGCCTTGCGTGCTCTACGTTTGGAAGATTTGCGAATC
Purple7                                             TACTTCCATTGTGGGTAATGTATTTGGATTCAAAGCCTTGCGTGCTCTACGTTTGGAAGATTTGCGAATC
Purple8                                             TACTTCCATTGTGGGTAATGTATTTGGATTCAAAGCCTTGCGTGCTCTACGTTTGGAAGATTTGCGAATC
Purple9                                             TACTTCCATTGTGGGTAATGTATTTGGATTCAAAGCCTTGCGTGCTCTACGTTTGGAAGATTTGCGAATC
Purple10                                            TACTTCCATTGTGGGTAATGTATTTGGATTCAAAGCCTTGCGTGCTCTACGTTTGGAAGATTTGCGAATC
Purple11                                            TACTTCCATTGTGGGTAATGTATTTGGATTCAAAGCCTTGCGTGCTCTACGTTTGGAAGATTTGCGAATC
Purple12                                            TACTTCCATTGTGGGTAATGTATTTGGATTCAAAGCCTTGCGTGCTCTACGTTTGGAAGATTTGCGAATC
MF401114.1|KX158361.1|Gypsophila_perfoliata         TACTTCCATTGTGGGTAATGTATTTGGGTTCAAAGCCTTGCGTGCTCTACGTTTGGAGGATTTGCGAATC

'MKTRT712-12|JN589195.1|Gypsophila_scorzonerifolia' CCTGTTGCTTATGTAAAAACTTTCCTAGGCCCGCCTCACGGTATCCAAGTTGAGAGAGATAAATTGAATA
'BBYUK847-12|JN589231.1|Gypsophila_paniculata'      CCTGTTGCTTATGTAAAAACTTTCCTAGGCCCGCCTCACGGTATCCAAGTTGAGAGAGATAAATTGAATA
'BBYUK848-12|GBVF001-11|Gypsophila_elegans'         CCTGTTGCTTATGTAAAAACTTTCCTAGGCCCGCCTCACGGTATCCAAGTTGAGAGAGATAAATTGAATA
'BBYUK849-12|AY936327.1|Gypsophila_elegans'         CCTGTTGCTTATGTAAAAACTTTCCTAGGCCCGCCTCACGGTATCCAAGTTGAGAGAGATAAATTGAATA
'Green-Yellow1'                                     CCTGTTGCTTATGTAAAAACTTTCCTAGGCCCGCCTCACGGTATCCAAGTTGAGAGAGATAAATTGAATA
'Green-Yellow2'                                     CCTGTTGCTTATGTAAAAACTTTCCTAGGCCCGCCTCACGGTATCCAAGTTGAGAGAGATAAATTGAATA
'Green-Yellow3'                                     CCTGTTGCTTATGTAAAAACTTTCCTAGGCCCGCCTCACGGTATCCAAGTTGAGAGAGATAAATTGAATA
'Green-Yellow4'                                     CCTGTTGCTTATGTAAAAACTTTCCTAGGCCCGCCTCACGGTATCCAAGTTGAGAGAGATAAATTGAATA
'Green-Yellow5'                                     CCTGTTGCTTATGTAAAAACTTTCCTAGGCCCGCCTCACGGTATCCAAGTTGAGAGAGATAAATTGAATA
'Green-Yellow6'                                     CCTGTTGCTTATGTAAAAACTTTCCTAGGCCCGCCTCACGGTATCCAAGTTGAGAGAGATAAATTGAATA
'Green-Yellow8'                                     CCTGTTGCTTATGTAAAAACTTTCCTAGGCCCGCCTCACGGTATCCAAGTTGAGAGAGATAAATTGAATA
'Green-Yellow9'                                     CCTGTTGCTTATGTAAAAACTTTCCTAGGCCCGCCTCACGGTATCCAAGTTGAGAGAGATAAATTGAATA
'Green-Yellow10'                                    CCTGTTGCTTATGTAAAAACTTTCCTAGGCCCGCCTCACGGTATCCAAGTTGAGAGAGATAAATTGAATA
'Green-Yellow11'                                    CCTGTTGCTTATGTAAAAACTTTCCTAGGCCCGCCTCACGGTATCCAAGTTGAGAGAGATAAATTGAATA
'Green-Yellow12'                                    CCTGTTGCTTATGTAAAAACTTTCCTAGGCCCGCCTCACGGTATCCAAGTTGAGAGAGATAAATTGAATA
'Green-Yellow13'                                    CCTGTTGCTTATGTAAAAACTTTCCTAGGCCCGCCTCACGGTATCCAAGTTGAGAGAGATAAATTGAATA
Purple1                                             CCTGTTGCTTATGTAAAAACTTTCCTAGGCCCGCCTCACGGTATCCAAGTTGAGAGAGATAAATTGAATA
Purple2                                             CCTGTTGCTTATGTAAAAACTTTCCTAGGCCCGCCTCACGGTATCCAAGTTGAGAGAGATAAATTGAATA
Purple3                                             CCTGTTGCTTATGTAAAAACTTTCCTAGGCCCGCCTCACGGTATCCAAGTTGAGAGAGATAAATTGAATA
Purple4                                             CCTGTTGCTTATGTAAAAACTTTCCTAGGCCCGCCTCACGGTATCCAAGTTGAGAGAGATAAATTGAATA
Purple5                                             CCTGTTGCTTATGTAAAAACTTTCCTAGGCCCGCCTCACGGTATCCAAGTTGAGAGAGATAAATTGAATA
Purple6                                             CCTGTTGCTTATGTAAAAACTTTCCTAGGCCCGCCTCACGGTATCCAAGTTGAGAGAGATAAATTGAATA
Purple7                                             CCTGTTGCTTATGTAAAAACTTTCCTAGGCCCGCCTCACGGTATCCAAGTTGAGAGAGATAAATTGAATA
Purple8                                             CCTGTTGCTTATGTAAAAACTTTCCTAGGCCCGCCTCACGGTATCCAAGTTGAGAGAGATAAATTGAATA
Purple9                                             CCTGTTGCTTATGTAAAAACTTTCCTAGGCCCGCCTCACGGTATCCAAGTTGAGAGAGATAAATTGAATA
Purple10                                            CCTGTTGCTTATGTAAAAACTTTCCTAGGCCCGCCTCACGGTATCCAAGTTGAGAGAGATAAATTGAATA
Purple11                                            CCTGTTGCTTATGTAAAAACTTTCCTAGGCCCGCCTCACGGTATCCAAGTTGAGAGAGATAAATTGAATA
Purple12                                            CCTGTTGCTTATGTAAAAACTTTCCTAGGCCCGCCTCACGGTATCCAAGTTGAGAGAGATAAATTGAATA
MF401114.1|KX158361.1|Gypsophila_perfoliata         CCTGTTGCTTATATAAAAACTTTCCTAGGCCCGCCTCACGGTATCCAAGTTGAGAGAGATAAATTGAATA

;
end;


BEGIN TRAITS;
Dimensions NTRAITS=5;
Format Labels=yes missing=? separator=Comma;
TraitLabels ColorMorph G.paniculata G.elegans G.perfoliata G.scorzonerifolia;
Matrix

'MKTRT712-12|JN589195.1|Gypsophila_scorzonerifolia' 0,0,0,0,1
'BBYUK847-12|JN589231.1|Gypsophila_paniculata' 0,1,0,0,0      
'BBYUK848-12|GBVF001-11|Gypsophila_elegans' 0,0,1,0,0
'BBYUK849-12|AY936327.1|Gypsophila_elegans' 0,0,1,0,0         
'Green-Yellow1' 17,0,0,0,0                                    
'Green-Yellow8' 7,0,0,0,0
MF401114.1|KX158361.1|Gypsophila_perfoliata 0,0,0,1,0
;

end;
